# Supplementary material for: Discrimination of Etiologically Different Cholestasis by Modeling Proteomics Datasets
Source: Int J Mol Sci. 2024 Mar 26;25(7):3684. doi: 10.3390/ijms25073684 (PMC11011353; doi:10.3390/ijms25073684)
Supplement: Supplementary file 1 [file ijms-25-03684-s001.zip]

Archive with 7 entries (7 files):
- Suplemmentary table S2_ProteinsID.xlsx
- Suplemmentary table S3_ProteinsDifANOVA.xlsx
- Suplemmentary table S4_ProteinsDifTtestControlvsCholestasis.xlsx
- Supplementary figure S1_top20_partitions.png
- Supplementary figure S2_Workflow detailed.PNG
- Supplementary table S1_Clinical data.xlsx
- Supplementary table S5_plasma abundance.png.pptx
