# Supplementary material for: Discrimination of Etiologically Different Cholestasis by Modeling Proteomics Datasets
Source: Int J Mol Sci. 2024 Mar 26;25(7):3684. doi: 10.3390/ijms25073684 (PMC11011353; doi:10.3390/ijms25073684)
Supplement: Supplementary file 1 [file ijms-25-03684-s001.zip › Suplemmentary table S2_ProteinsID.xlsx]

## Sheet: Proteins
Accession	Description	Abundance Ratio: (DAAT) / (Alagille Syndrome)	Abundance Ratio: (Alagille Syndrome) / (Biliary Atresia)	Abundance Ratio: (DAAT) / (Biliary Atresia)	Abundance Ratio: (Alagille Syndrome) / (Control)	Abundance Ratio: (Biliary Atresia) / (Control)	Abundance Ratio: (DAAT) / (Control)	Abundance Ratio: (PFIC) / (Control)	Abundance Ratio: (Alagille Syndrome) / (PFIC)	Abundance Ratio: (Biliary Atresia) / (PFIC)	Abundance Ratio: (DAAT) / (PFIC)	Abundance Ratio Adj. P-Value: (DAAT) / (Alagille Syndrome)	Abundance Ratio Adj. P-Value: (Alagille Syndrome) / (Biliary Atresia)	Abundance Ratio Adj. P-Value: (DAAT) / (Biliary Atresia)	Abundance Ratio Adj. P-Value: (Alagille Syndrome) / (Control)	Abundance Ratio Adj. P-Value: (Biliary Atresia) / (Control)	Abundance Ratio Adj. P-Value: (DAAT) / (Control)	Abundance Ratio Adj. P-Value: (PFIC) / (Control)	Abundance Ratio Adj. P-Value: (Alagille Syndrome) / (PFIC)	Abundance Ratio Adj. P-Value: (Biliary Atresia) / (PFIC)	Abundance Ratio Adj. P-Value: (DAAT) / (PFIC)	Abundances (Scaled): F1: 128N, Sample, Alagille Syndrome	Abundances (Scaled): F1: 130C, Sample, Alagille Syndrome	Abundances (Scaled): F2: 130N, Sample, Alagille Syndrome	Abundances (Scaled): F3: 127N, Sample, Alagille Syndrome	Abundances (Scaled): F3: 129C, Sample, Alagille Syndrome	Abundances (Scaled): F4: 126, Sample, Alagille Syndrome	Abundances (Scaled): F4: 129N, Sample, Alagille Syndrome	Abundances (Scaled): F1: 127C, Sample, Biliary Atresia	Abundances (Scaled): F1: 130N, Sample, Biliary Atresia	Abundances (Scaled): F2: 127N, Sample, Biliary Atresia	Abundances (Scaled): F2: 129C, Sample, Biliary Atresia	Abundances (Scaled): F3: 129N, Sample, Biliary Atresia	Abundances (Scaled): F4: 128C, Sample, Biliary Atresia	Abundances (Scaled): F4: 131N, Sample, Biliary Atresia	Abundances (Scaled): F1: 126, Sample, Control	Abundances (Scaled): F1: 129N, Sample, Control	Abundances (Scaled): F2: 128C, Sample, Control	Abundances (Scaled): F2: 131N, Sample, Control	Abundances (Scaled): F3: 128N, Sample, Control	Abundances (Scaled): F3: 130C, Sample, Control	Abundances (Scaled): F4: 130N, Sample, Control	Abundances (Scaled): F1: 131N, Sample, DAAT	Abundances (Scaled): F2: 128N, Sample, DAAT	Abundances (Scaled): F2: 130C, Sample, DAAT	Abundances (Scaled): F3: 127C, Sample, DAAT	Abundances (Scaled): F3: 130N, Sample, DAAT	Abundances (Scaled): F4: 127N, Sample, DAAT	Abundances (Scaled): F4: 129C, Sample, DAAT
Q09666	Neuroblast differentiation-associated protein AHNAK OS=Homo sapiens OX=9606 GN=AHNAK PE=1 SV=2	1.317	1.016	1.337	1.311	1.291	1.726	1.434	0.914	0.9	1.204	0.327386	0.999987	0.1824	0.764426	0.780087	0.238878	0.700358	0.949141	0.828374	0.19205	85.2	88.5	105.8	109.7	88.9	149.2	97.4	72	98.2	110.8	95.9	88.3	79	97	69.8	64.6	76.8	84.1	74.3	73.9	87.2	134.2	172	133.5	89.4	92.6	97.7	128.2
Q15149	Plectin OS=Homo sapiens OX=9606 GN=PLEC PE=1 SV=3	1.095	0.843	0.923	1.109	1.316	1.214	1.207	0.919	1.09	1.006	0.917809	0.651429	0.994329	0.989578	0.735785	0.888933	0.948973	0.95738	0.917567	0.97566	92.6	89.2	99.9	91.4	89.8	111.2	92.3	93.8	111.3	112.1	104.9	109.5	118.3	93.2	79	80.2	84.2	82.9	86.4	83.2	94.3	82.4	108.8	96.1	101.1	98.4	105.1	118
Q13813	Spectrin alpha chain, non-erythrocytic 1 OS=Homo sapiens OX=9606 GN=SPTAN1 PE=1 SV=3	0.962	0.976	0.939	1.143	1.17	1.099	1.217	0.939	0.962	0.904	0.999918	0.999987	0.99995	0.974179	0.956082	0.958985	0.948234	0.979855	0.98124	0.998721	100.6	108.7	107.1	97	88.6	100.2	104.9	99.3	104.4	101.4	101.7	105.8	108.7	103	81.7	79.3	87.4	95.5	88	89.4	90.8	74.2	108.3	91.4	96.8	98.9	96.3	106.3
P35579	Myosin-9 OS=Homo sapiens OX=9606 GN=MYH9 PE=1 SV=4	0.983	0.952	0.936	1.319	1.386	1.296	1.43	0.923	0.969	0.907	0.999492	0.999987	0.99995	0.754111	0.595531	0.778388	0.707743	0.964568	0.991677	0.999874	100.3	105.1	101.6	108.7	89.2	121.5	90.7	84.4	106.7	127.5	101	109.7	113.1	92.7	73.3	68.9	77.2	72.8	79.6	79.9	77	96.7	125.3	111.5	93.5	85.8	99.9	137.5
P04114	Apolipoprotein B-100 OS=Homo sapiens OX=9606 GN=APOB PE=1 SV=2	0.721	1.342	0.967	1.808	1.348	1.303	1.468	1.232	0.918	0.888	0.444948	0.0580198	0.991343	0.100902	0.667158	0.768549	0.650647	0.26117	0.894752	0.985548	91.6	93.6	190.1	128.5	186.5	157.2	114.8	95.8	151.9	102.8	91.8	88	101.7	95.5	61.5	81.2	71.1	85.4	85.1	55.4	65.7	118.1	92.6	123.5	84	99.4	84.3	80.6
P31327	Carbamoyl-phosphate synthase [ammonia], mitochondrial OS=Homo sapiens OX=9606 GN=CPS1 PE=1 SV=2	1.179	0.752	0.886	0.673	0.895	0.793	0.728	0.925	1.23	1.09	0.718022	0.12914	0.985456	0.612645	0.987887	0.986835	0.915071	0.966995	0.297464	0.682227	90.2	110.1	72.2	67	80.6	57.3	92.3	123.3	89.9	84	119.9	107.3	142.6	97.1	132	103.9	136.9	108.9	138.4	119.8	115.4	51.3	95	56.5	148.5	144.2	118	65.8
Q01082	Spectrin beta chain, non-erythrocytic 1 OS=Homo sapiens OX=9606 GN=SPTBN1 PE=1 SV=2	0.97	0.991	0.961	1.182	1.193	1.146	1.227	0.963	0.972	0.934	0.999918	0.999987	0.991343	0.944452	0.93633	0.93961	0.938223	0.994685	0.992741	0.999874	100	106	106.3	97.1	87.8	105	101	96.3	102	102.4	101.1	105.2	113.6	100.7	82.1	78.7	83.4	91.8	87.7	91.8	85.5	73.7	110.1	90.8	96.1	98	100.2	107.8
Q9Y490	Talin-1 OS=Homo sapiens OX=9606 GN=TLN1 PE=1 SV=3	1.043	0.983	1.026	1.135	1.155	1.184	1.205	0.941	0.958	0.982	0.982111	0.999987	0.969145	0.974179	0.966758	0.924784	0.948973	0.981406	0.97447	0.997455	88	96.8	97.1	108.4	89	128.7	102	86.9	107.9	105.2	94	106.3	98.8	90.4	75.8	88.6	83.6	85.6	82.9	89.3	86.3	74.8	120	101.9	98.7	91.5	101.3	112.4
O75369	Filamin-B OS=Homo sapiens OX=9606 GN=FLNB PE=1 SV=2	0.89	1.117	0.994	0.998	0.893	0.888	0.986	1.012	0.906	0.901	0.988395	0.801128	0.985456	0.999981	0.987887	0.997349	0.9967	0.991335	0.85745	0.996612	119.7	108.4	100	90.9	100.6	93.8	103.6	84.6	91.6	90	86.7	95.2	89.1	99.9	100.8	91.6	93.1	108.3	99.2	119.7	105.2	76.4	92.6	86.5	95.6	99.6	76.6	89.5
P21333	Filamin-A OS=Homo sapiens OX=9606 GN=FLNA PE=1 SV=4	1.742	0.757	1.318	1.225	1.619	2.134	1.525	0.803	1.062	1.399	0.00479286	0.148695	0.215119	0.891975	0.247265	0.0508236	0.574978	0.370622	0.965185	0.00465083	60	82.4	88	124.8	68	168.1	79.8	63.6	123.8	142.8	93.3	108.8	123.1	83.7	54.3	56	71.6	64	67.6	67.2	67.4	143.5	184.8	175.9	94.7	85.8	105.1	170.6
P49327	Fatty acid synthase OS=Homo sapiens OX=9606 GN=FASN PE=1 SV=3	0.745	0.83	0.618	0.825	0.994	0.614	0.763	1.081	1.303	0.805	0.555357	0.564098	0.079581	0.973095	0.999524	0.723356	0.945889	0.909467	0.0947325	0.629991	119.6	114.9	103.3	72.1	81.8	63.4	97.8	159.6	117.8	82.3	121.6	115.6	84.6	146.4	132.8	135	201.4	118.5	81.2	113.5	72.5	61.2	68	89.3	76.6	72.8	98.1	60
P12111	Collagen alpha-3(VI) chain OS=Homo sapiens OX=9606 GN=COL6A3 PE=1 SV=5	1.096	1.029	1.129	1.242	1.207	1.362	1.385	0.897	0.872	0.984	0.914386	0.999987	0.773202	0.868474	0.912269	0.67949	0.768967	0.909467	0.652651	0.997383	68.5	87.5	126.6	144.2	97.6	216.2	101.2	53.4	148.4	104.6	68.6	98.3	110.7	93.1	68.1	70.2	81.1	82.5	85.5	81.4	89.2	110.9	203.2	154.2	79.3	73.6	85	123
Q14204	Cytoplasmic dynein 1 heavy chain 1 OS=Homo sapiens OX=9606 GN=DYNC1H1 PE=1 SV=5	1.071	0.945	1.012	1.106	1.17	1.184	1.194	0.926	0.98	0.991	0.960628	0.999987	0.977093	0.990944	0.956343	0.924784	0.959775	0.969396	0.996201	0.991323	93.4	103.3	99.9	96.7	91.8	108	93.7	100.3	102.3	116	101.6	108.4	106.2	100.3	86.5	100.4	86.7	90.3	85	92.2	87.4	87.8	106.6	103.8	96.1	88.8	103.5	123.6
P01024	Complement C3 OS=Homo sapiens OX=9606 GN=C3 PE=1 SV=2	0.756	1.295	0.979	2.057	1.589	1.555	1.74	1.182	0.913	0.894	0.601766	0.125488	0.985479	0.0239505	0.286594	0.417441	0.312675	0.474607	0.878306	0.991323	80.5	88.4	146.6	203.6	122	276	89.6	92.1	141	107.2	87.7	94.2	99.9	92.7	54.7	74	53	86.5	59.3	54	62.6	230.5	92.2	184.1	84.5	107.3	91.8	75
P35580	Myosin-10 OS=Homo sapiens OX=9606 GN=MYH10 PE=1 SV=3	1.109	0.901	1	1.157	1.284	1.284	1.269	0.912	1.012	1.012	0.885113	0.928214	0.979519	0.965993	0.790397	0.795675	0.922351	0.943492	0.999804	0.961717	73.7	91.7	98.5	121.8	88.3	163.8	83.9	66.3	102.9	104.5	75.9	104.2	101.8	89.7	64.6	74.3	79.3	71.7	83.7	86.4	89.8	97.8	147.2	156.3	87.8	79.3	101.8	121.3
P78527	DNA-dependent protein kinase catalytic subunit OS=Homo sapiens OX=9606 GN=PRKDC PE=1 SV=3	1.071	0.968	1.037	1.067	1.102	1.142	1.156	0.923	0.954	0.989	0.959799	0.999987	0.969145	0.99784	0.989334	0.943412	0.971956	0.964586	0.969495	0.994504	92.8	93.4	98.6	97.3	92.8	105.5	99.2	94.6	105.2	108	97.3	106.9	100.5	100.2	85.7	100.6	88.5	92.2	86.8	95.5	91.2	97.6	109.3	106.9	96.9	99	104.2	119.2
P98160	Basement membrane-specific heparan sulfate proteoglycan core protein OS=Homo sapiens OX=9606 GN=HSPG2 PE=1 SV=4	1.202	0.861	1.036	1.012	1.175	1.217	1.306	0.775	0.899	0.931	0.642521	0.752892	0.969145	0.999981	0.954766	0.888933	0.886131	0.205085	0.823848	0.999874	72.1	85	92.3	115.3	74.6	158.9	86.6	80.4	110.7	103.9	85.8	100.8	100.6	89.7	71.5	71.8	87	79.1	91.1	85.6	86	119.7	122.1	117.1	86	74.3	104.1	94.5
Q9P2E9	Ribosome-binding protein 1 OS=Homo sapiens OX=9606 GN=RRBP1 PE=1 SV=5	0.882	0.895	0.789	0.867	0.968	0.764	1.039	0.834	0.932	0.736	0.982111	0.911159	0.816071	0.99784	0.999524	0.974246	0.992832	0.58293	0.940531	0.188665	93.1	77.2	98.9	110.4	81.6	57.9	88.2	87.8	94.7	100.5	98.8	98.6	96.9	102.9	90.1	121.1	101.8	134	103	78	79.1	58.7	62.9	77.8	90.3	94.1	112.1	77.6
Q13576	Ras GTPase-activating-like protein IQGAP2 OS=Homo sapiens OX=9606 GN=IQGAP2 PE=1 SV=4	0.745	1.116	0.831	0.939	0.841	0.699	0.8	1.174	1.052	0.874	0.555357	0.809745	0.949956	0.999981	0.946804	0.936251	0.967153	0.517477	0.972403	0.961717	121.6	111.9	104.5	82	116	75.1	109.7	93.4	101.6	88.7	98.3	98.6	76.4	111.4	116.9	111.1	119.3	106.6	122.5	127.5	111.1	66.7	73.9	81.7	110.1	103.8	91.6	74.5
Q00610	Clathrin heavy chain 1 OS=Homo sapiens OX=9606 GN=CLTC PE=1 SV=5	0.942	0.966	0.91	1.044	1.08	0.984	1.067	0.979	1.013	0.922	0.999492	0.999987	0.991343	0.999981	0.996838	0.991016	0.992317	0.998693	0.999804	0.999874	99.5	109.9	103.9	100.5	96.1	109.5	110.2	107.6	100.3	112.5	102.2	116.7	114	100.8	99.6	105	102.9	99.1	96.3	99.4	100.2	80.2	97.9	85.7	102.2	97.4	106.8	108.7
P35573	Glycogen debranching enzyme OS=Homo sapiens OX=9606 GN=AGL PE=1 SV=3	0.696	1.128	0.785	0.676	0.6	0.471	0.501	1.35	1.197	0.94	0.320835	0.753389	0.802838	0.62393	0.200305	0.227771	0.215222	0.0394699	0.436677	0.999874	115.3	103.9	91.2	69.4	121.4	60.8	109.8	92.2	84.1	91.5	101.1	99.9	70.7	92.4	134	153.7	144.8	145.3	185.3	197.6	165.6	68.3	72.4	77.3	99.1	93.8	64.7	61
P02768	Albumin OS=Homo sapiens OX=9606 GN=ALB PE=1 SV=2	0.803	1.746	1.403	4.16	2.382	3.341	2.454	1.695	0.971	1.362	0.820427	8.15548e-06	0.0955642	3.24259e-08	0.00240658	0.000365419	0.0228285	1.02583e-05	0.992741	0.0105173	47.6	55.3	153.4	284.7	159	406.7	71.1	52.8	93	99.2	84	86.1	138.9	87.8	33.3	29.5	40.4	66.3	36.9	32.8	47.2	305.8	101.9	261	57.5	123.2	78.3	130.6
P22105	Tenascin-X OS=Homo sapiens OX=9606 GN=TNXB PE=1 SV=5	0.956	1.178	1.126	1.365	1.159	1.306	1.691	0.808	0.686	0.772	0.999918	0.528201	0.782103	0.66371	0.963549	0.764658	0.3653	0.394616	0.0024718	0.39722	90	99.2	103.4	166.9	99.1	137.6	98.7	64.3	89.2	97.6	71.7	80.8	84.5	84.3	67.5	68.6	72.7	86.1	71.5	77	87.6	81.6	151.5	123.3	80.5	96.2	91.8	94.9
Q06278	Aldehyde oxidase OS=Homo sapiens OX=9606 GN=AOX1 PE=1 SV=2	0.705	1.148	0.809	0.677	0.59	0.477	0.518	1.307	1.138	0.921	0.365452	0.669325	0.888806	0.627652	0.172712	0.246736	0.260447	0.0841409	0.74328	0.999874	111.4	105.6	73.9	67.5	106.6	49.5	113.1	94.4	90.1	105.2	92	77.4	58.5	106.2	156	140.8	188.4	148.1	156.6	132.1	162.1	62.6	74.4	67	131.7	97.8	77.8	57.9
O43707	Alpha-actinin-4 OS=Homo sapiens OX=9606 GN=ACTN4 PE=1 SV=2	0.872	1.035	0.902	1.173	1.133	1.022	1.18	0.994	0.96	0.866	0.977636	0.99903	0.989952	0.951786	0.981467	0.987807	0.964363	0.998693	0.97911	0.942736	114.2	109.1	100.3	101.6	106.3	110.1	97.9	85.2	96	109	98.5	110.7	107.7	102.6	90.6	85	89.7	78.4	95.6	94.8	91.3	73.2	103.1	92.6	96.9	91.2	91.6	114.9
P02751	Fibronectin OS=Homo sapiens OX=9606 GN=FN1 PE=1 SV=5	0.905	1.09	0.987	1.527	1.401	1.383	1.664	0.918	0.842	0.831	0.99342	0.899091	0.985456	0.388673	0.567814	0.647086	0.392013	0.956114	0.440833	0.78488	85	92.3	156.3	153.8	100.1	142.4	101.2	89.6	193.8	92.8	81	98.9	115.5	91	58.9	64	67.4	87.8	66.2	73.5	64.1	321	91.6	119.7	71.1	63.3	103	71
P01023	Alpha-2-macroglobulin OS=Homo sapiens OX=9606 GN=A2M PE=1 SV=3	0.731	2.244	1.64	3.461	1.543	2.531	1.729	2.002	0.892	1.464	0.502318	7.00026e-12	0.00515646	2.89348e-06	0.353633	0.00996556	0.324616	9.05665e-10	0.783977	0.00119953	67.6	67.9	232	238.3	181.3	287.7	78.1	80.8	172.9	79.8	70.3	88.3	78.7	86.2	41.2	51.7	52.9	74.6	52.6	48.8	52.4	432.9	141.7	276.2	89.7	132.6	78.4	94.3
P12814	Alpha-actinin-1 OS=Homo sapiens OX=9606 GN=ACTN1 PE=1 SV=2	1.065	0.831	0.885	1.098	1.321	1.169	1.203	0.913	1.098	0.972	0.970651	0.567201	0.985456	0.99784	0.724197	0.936251	0.95	0.945052	0.891254	0.999874	74.3	103.9	94.9	105.5	89.7	122.2	94	89.4	115	126.2	106.8	114.2	118.8	98.4	76.6	86.4	82.3	93	86.5	90.2	85.2	73.8	107.7	104.3	96.7	99.8	101	131.7
P11586	C-1-tetrahydrofolate synthase, cytoplasmic OS=Homo sapiens OX=9606 GN=MTHFD1 PE=1 SV=3	0.655	1.105	0.724	0.88	0.797	0.577	0.809	1.088	0.985	0.713	0.169948	0.843116	0.494966	0.99784	0.848389	0.593896	0.976011	0.896108	0.996349	0.101706	121	115.7	94.9	75.6	108	67	107.7	116.1	89.6	86.2	97.5	103.2	85.2	125.1	130.3	118.1	119.7	115.1	129.3	122.4	130.1	66.7	70.6	57.5	121.5	108.2	73.4	51.2
P46940	Ras GTPase-activating-like protein IQGAP1 OS=Homo sapiens OX=9606 GN=IQGAP1 PE=1 SV=1	1.079	0.982	1.059	1.391	1.417	1.5	1.428	0.974	0.992	1.05	0.950272	0.999987	0.945306	0.6344	0.567814	0.484014	0.70914	0.998693	0.999804	0.860197	79.8	103.9	103.7	113.2	89	137.3	105.3	76.8	105.8	124.9	100.2	110.9	107.1	91	69.4	80.5	67.4	73.1	80.7	79.7	74.7	111.3	131.7	135.4	93.7	84.2	112.1	141
P35749	Myosin-11 OS=Homo sapiens OX=9606 GN=MYH11 PE=1 SV=3	2.01	0.786	1.58	1.027	1.306	2.064	1.527	0.672	0.855	1.351	0.00015788	0.280662	0.0111985	0.999981	0.754189	0.0682929	0.572327	0.00633398	0.536522	0.0131627	67.6	66.8	92.4	132.2	61	169.1	66.2	66.2	121.5	96.8	86	82.3	95.2	70.9	58.1	57.2	79	94.3	53.1	65.8	79.5	203.6	135.9	298.3	105.3	105.5	84.8	228.1
P10809	60 kDa heat shock protein, mitochondrial OS=Homo sapiens OX=9606 GN=HSPD1 PE=1 SV=2	0.897	0.887	0.796	0.845	0.953	0.758	0.787	1.074	1.211	0.964	0.992718	0.879287	0.841506	0.983808	0.999524	0.970546	0.963322	0.914135	0.374105	0.999874	112.2	126.2	105.1	83.4	103.4	70.6	97.9	123	103.6	98.3	136.5	116.6	122.6	112	121.2	129.4	129.1	122.4	125	112.5	107.4	54.9	91.8	63.9	118.7	117.1	125.2	92.8
P18206	Vinculin OS=Homo sapiens OX=9606 GN=VCL PE=1 SV=4	1.103	0.887	0.978	1.154	1.301	1.273	1.31	0.881	0.993	0.971	0.895534	0.879995	0.985479	0.969999	0.763216	0.806639	0.876224	0.853157	0.999804	0.999874	77	88.5	98.1	126.6	86	151.9	87.4	73.5	102.4	123.7	90.9	105	99.8	86.5	67.7	69.4	77.5	74.9	77.3	76.7	81.4	94.4	153.5	140.2	87.8	96.9	97.6	146.1
P15924	Desmoplakin OS=Homo sapiens OX=9606 GN=DSP PE=1 SV=3	1.038	0.906	0.941	0.914	1.009	0.949	1.015	0.901	0.994	0.936	0.983211	0.943455	0.999548	0.999981	0.999524	0.991358	0.992832	0.914128	0.999804	0.999874	103.1	93.4	87.1	85.3	83.1	83.5	86	89.3	100.1	99.8	94.9	109.8	94.9	94.8	94.1	77.1	99.8	97.4	90.7	86.5	99.2	91.2	88.3	86.8	89.3	93.1	84.5	180.2
O75891	Cytosolic 10-formyltetrahydrofolate dehydrogenase OS=Homo sapiens OX=9606 GN=ALDH1L1 PE=1 SV=2	0.623	1.103	0.688	0.574	0.52	0.358	0.434	1.322	1.198	0.824	0.0896	0.850627	0.31606	0.227992	0.0485042	0.0268214	0.0781681	0.0656482	0.434245	0.7504	120.7	95.9	80.9	55.4	119.2	42.5	105.9	113.6	86.9	74.4	94.8	63.2	38.2	119.4	134.7	182.3	236.3	104.3	189.4	147	167.1	59.8	66.2	54.8	145.8	83	53.8	43.3
P0C0L5	Complement C4-B OS=Homo sapiens OX=9606 GN=C4B PE=1 SV=2	1.156	0.872	1.008	1.163	1.334	1.345	1.229	0.947	1.086	1.095	0.783778	0.809926	0.977093	0.959316	0.697904	0.706719	0.938223	0.989972	0.927277	0.659177	72.1	84.1	113.6	153.2	95.2	139.7	81.3	99.1	147.6	128.5	92	109.2	121.9	98.1	83.3	86.8	67.5	92.9	80.7	73.8	81.8	129	108	123.1	110	123.2	110	90.2
Q7Z406	Myosin-14 OS=Homo sapiens OX=9606 GN=MYH14 PE=1 SV=2	0.951	0.874	0.831	1.101	1.261	1.048	1.203	0.916	1.048	0.871	0.999918	0.817735	0.949956	0.994969	0.832212	0.983514	0.949521	0.952383	0.980422	0.95227	114	93.2	101.1	94.9	95.1	81.2	94	112.6	96.3	108.6	100.7	113.4	134.9	93.7	82.8	86.3	86.1	82.9	88.8	86.8	80.5	88.5	82.5	90.2	90.8	88.1	108.9	95.2
P0C0L4	Complement C4-A OS=Homo sapiens OX=9606 GN=C4A PE=1 SV=2	1.342	0.794	1.066	1.01	1.272	1.356	1.105	0.915	1.151	1.227	0.222265	0.148998	0.969145	0.999981	0.805072	0.731328	0.993374	0.971946	0.251028	0.213172	65.7	76.9	74.1	130.1	80.9	155.4	81.9	87.4	160.3	101.8	79.4	113.7	128.5	79.7	125.6	105.6	79.2	76.7	85.3	80	68	86.8	108.6	108.5	137.9	117.8	108.1	106.6
P11498	Pyruvate carboxylase, mitochondrial OS=Homo sapiens OX=9606 GN=PC PE=1 SV=2	0.923	0.896	0.827	0.803	0.897	0.741	0.777	1.034	1.154	0.954	0.998654	0.911159	0.938036	0.948872	0.987887	0.953466	0.956152	0.979855	0.660662	0.999874	98.9	96.8	80	73.3	95.6	67.6	96	123.5	106.7	116.3	126.5	106.5	91	103.2	103.1	136.5	113.9	119	131.5	107.9	122.4	55	88.2	69.4	115.9	113.3	104.9	77.4
Q05707	Collagen alpha-1(XIV) chain OS=Homo sapiens OX=9606 GN=COL14A1 PE=1 SV=3	1.171	1.24	1.451	1.876	1.513	2.195	1.536	1.221	0.985	1.43	0.742207	0.267624	0.0557124	0.0688713	0.402652	0.0393604	0.559702	0.298077	0.996349	0.00229276	48.5	65.2	119.7	160.4	94.7	254.4	120.7	76.9	113.2	141.4	76.5	85.1	120.6	96.5	41	45.4	63.8	73.8	76.4	59.3	72.7	260.2	140.1	231.2	70.2	85.6	77.5	218.7
P35555	Fibrillin-1 OS=Homo sapiens OX=9606 GN=FBN1 PE=1 SV=4	0.566	1.421	0.805	1.208	0.85	0.684	1.863	0.648	0.456	0.367	0.018911	0.0147397	0.875988	0.917059	0.955691	0.909806	0.212501	0.00189827	7.02641e-14	1.79317e-15	58.3	77.2	131.5	203.4	80.9	314	85.4	41.4	85.3	56.3	50.8	69.1	98.6	60.1	61.1	49.7	70.7	66.3	79.1	75.2	77.5	54.7	32.4	39.9	47	48.4	54.5	50.4
P40939	Trifunctional enzyme subunit alpha, mitochondrial OS=Homo sapiens OX=9606 GN=HADHA PE=1 SV=2	0.82	1.025	0.841	0.819	0.799	0.672	0.716	1.145	1.117	0.939	0.867088	0.999987	0.969145	0.969999	0.854004	0.88747	0.891641	0.660016	0.83673	0.999874	115.7	104.4	90.9	75.4	118.6	67.5	102.3	154.3	92.4	92.2	114.6	99.8	89.5	101	139.5	71.6	124.8	121.7	160	113.6	172.9	61.8	83.9	67.6	115.9	114.4	100.2	73.4
P06737	Glycogen phosphorylase, liver form OS=Homo sapiens OX=9606 GN=PYGL PE=1 SV=4	0.714	1.142	0.816	1.002	0.877	0.716	0.844	1.187	1.039	0.848	0.411908	0.696085	0.910998	0.999981	0.980059	0.941649	0.989466	0.449542	0.991567	0.878071	129	111.1	104.6	85.1	126.9	54.5	115.9	95.6	97.2	78	107.7	111	79	113.9	125.4	110.8	109.2	108.5	123.7	135	110.1	63.1	79.3	78.7	91.8	104.1	80.8	62.2
P08133	Annexin A6 OS=Homo sapiens OX=9606 GN=ANXA6 PE=1 SV=3	0.843	1.103	0.93	1.194	1.083	1.007	1.182	1.01	0.916	0.852	0.930751	0.854367	0.996789	0.933783	0.996838	0.991016	0.964363	0.991335	0.890383	0.889648	125.2	116.7	115.1	109.1	105.2	96.9	110.9	105.6	100.5	88.8	100.6	115.3	84	101.3	97.3	95.3	98.7	87.7	90.6	92.9	81.1	69.9	90.1	98	91.4	98.9	95.4	93.5
P14625	Endoplasmin OS=Homo sapiens OX=9606 GN=HSP90B1 PE=1 SV=1	1.106	0.957	1.058	0.986	1.03	1.09	1.062	0.928	0.97	1.026	0.892396	0.999987	0.94691	0.999981	0.999524	0.965495	0.992317	0.971615	0.992369	0.939026	96.2	104.2	96.1	92.4	93.9	90.8	95.9	100.2	100.5	112.7	97.7	99.8	92.5	105.4	97.3	134.1	77.3	109.5	95.7	114.3	92.7	67.1	106	95.6	113.9	113	109.6	94.5
Q07954	Prolow-density lipoprotein receptor-related protein 1 OS=Homo sapiens OX=9606 GN=LRP1 PE=1 SV=2	0.98	0.912	0.894	0.906	0.994	0.889	0.988	0.918	1.007	0.9	0.999492	0.958354	0.985456	0.999981	0.999524	0.997723	0.9962	0.954077	0.999804	0.996612	93	94	97.7	99.2	89	109.7	94.8	93.3	104	106.4	96.3	106	104.8	94.7	90.1	111.5	104.6	111.2	96.3	89.8	104.8	99	93	99.8	91.4	83.7	89.9	94.9
P06576	ATP synthase subunit beta, mitochondrial OS=Homo sapiens OX=9606 GN=ATP5F1B PE=1 SV=3	1.004	0.894	0.897	0.868	0.97	0.871	0.868	0.999	1.118	1.003	0.99342	0.905671	0.985479	0.99784	0.999524	0.991779	0.992317	0.997565	0.834423	0.978194	111.7	120.2	102.6	96.7	107.6	76.3	101	118.3	113.3	107.3	127.3	123.4	102.1	114.8	118.8	117.2	118.3	112.8	140.5	105.8	124.6	74.7	104.4	83.7	115.5	114.3	103	93.4
P13639	Elongation factor 2 OS=Homo sapiens OX=9606 GN=EEF2 PE=1 SV=4	0.972	0.969	0.942	0.771	0.795	0.749	0.809	0.952	0.982	0.926	0.999918	0.999987	0.998643	0.888764	0.843912	0.96385	0.977055	0.991335	0.996349	0.999874	99.3	101.6	93.3	93.3	91.7	91.5	95.3	95.7	90	96.3	92.7	104	98.4	97.2	123.1	121.1	115.3	135	106.5	131.5	109.4	62.5	88.1	80	92.9	90.8	91.6	98.3
Q08426	Peroxisomal bifunctional enzyme OS=Homo sapiens OX=9606 GN=EHHADH PE=1 SV=3	0.938	1.269	1.19	1.067	0.841	1.001	0.707	1.51	1.189	1.416	0.999492	0.18067	0.569544	0.99784	0.944151	0.991016	0.86916	0.00126341	0.473243	0.00318302	189.5	119	110.7	76.5	169	51.4	115.8	164.8	91.3	61.3	105.8	72.7	76	101	112.7	80.8	114.3	125	105.3	103.9	108.6	54.4	146	90	155.5	129.9	108.7	87.2
P38646	Stress-70 protein, mitochondrial OS=Homo sapiens OX=9606 GN=HSPA9 PE=1 SV=2	0.993	0.912	0.906	0.859	0.941	0.853	0.84	1.023	1.121	1.016	0.998654	0.958449	0.991189	0.994969	0.998625	0.991016	0.989466	0.988898	0.817556	0.960277	105.9	103.3	91.7	77.7	96.9	63	93.7	111.3	87.1	91.9	112.7	102.2	117.7	102.7	115.4	116.7	102.6	109.6	109.1	99.3	103.1	59.4	93	68.1	123.7	111	124	86.2
P02787	Serotransferrin OS=Homo sapiens OX=9606 GN=TF PE=1 SV=3	0.731	1.524	1.113	2.801	1.838	2.047	1.931	1.451	0.952	1.06	0.500743	0.00178998	0.813363	0.000196443	0.0757121	0.0729385	0.16795	0.0050319	0.9675	0.816754	70.4	80.3	145.4	198.7	163	365.3	89.7	80.5	106.7	107.1	89.6	87.1	117.5	95.4	51.9	46.6	76.9	66.9	46.3	45.4	56	231.6	106.2	209	74	112.1	77.1	98.2
P22307	Sterol carrier protein 2 OS=Homo sapiens OX=9606 GN=SCP2 PE=1 SV=2	0.738	1.514	1.117	1.024	0.676	0.755	0.776	1.32	0.872	0.973	0.529069	0.00222147	0.805994	0.999981	0.472789	0.967982	0.953808	0.0678752	0.652651	0.999874	242.2	135.7	99.4	77.9	164.2	68.6	109.6	120.2	59.9	62.6	72.4	81	64	116.6	107	74.8	160.9	76	121	101.2	134.1	62.6	89.2	80.9	145.9	115.7	69.6	69
P51659	Peroxisomal multifunctional enzyme type 2 OS=Homo sapiens OX=9606 GN=HSD17B4 PE=1 SV=3	1.226	1.117	1.369	0.976	0.874	1.196	0.858	1.137	1.018	1.394	0.56555	0.804378	0.134702	0.999981	0.978613	0.909806	0.990596	0.699139	0.999804	0.00522597	151.4	108.6	100.1	76.8	134.9	57.3	93.3	146.2	89.7	74.8	104.9	79	81.4	97.1	102.6	96	109	127.5	108.3	96	99.5	66.4	148.6	111.2	166.9	122.8	141.8	106
P05787	Keratin, type II cytoskeletal 8 OS=Homo sapiens OX=9606 GN=KRT8 PE=1 SV=7	0.865	1.059	0.916	1.497	1.413	1.294	1.402	1.068	1.008	0.924	0.975251	0.967009	0.992597	0.445177	0.567814	0.780446	0.748475	0.930101	0.999804	0.999874	153.6	151.9	112.3	84.2	113.7	82.6	100.3	100.5	101	106	109.2	115.4	140.5	100.7	75	57.2	69.9	86	82.9	74.4	124.6	52.3	79.3	57.1	97.1	109.6	100.9	118.2
P00352	Retinal dehydrogenase 1 OS=Homo sapiens OX=9606 GN=ALDH1A1 PE=1 SV=2	0.508	1.286	0.653	1.404	1.092	0.713	0.982	1.429	1.111	0.725	0.00214575	0.14396	0.171936	0.613491	0.991346	0.937648	0.998253	0.00797019	0.857645	0.147083	148.7	159.5	109.4	98.2	165.6	68	135.6	105.9	91.1	80.3	110.8	105.5	104.1	125.9	97	99.1	94.9	80	103.4	96.6	95.6	59.3	70.3	68.8	127	92.3	67.2	65.4
P07900	Heat shock protein HSP 90-alpha OS=Homo sapiens OX=9606 GN=HSP90AA1 PE=1 SV=5	0.948	0.977	0.925	1	1.024	0.948	0.968	1.034	1.058	0.979	0.999918	0.999987	0.995893	0.999981	0.999524	0.991358	0.999989	0.979855	0.967448	0.999698	109.7	113.8	101.8	100.8	111	84.6	95.3	107.5	97.5	104.2	102.3	97.4	109.9	105.3	105.4	117.4	105	101.7	90	97.5	94.6	71.9	92	90.2	105.2	104.3	96.4	105.9
P55157	Microsomal triglyceride transfer protein large subunit OS=Homo sapiens OX=9606 GN=MTTP PE=1 SV=1	0.708	1.124	0.796	0.968	0.861	0.685	0.753	1.286	1.143	0.911	0.383292	0.76957	0.844805	0.999981	0.96388	0.912188	0.931999	0.12048	0.716376	0.999874	120.6	133.5	113.9	85.1	119.4	60.4	128.7	124.5	89.9	87.7	108	88	118.3	106.2	135.9	98.2	123.4	113.3	106.8	140.8	133.4	51	88.8	84.3	94.8	109.8	84.5	72.8
P21399	Cytoplasmic aconitate hydratase OS=Homo sapiens OX=9606 GN=ACO1 PE=1 SV=3	0.802	0.939	0.753	0.799	0.851	0.641	0.853	0.937	0.997	0.752	0.817362	0.99903	0.655394	0.943475	0.955691	0.802912	0.989466	0.979855	0.999804	0.26554	112.1	116.2	90.5	84.3	92.4	69.2	95.2	119.9	81.4	77.8	98.4	113.1	103.7	95.7	115.7	130	118.8	109.2	111.9	118.6	110.1	54.5	74.1	60.9	99	105.2	97.4	69
P53621	Coatomer subunit alpha OS=Homo sapiens OX=9606 GN=COPA PE=1 SV=2	1.041	0.968	1.008	0.891	0.92	0.927	0.956	0.931	0.961	0.969	0.982111	0.999987	0.977093	0.998652	0.996838	0.995923	0.999416	0.973943	0.980673	0.999874	95.8	97.4	94.5	94.5	89	91.7	96.2	97.6	93.6	101	95.6	99	108.2	95	106.1	119.6	104.7	114.2	94.6	110.8	100.5	79.3	96.2	105.2	98.4	97	112.1	102.8
P35908	Keratin, type II cytoskeletal 2 epidermal OS=Homo sapiens OX=9606 GN=KRT2 PE=1 SV=2	1.079	1.06	1.143	1.251	1.18	1.349	1.292	0.968	0.913	1.044	0.950283	0.96476	0.729163	0.859121	0.952925	0.700925	0.90261	0.997565	0.87796	0.882528	88.1	130.6	103.9	124.5	77.2	111.3	76.9	88.9	119.7	105.1	98	126.6	92	87.6	115.1	72.8	74	83	71.1	91.2	92.5	179	112	156	105.4	94.6	96.6	212.5
Q02252	Methylmalonate-semialdehyde dehydrogenase [acylating], mitochondrial OS=Homo sapiens OX=9606 GN=ALDH6A1 PE=1 SV=2	0.77	0.957	0.736	0.884	0.924	0.68	0.792	1.116	1.166	0.859	0.671487	0.999987	0.564179	0.99784	0.996838	0.903059	0.964872	0.791311	0.596906	0.911982	120.7	112.6	90.7	75.4	108.3	67.2	100	104.4	94.1	102.5	109.3	105.7	102.3	111.1	119.2	88.6	113.1	104.7	153.1	114.7	71.1	47.3	76.9	55.1	130.3	111.5	98.2	65.1
Q86UP2	Kinectin OS=Homo sapiens OX=9606 GN=KTN1 PE=1 SV=1	0.941	0.944	0.888	1.184	1.254	1.114	1.222	0.968	1.026	0.911	0.999492	0.999987	0.985456	0.943801	0.842712	0.95329	0.943771	0.997565	0.996201	0.999874	102.1	101.2	99.4	85.7	102.4	83.7	103.2	110.3	107.8	107.2	102.9	109.1	100.4	105.3	74.6	95.8	83.2	99.3	83.6	90.1	85.5	63.6	87.2	74.2	97.3	96.8	95.2	95.3
P23141	Liver carboxylesterase 1 OS=Homo sapiens OX=9606 GN=CES1 PE=1 SV=2	0.682	1.129	0.77	0.652	0.577	0.445	0.488	1.335	1.182	0.911	0.2622	0.751744	0.735412	0.523929	0.142456	0.159055	0.182066	0.0514091	0.50973	0.999874	99	116	106.8	69.1	119.9	45.3	150.7	112.5	86	94.6	114.1	48.5	58.3	127.9	233.8	144.8	219.3	149.3	161.3	205.8	163.8	59.1	72.8	79.3	149.5	81	60	53.8
P08238	Heat shock protein HSP 90-beta OS=Homo sapiens OX=9606 GN=HSP90AB1 PE=1 SV=4	1.018	0.936	0.953	0.973	1.039	0.99	0.991	0.981	1.048	0.999	0.99342	0.998243	0.994084	0.999981	0.999524	0.991016	0.995209	0.998704	0.980422	0.985076	107.4	112.2	95.5	94.7	101.4	85.4	92	102.5	95.8	102.5	99.4	94.5	107	102	100.4	116.1	89.1	98.1	95.1	101	86.3	74.3	87.2	83.8	98.4	97.2	102.2	112
P05783	Keratin, type I cytoskeletal 18 OS=Homo sapiens OX=9606 GN=KRT18 PE=1 SV=2	0.848	1.086	0.921	1.466	1.35	1.243	1.41	1.04	0.958	0.882	0.94179	0.908052	0.9934	0.494087	0.663076	0.852356	0.733617	0.973661	0.97447	0.976733	172.7	138.6	115.7	104.6	113.2	78	97.9	100.3	101.3	104.2	106.2	119.4	125.5	92	74.2	59.5	62.5	78.7	77.2	78.6	121.1	51.1	82.8	68.6	96	102	120.2	102.4
P55072	Transitional endoplasmic reticulum ATPase OS=Homo sapiens OX=9606 GN=VCP PE=1 SV=4	0.897	1.026	0.92	0.987	0.962	0.885	0.98	1.008	0.982	0.904	0.992718	0.999987	0.992597	0.999981	0.999524	0.99676	0.998452	0.994685	0.996349	0.998964	118.9	115.9	102.7	91.6	105	97.6	106.6	99.5	104.6	102.3	98.8	96.8	102.7	109	108.1	117.9	115.1	98.2	101.4	106.4	95.1	68.6	90.9	83.2	103.9	94.2	96	111.2
Q00341	Vigilin OS=Homo sapiens OX=9606 GN=HDLBP PE=1 SV=2	0.947	0.922	0.874	0.804	0.872	0.762	0.875	0.919	0.996	0.87	0.999918	0.979049	0.977093	0.950266	0.976782	0.973464	0.992317	0.957243	0.999804	0.950627	98	97.5	92.3	85.4	92.1	80.1	98.9	98.5	105.3	100.5	94.9	100.1	89.4	100.9	105	127.8	104.9	120	116.5	114.8	107.7	60.3	82.1	73.7	95.2	92.4	92	87.5
P13667	Protein disulfide-isomerase A4 OS=Homo sapiens OX=9606 GN=PDIA4 PE=1 SV=2	1.043	0.947	0.988	0.87	0.918	0.907	0.912	0.954	1.007	0.994	0.982111	0.999987	0.985456	0.99784	0.995767	0.999985	0.992832	0.991335	0.999804	0.990399	83.8	102.3	99	92.6	85.7	74.5	95.9	95	103.1	112.7	97.8	91.5	87.2	106.1	106.5	134	90.1	125.6	98.8	117.6	91.8	52.8	96.6	79.8	111.7	108.7	110.2	88.6
P11021	Endoplasmic reticulum chaperone BiP OS=Homo sapiens OX=9606 GN=HSPA5 PE=1 SV=2	1.168	1.002	1.17	0.823	0.822	0.962	0.812	1.014	1.012	1.185	0.748723	0.999987	0.638526	0.972422	0.903225	0.991016	0.978743	0.991335	0.999804	0.249288	88.9	108.6	102.6	92.9	86.5	78.2	97.7	92.1	92	100.4	95.1	95.1	92.6	92.8	102.4	145.5	119.4	121.2	100.8	112.9	94.4	63.8	93.8	88.2	126.1	117	149.8	108.6
Q9NYU2	UDP-glucose:glycoprotein glucosyltransferase 1 OS=Homo sapiens OX=9606 GN=UGGT1 PE=1 SV=3	0.904	1.017	0.919	1.006	0.989	0.909	0.997	1.009	0.992	0.912	0.99342	0.999987	0.992597	0.999981	0.999524	0.999985	0.992963	0.993381	0.999804	0.999874	107	118.1	103.1	91.8	102.1	88.1	114.3	105.4	101.7	103	99.3	95.2	96.9	101.4	104.2	119.1	97.6	102.5	97.3	109.5	100.7	77.9	87.8	86.4	114.1	97.3	95.5	93.2
P35221	Catenin alpha-1 OS=Homo sapiens OX=9606 GN=CTNNA1 PE=1 SV=1	1.028	0.958	0.985	1.035	1.08	1.064	1.135	0.912	0.952	0.937	0.990572	0.999987	0.985456	0.999981	0.996838	0.979254	0.981734	0.942768	0.967448	0.999874	107.8	96.5	96.2	95.3	101.4	84.4	104.9	95.8	97.6	108.7	101.2	108.9	99.5	100.7	90.6	90.6	93.6	89.6	102	93.3	97.8	70.3	102.3	93.1	99.2	98.2	101.1	99.6
P63261	Actin, cytoplasmic 2 OS=Homo sapiens OX=9606 GN=ACTG1 PE=1 SV=1	0.958	1.07	1.025	1.088	1.017	1.043	1.099	0.99	0.926	0.949	0.962641	0.853703	0.994329	0.999981	0.990653	0.991016	0.994564	0.981406	0.929084	0.99927	124	117.7	108.6	137.5	125.5	149.1	134.8	116.2	109.5	117.3	112.5	138.2	133.3	137.6	132.9	105	99.8	109.4	144.3	115.3	123.2	77.9	120.2	119.5	123.6	122.2	122.3	119.6
P60709	Actin, cytoplasmic 1 OS=Homo sapiens OX=9606 GN=ACTB PE=1 SV=1	0.96	1	0.959	1.222	1.222	1.173	1.247	0.98	0.98	0.941	0.999918	0.999987	0.991545	0.892937	0.889794	0.936169	0.922351	0.998693	0.996201	0.999874	92	103.6	100.8	109.3	93.1	130.7	100.7	86.9	100.8	118.2	100.8	114.6	115.7	99.6	81.7	79	83.9	82.5	83.9	85.1	80.2	70.9	111.7	101.4	94.9	93	96.7	125.3
Q92616	eIF-2-alpha kinase activator GCN1 OS=Homo sapiens OX=9606 GN=GCN1 PE=1 SV=6	1.039	0.971	1.009	0.929	0.957	0.965	0.976	0.952	0.98	0.988	0.983211	0.999987	0.977093	0.999981	0.999524	0.991016	0.998452	0.991335	0.996201	0.994504	103.1	95.6	102.6	93.7	91	92	99	99.7	96.7	98.5	92.2	102	97.9	99.3	97.3	115.1	107.7	108.8	102.8	102.9	95.2	100.7	92.8	94.7	97.5	101.1	101.9	99.3
P42765	3-ketoacyl-CoA thiolase, mitochondrial OS=Homo sapiens OX=9606 GN=ACAA2 PE=1 SV=2	0.831	0.983	0.817	0.572	0.582	0.476	0.531	1.077	1.096	0.895	0.892396	0.999987	0.911293	0.223631	0.154364	0.242283	0.299661	0.909467	0.896385	0.993427	72.9	98.3	87.7	67.4	112.7	59.5	92.1	136.4	75.2	77.6	100.2	96.4	89.2	84.9	153.2	129.2	180.6	109.9	200	123.4	185	50.2	72.9	58.5	100.2	125.2	76.1	65.3
P42704	Leucine-rich PPR motif-containing protein, mitochondrial OS=Homo sapiens OX=9606 GN=LRPPRC PE=1 SV=3	0.931	0.954	0.888	0.963	1.01	0.897	1.027	0.938	0.983	0.873	0.999492	0.999987	0.985456	0.999981	0.999524	0.999833	0.992832	0.979855	0.996349	0.96055	107.5	100	103.8	88.3	95	75.8	97.9	102.6	98.6	90.7	104.7	110.3	95.9	104.7	108.4	104.5	93	93.9	101.6	110.9	82.9	69.4	91.4	86.5	103.9	88.2	118.7	91.1
P04264	Keratin, type II cytoskeletal 1 OS=Homo sapiens OX=9606 GN=KRT1 PE=1 SV=6	1.376	0.915	1.258	1.15	1.257	1.581	1.271	0.905	0.989	1.244	0.209632	0.963871	0.364693	0.971139	0.840186	0.381862	0.921327	0.922526	0.999804	0.100564	81.4	92.5	80.3	87	61.1	130	68.4	78.8	117.7	89	72.6	113.3	80.9	93.4	80.5	57.7	54.6	57.4	70.8	76.8	81	171.4	112	145.8	105.3	76.5	80.6	314.8
P23378	Glycine dehydrogenase (decarboxylating), mitochondrial OS=Homo sapiens OX=9606 GN=GLDC PE=1 SV=2	0.767	1.271	0.974	0.779	0.613	0.597	0.665	1.17	0.921	0.897	0.659589	0.177542	0.988671	0.903437	0.237913	0.663452	0.749964	0.532284	0.90593	0.994504	106.3	111.6	90.1	61.1	91.6	58.6	92.2	65.9	77.4	58.6	74.5	111.3	62.1	72.1	644.6	79.7	117.7	215.1	76	125.7	105.7	83.7	72.5	60.1	66.7	70.3	83.7	50.4
P26038	Moesin OS=Homo sapiens OX=9606 GN=MSN PE=1 SV=3	1.095	1.065	1.167	1.562	1.466	1.711	1.64	0.953	0.894	1.043	0.91656	0.958449	0.651055	0.332818	0.484559	0.250196	0.417593	0.991335	0.794755	0.885501	87.3	106.6	104.2	127.5	80.5	135.6	104.9	82.6	97.8	123.9	98.5	106.6	112.7	93.1	73.7	86.1	59.9	65	79.9	66.6	67.2	86.4	114.9	141.6	93.4	89.6	127.5	157.8
P11142	Heat shock cognate 71 kDa protein OS=Homo sapiens OX=9606 GN=HSPA8 PE=1 SV=1	0.95	1.002	0.952	0.949	0.948	0.902	0.938	1.012	1.01	0.961	0.999918	0.999987	0.994329	0.999981	0.999524	0.999985	0.994687	0.991335	0.999804	0.999874	99	121.9	100	97	92.3	88	94.8	92.7	88.7	100.8	92.5	96.8	102.3	97.5	104.9	115.9	118.5	102.2	100.8	96.2	90.5	88.5	88.4	90.8	97	92.2	95.6	102
Q9Y4L1	Hypoxia up-regulated protein 1 OS=Homo sapiens OX=9606 GN=HYOU1 PE=1 SV=1	1.018	0.936	0.953	0.833	0.89	0.849	0.85	0.98	1.047	0.998	0.99342	0.998243	0.993982	0.974179	0.987887	0.991016	0.989466	0.998693	0.98124	0.986028	93.4	101.2	89.2	86.8	85.2	76.9	97.9	98.6	103	99.8	92.3	95.3	93	88.7	86.5	164.9	107	137.1	88.4	111.6	89.3	71.7	87	71.8	109.5	107.4	129.1	90.8
P07814	Bifunctional glutamate/proline--tRNA ligase OS=Homo sapiens OX=9606 GN=EPRS1 PE=1 SV=5	0.995	0.962	0.957	0.953	0.991	0.948	1.001	0.952	0.99	0.948	0.998654	0.999987	0.992597	0.999981	0.999524	0.991358	0.992963	0.991335	0.999804	0.999874	95	100.8	95.3	86.8	92.9	86	106.3	92.4	103.5	103.4	98.1	105.8	96.9	98.8	97.7	104.3	106.3	110.5	91.7	99.7	98.4	90.9	89.6	86.8	95.7	95	102.7	94.5
P22314	Ubiquitin-like modifier-activating enzyme 1 OS=Homo sapiens OX=9606 GN=UBA1 PE=1 SV=3	0.987	0.941	0.928	1.023	1.087	1.009	1.057	0.968	1.028	0.955	0.999492	0.999987	0.996158	0.999981	0.994634	0.991016	0.992832	0.997565	0.996201	0.999874	101	97.6	105.4	95.7	99.5	94.4	100.1	94	105.7	109.8	95	108	110.5	98.4	95.9	97.5	99.4	97.3	99.4	95	91.9	66.8	98.8	82.2	90.4	101.3	98.1	105.6
Q13423	NAD(P) transhydrogenase, mitochondrial OS=Homo sapiens OX=9606 GN=NNT PE=1 SV=3	0.698	0.946	0.66	1.159	1.225	0.809	1.182	0.98	1.036	0.684	0.330791	0.999987	0.19493	0.965008	0.886047	0.991016	0.964363	0.998693	0.992741	0.039624	130.5	133.2	106.6	79	110.8	69.9	106.7	100.4	99.5	95.6	120.8	119.2	112.8	117.3	103.7	75.7	88.4	91.2	105.5	97.7	92.1	43.7	74.5	60	95.5	89.7	93.6	65.2
P16435	NADPH--cytochrome P450 reductase OS=Homo sapiens OX=9606 GN=POR PE=1 SV=2	0.757	1.019	0.772	1.211	1.189	0.917	1.02	1.188	1.166	0.9	0.606438	0.999987	0.741464	0.910181	0.939334	0.99939	0.992832	0.445176	0.596173	0.996612	144.4	124.3	106.2	89.9	155.8	63.9	112.4	142.5	108.4	98.5	137.2	91.9	129.9	110.3	92.8	103.8	97.2	88.8	94.2	83.3	86.5	57.9	85.1	69.7	134.3	116.3	103.5	82.3
Q63HN8	E3 ubiquitin-protein ligase RNF213 OS=Homo sapiens OX=9606 GN=RNF213 PE=1 SV=3	0.953	1.016	0.968	1.253	1.233	1.193	1.293	0.969	0.953	0.923	0.999918	0.999987	0.99121	0.85559	0.872797	0.914992	0.882782	0.997565	0.967783	0.999874	106.2	98.7	104.1	113.6	95.4	95.9	105	100.3	102.5	100.4	94.7	108.1	113.4	102.6	78.5	92	80.7	83.1	90.8	85.8	80.7	91.4	89.4	103.2	100.3	110.9	99.2	96.7
Q16822	Phosphoenolpyruvate carboxykinase [GTP], mitochondrial OS=Homo sapiens OX=9606 GN=PCK2 PE=1 SV=4	0.736	1.14	0.839	0.924	0.811	0.681	0.755	1.225	1.075	0.902	0.522787	0.709365	0.967515	0.999981	0.880398	0.903101	0.935114	0.286096	0.946597	0.997455	135.6	119.8	96.8	79.1	111	59.9	122.8	103.8	92.4	82.7	100	97.5	84.4	109.6	171	90.5	138.1	100.5	141.9	120.2	94.4	67.1	81.8	70.3	119	115.8	84.6	66.8
P04406	Glyceraldehyde-3-phosphate dehydrogenase OS=Homo sapiens OX=9606 GN=GAPDH PE=1 SV=3	1.124	0.897	1.008	0.937	1.044	1.053	1.014	0.924	1.03	1.039	0.858904	0.912583	0.977093	0.999981	0.999524	0.983413	0.992832	0.966717	0.995656	0.893897	91.9	103.1	94.6	95.7	87.7	87.6	95.1	104.1	90.8	105.4	107.8	125	119.4	98.1	101	123.5	105	106.7	93.7	88.3	99.2	77.7	106.3	100.4	96.8	107.6	123.9	112.5
Q14697	Neutral alpha-glucosidase AB OS=Homo sapiens OX=9606 GN=GANAB PE=1 SV=3	0.894	1.049	0.937	1.056	1.007	0.944	1.004	1.051	1.003	0.94	0.991815	0.98441	0.99995	0.999981	0.999524	0.991358	0.992832	0.960009	0.999804	0.999874	103.6	110.3	106.9	92.8	109	83.6	112.8	101.9	100.9	102.3	102	96.3	100.1	104.9	95.1	101.6	96.1	101.2	100.6	111.4	106.3	76.9	95.6	94	104.3	97.7	97.7	94.2
P02545	Prelamin-A/C OS=Homo sapiens OX=9606 GN=LMNA PE=1 SV=1	1.105	0.953	1.054	1.263	1.325	1.396	1.435	0.88	0.923	0.973	0.892396	0.999987	0.953426	0.840735	0.716849	0.626495	0.699131	0.851246	0.91421	0.999874	84.7	90.7	98.1	115	89.6	159.8	92	68.3	109	112.4	97.5	88.3	96.5	88.3	63.1	63.8	72.8	79.7	74.8	71.8	77.4	71.1	190.4	116.8	97.3	101.7	96.2	155.8
Q16851	UTP--glucose-1-phosphate uridylyltransferase OS=Homo sapiens OX=9606 GN=UGP2 PE=1 SV=5	0.806	0.781	0.63	0.768	0.983	0.619	0.802	0.957	1.226	0.772	0.828266	0.252312	0.104576	0.881255	0.999524	0.739165	0.96779	0.991335	0.312672	0.395308	82.8	93.7	101.1	76.9	102.8	57.2	120.5	128.2	94.6	94.5	122.4	120	93.7	133.7	109.7	127.5	120.7	146.1	110.5	122.2	122.1	61.4	75.6	63.2	86.2	98.5	91.9	70.2
Q9UPN3	Microtubule-actin cross-linking factor 1, isoforms 1/2/3/5 OS=Homo sapiens OX=9606 GN=MACF1 PE=1 SV=4	1.072	0.942	1.009	1.007	1.069	1.079	1.104	0.913	0.969	0.978	0.958003	0.99903	0.977093	0.999981	0.998625	0.970809	0.989466	0.941479	0.991665	0.999874	96.4	94.6	95.3	94.4	88.4	94.4	92.7	97.1	100.3	104.2	98	104.7	95.6	100.4	88.1	99.7	87.2	100.6	93.8	104.3	89.1	94.7	100.8	102.7	101.2	98.8	102.2	108.4
P05023	Sodium/potassium-transporting ATPase subunit alpha-1 OS=Homo sapiens OX=9606 GN=ATP1A1 PE=1 SV=1	1.092	0.927	1.013	0.911	0.982	0.995	0.999	0.912	0.984	0.996	0.924217	0.98441	0.977093	0.999981	0.999524	0.991016	0.992963	0.943492	0.996349	0.987253	96.7	89.6	92	90.9	98.2	80.4	96.7	91.7	93.3	99.2	100.5	108.5	100.3	96.3	92.1	107.8	101	100.4	91.5	105	101.8	70.6	103.1	79.6	110.8	100.5	113.1	87.2
Q9UDR5	Alpha-aminoadipic semialdehyde synthase, mitochondrial OS=Homo sapiens OX=9606 GN=AASS PE=1 SV=1	0.873	0.931	0.812	0.833	0.895	0.727	0.787	1.059	1.138	0.924	0.977636	0.991687	0.899703	0.974179	0.987887	0.95329	0.96344	0.949141	0.745119	0.999874	113.5	109	75.4	69.2	92.3	67.1	92.8	114.8	94.6	77.2	99.2	106	125.9	90.2	92.5	110.1	161.1	93.9	189.5	117.1	110.8	63.3	80.5	55.4	140.7	120.1	107.5	68.7
Q08AH3	Acyl-coenzyme A synthetase ACSM2A, mitochondrial OS=Homo sapiens OX=9606 GN=ACSM2A PE=1 SV=2	0.668	0.892	0.596	0.763	0.856	0.51	0.714	1.069	1.198	0.714	0.0155532	0.72891	0.000540916	0.6344	0.893079	0.0702056	0.475633	0.691312	0.110543	0.0501633	126.3	125.3	75.9	78.1	146.6	68.5	93.4	128.6	85.1	74.2	112.3	111	102.3	104.7	149.4	168.6	47.9	122.4	122	152.2	117.5	60.7	61.4	62.4	135.3	146.4	144.6	52.2
P35527	Keratin, type I cytoskeletal 9 OS=Homo sapiens OX=9606 GN=KRT9 PE=1 SV=3	1.534	0.833	1.278	1.313	1.576	2.015	1.314	1	1.2	1.534	0.0478743	0.583813	0.312643	0.761338	0.304524	0.0817432	0.871055	0.997565	0.42666	0.000219787	76.3	88.4	78.8	78.9	52.6	155.6	61.7	68.3	121.7	94.6	67.4	126.5	76.3	102	67.6	58.7	57.7	56.5	69.9	73.6	60	197.3	134.3	171.9	120.9	75.3	81.1	102.1
P02675	Fibrinogen beta chain OS=Homo sapiens OX=9606 GN=FGB PE=1 SV=2	0.412	2.487	1.025	2.491	1.002	1.026	1.041	2.394	0.963	0.986	8.51419e-06	3.2603e-15	0.969145	0.00147019	0.999524	0.987769	0.992832	4.3036e-15	0.982671	0.995609	74.1	73.3	227.3	299.1	146.3	183.1	68.5	75.9	100.4	58.8	50.3	61.3	53.5	53.6	75.9	79.2	48.3	71.5	42	58.7	45	1910.8	85.1	247.2	45.3	60.3	55.3	43.8
P33121	Long-chain-fatty-acid--CoA ligase 1 OS=Homo sapiens OX=9606 GN=ACSL1 PE=1 SV=1	1.039	1.021	1.06	0.535	0.524	0.555	0.438	1.219	1.194	1.266	0.983211	0.999987	0.942297	0.124127	0.0524287	0.518284	0.0841986	0.308532	0.446392	0.0681483	115.4	87.3	79.8	57.3	113.1	49.4	97.3	148.5	76	70.5	99.3	85.5	79.8	98.8	163.2	138.1	187.3	148.8	173.3	144.2	203.8	51.9	90.6	62.4	107.1	117.9	95.5	60.4
P00367	Glutamate dehydrogenase 1, mitochondrial OS=Homo sapiens OX=9606 GN=GLUD1 PE=1 SV=2	0.789	1.012	0.798	0.602	0.595	0.475	0.494	1.219	1.205	0.962	0.760188	0.999987	0.851003	0.319998	0.185899	0.239329	0.195409	0.308532	0.400894	0.999874	94.2	106.6	90.5	64.9	85.3	49.2	98.3	114.6	82.7	89.5	121.4	69	73.1	106.1	150.5	128.8	171.2	162.9	185.1	148.9	134.1	58.5	71.4	67	83.9	88.5	84.5	63.8
Q68CK6	Acyl-coenzyme A synthetase ACSM2B, mitochondrial OS=Homo sapiens OX=9606 GN=ACSM2B PE=1 SV=2	0.675	1.142	0.771	0.805	0.705	0.544	0.687	1.173	1.027	0.792	0.234975	0.697073	0.739969	0.951786	0.567814	0.476003	0.814515	0.520592	0.996201	0.534746	123.3	126.2	95.7	73.9	107.6	54.2	109.8	134.5	94.2	78.4	121.2	94.2	77.7	120.7	139.7	138.5	58.4	101.8	143.2	121.9	133.6	58.7	72.6	58.7	127.6	116.7	108.6	53.4
P05091	Aldehyde dehydrogenase, mitochondrial OS=Homo sapiens OX=9606 GN=ALDH2 PE=1 SV=2	0.851	0.994	0.846	0.794	0.799	0.676	0.651	1.22	1.228	1.039	0.949218	0.999987	0.969145	0.93577	0.853546	0.893331	0.705351	0.303427	0.304551	0.895472	125.1	121.3	100.7	77.1	124.2	59	105.2	117.9	105.9	85.5	118	96.2	77	119.5	138.1	95.4	132.5	114.5	137.5	143.1	118	51.7	89.5	68.1	132.5	130.9	95.7	71.7
Q9UL12	Sarcosine dehydrogenase, mitochondrial OS=Homo sapiens OX=9606 GN=SARDH PE=1 SV=1	0.819	1.208	0.989	0.993	0.823	0.814	0.856	1.16	0.961	0.95	0.864817	0.38624	0.985456	0.999981	0.904657	0.991016	0.989466	0.583184	0.980422	0.999874	115.1	112.1	86	74.3	107	62.7	106.7	74.9	84.9	77.9	126.2	99.3	88.3	106.9	147.9	96.4	153.1	107.1	107.4	157.3	80	66.9	87.4	71.4	121.8	102.9	95.8	71.7
P08684	Cytochrome P450 3A4 OS=Homo sapiens OX=9606 GN=CYP3A4 PE=1 SV=4	0.347	1.452	0.503	1.624	1.118	0.563	0.935	1.737	1.196	0.602	2.77634e-08	0.00802318	0.00124017	0.253885	0.987887	0.542992	0.993133	3.183e-06	0.441669	0.000964988	160.1	143.4	89.3	74.2	232.4	41.9	237.6	147.1	169.9	98.7	84.3	48.4	46.1	150.8	84.3	88.3	91	39.8	122	64	151.5	49.7	43.6	52.6	130.5	48.6	46.5	53.7
P00325	All-trans-retinol dehydrogenase [NAD(+)] ADH1B OS=Homo sapiens OX=9606 GN=ADH1B PE=1 SV=2	0.79	1.335	1.055	0.575	0.431	0.454	0.476	1.209	0.906	0.955	0.764434	0.0643613	0.952319	0.231564	0.00376904	0.183518	0.152001	0.349544	0.85624	0.999874	103.4	121.9	113.1	69	96.5	59.9	118.4	103.1	77.1	77.5	108.7	53.8	40.5	118.2	183.1	143.7	175.3	200.9	179.9	174.9	193.3	66.5	81.7	82.9	116.1	106.7	71.9	51.7
Q7Z6Z7	E3 ubiquitin-protein ligase HUWE1 OS=Homo sapiens OX=9606 GN=HUWE1 PE=1 SV=3	0.932	1.006	0.938	1.018	1.012	0.949	1.05	0.97	0.964	0.904	0.99434	0.999987	0.992597	0.999981	0.999524	0.998863	0.992832	0.998693	0.978663	0.993427	107.4	103.6	103.1	96.3	97.3	101.1	97.3	99.6	101.4	107	100.5	102.5	93.1	95.1	92.8	103.9	105.3	100	94.8	99	99.3	100.4	102.2	101.3	89.8	87.5	85.4	94.3
Q99798	Aconitate hydratase, mitochondrial OS=Homo sapiens OX=9606 GN=ACO2 PE=1 SV=2	1.064	0.881	0.938	0.974	1.106	1.037	1.017	0.958	1.087	1.019	0.971827	0.853703	0.99995	0.999981	0.989334	0.986329	0.992832	0.991335	0.924765	0.9489	130.2	115	91.8	91	96.6	78.7	112.9	109.7	100.3	97.6	120.4	139	109.8	97.7	101.5	103.3	92.2	96.1	107.9	90.1	99.2	58.2	95	72.1	105.2	111.4	122.7	102.8
O95954	Formimidoyltransferase-cyclodeaminase OS=Homo sapiens OX=9606 GN=FTCD PE=1 SV=2	0.615	1.446	0.889	0.589	0.407	0.362	0.543	1.085	0.75	0.667	0.0728648	0.00886347	0.985456	0.27507	0.00149728	0.0299032	0.338989	0.909467	0.044555	0.0206761	149.9	105	89.7	84.8	116.6	48.7	117	114.9	71.2	70	77.5	72.6	56.9	108.7	178.4	134	179	153.1	83.7	224.1	186.4	64.5	61.2	71.4	100	79.4	44.2	38.8
P28838	Cytosol aminopeptidase OS=Homo sapiens OX=9606 GN=LAP3 PE=1 SV=3	0.807	1.11	0.896	0.872	0.786	0.704	0.872	1	0.901	0.807	0.830979	0.827955	0.985456	0.99784	0.821331	0.936251	0.992317	0.997565	0.834423	0.644448	111.7	97.4	103.8	92.6	100.5	76.9	116.6	89.5	77.7	88.3	90.6	97.5	108	127.7	100.8	138.3	115.3	129.2	110.5	110.3	125.4	48.3	74.5	60.9	84.7	107.6	81.2	87.9
P01009	Alpha-1-antitrypsin OS=Homo sapiens OX=9606 GN=SERPINA1 PE=1 SV=3	4.793	1.1	5.274	1.246	1.133	5.974	0.987	1.263	1.148	6.053	1.76377e-15	0.860942	1.99241e-15	0.864847	0.981814	1.84129e-08	0.996262	0.169957	0.695537	1.79317e-15	25.6	28.9	65.6	79.3	63	108.2	59.9	34.5	56.4	75.7	52.1	57.2	62.3	63.6	25.9	34.9	36.2	64.2	53.9	50.5	58.2	169.6	234.6	394.3	470.4	301.9	629.4	273.4
P80404	4-aminobutyrate aminotransferase, mitochondrial OS=Homo sapiens OX=9606 GN=ABAT PE=1 SV=3	0.59	1.071	0.632	0.882	0.823	0.52	0.709	1.244	1.161	0.734	0.0378444	0.946467	0.108986	0.99784	0.906604	0.390318	0.871055	0.223691	0.621738	0.17924	125.2	115.1	110	85.6	118.2	67	102.1	102.7	95.6	90.1	114.3	114.7	93.4	105.4	121.6	117.9	148.2	123.5	144.6	124.8	138.2	52.9	64.9	52.3	109.6	84.1	100.4	55.3
P36776	Lon protease homolog, mitochondrial OS=Homo sapiens OX=9606 GN=LONP1 PE=1 SV=2	0.93	0.905	0.842	0.905	1	0.842	0.878	1.031	1.139	0.959	0.998654	0.939637	0.969145	0.999981	0.999524	0.991016	0.992317	0.979855	0.738034	0.999874	106	97.2	90.5	85.1	104.8	71.1	107.1	110.5	95.4	94.3	125.3	105	108.5	107.4	112.6	112.1	114.9	90.4	106.6	105.4	107.3	61.3	90.4	78.5	120.8	104.8	126.2	87.5
P16615	Sarcoplasmic/endoplasmic reticulum calcium ATPase 2 OS=Homo sapiens OX=9606 GN=ATP2A2 PE=1 SV=1	0.948	1.033	0.979	1.081	1.046	1.024	1.064	1.016	0.983	0.962	0.999918	0.999987	0.985456	0.99784	0.999524	0.987807	0.992317	0.991335	0.996349	0.999874	107.8	101.9	100.8	89.1	106.5	85.9	110	102	97.5	105.9	96	98.6	103.1	95.4	94.2	111.9	87.8	102.9	87.8	114.6	93.9	74	95.7	81.3	101.9	96.5	107	96.6
P00558	Phosphoglycerate kinase 1 OS=Homo sapiens OX=9606 GN=PGK1 PE=1 SV=3	1.064	0.927	0.986	1.006	1.085	1.07	1.037	0.97	1.047	1.032	0.971467	0.98441	0.985456	0.999981	0.995767	0.974246	0.992832	0.99852	0.982047	0.91293	95.4	102.2	91.8	99.5	92.3	99.7	95	87.8	91.9	105.7	104.1	118.6	102.9	99.2	92.6	105.7	87.8	106.4	101.5	88.3	94.8	57	103.9	79.4	101.5	99.6	106.3	111.6
P78371	T-complex protein 1 subunit beta OS=Homo sapiens OX=9606 GN=CCT2 PE=1 SV=4	0.996	0.923	0.92	0.916	0.992	0.913	0.969	0.946	1.024	0.942	0.998301	0.98142	0.992597	0.999981	0.999524	0.999833	0.999989	0.988456	0.996349	0.999874	92.2	112.8	103.9	96.3	90.9	91.5	96.9	104.3	101.8	101.9	101.8	113.4	117.8	112.4	112.6	119.6	105	110.6	90.2	99.1	96.6	72.7	95.3	95	95.9	96.6	104.8	113.4
Q92614	Unconventional myosin-XVIIIa OS=Homo sapiens OX=9606 GN=MYO18A PE=1 SV=3	1.023	0.965	0.986	1.045	1.084	1.069	1.075	0.972	1.008	0.994	0.992718	0.999987	0.985456	0.999981	0.996838	0.9757	0.992317	0.998693	0.999804	0.990399	101.9	101.7	96.7	93.8	95.9	89.5	95.5	102.4	102	97.9	100.6	97.6	96.1	99.5	90.4	100.2	92	92.3	90.6	91.8	90.4	98.2	95.6	101.4	94.4	98.1	101.2	94.2
P63010	AP-2 complex subunit beta OS=Homo sapiens OX=9606 GN=AP2B1 PE=1 SV=1	0.973	1.008	0.981	1.076	1.068	1.047	1.094	0.984	0.976	0.957	0.999918	0.999987	0.985456	0.99784	0.998625	0.983514	0.989466	0.999983	0.994671	0.999874	102.8	103.5	101.1	97.3	97.3	109.9	107.5	102	94.2	108.2	101	115.4	116.8	100.4	95.5	93.5	97.4	91.4	87.3	96.2	99.9	75	103	93.8	100	98.7	113.7	111.8
O75874	Isocitrate dehydrogenase [NADP] cytoplasmic OS=Homo sapiens OX=9606 GN=IDH1 PE=1 SV=2	0.657	1.132	0.744	0.937	0.827	0.615	0.753	1.243	1.098	0.817	0.17557	0.73875	0.604773	0.999981	0.915848	0.726406	0.934776	0.224413	0.892808	0.705715	118.5	116.1	99.9	85.4	133.1	61.2	113.3	109.1	91	87.6	105.9	93.4	100	109.9	141	112.1	135.3	120.8	129.6	117.2	120.9	56.8	74.4	66	103.6	92.4	87.5	72.2
P0DMV9	Heat shock 70 kDa protein 1B OS=Homo sapiens OX=9606 GN=HSPA1B PE=1 SV=1	1.008	1.064	1.073	1.1	1.034	1.109	1.194	0.922	0.866	0.929	0.99342	0.960568	0.912901	0.99506	0.999524	0.953466	0.959986	0.964568	0.61379	0.999874	120.4	129.4	96.3	93.9	124.8	97.5	96.3	107	97.4	75.4	91.6	87.5	88.4	99.7	104.2	127.3	88.6	82.7	88.1	91.1	83.6	79.8	99.6	88.9	101.9	98.3	89.6	98.7
P30101	Protein disulfide-isomerase A3 OS=Homo sapiens OX=9606 GN=PDIA3 PE=1 SV=4	1.155	0.978	1.129	0.83	0.849	0.959	0.835	0.994	1.016	1.148	0.78841	0.999987	0.772893	0.974179	0.955583	0.991016	0.989466	0.998693	0.999804	0.398346	87.8	111.1	100.1	96	93.2	84.2	107.4	92.5	98.5	107	98.1	91.2	97.1	103.5	102.4	126.9	116.1	121.2	91.9	115.6	92.2	61.7	102.6	95.8	123.1	113.5	113.8	110.8
P07237	Protein disulfide-isomerase OS=Homo sapiens OX=9606 GN=P4HB PE=1 SV=3	0.874	1.064	0.93	0.893	0.84	0.781	0.905	0.987	0.927	0.862	0.977636	0.960959	0.996638	0.999622	0.941506	0.983413	0.992832	0.998693	0.928245	0.93008	116.7	116.2	100.8	91.2	97.4	69.1	109.1	100.8	86.6	93	97.1	94.8	105.5	94.5	119.1	123.7	116.3	109.4	94	112.9	101.2	48.6	86.8	85.3	129	104.6	123.6	88.1
P27816	Microtubule-associated protein 4 OS=Homo sapiens OX=9606 GN=MAP4 PE=1 SV=3	1.064	0.88	0.937	1.19	1.352	1.266	1.299	0.916	1.04	0.974	0.971827	0.849251	0.99995	0.936158	0.658813	0.816727	0.894063	0.952599	0.990836	0.999874	107	86.2	92.4	102.3	87.4	128.1	93.3	90.7	86.2	125.2	96	107	120	105.9	84.8	78.4	83	70	72	71.1	80.1	51.1	107.3	89.2	99.2	99.9	93.7	134.2
P13796	Plastin-2 OS=Homo sapiens OX=9606 GN=LCP1 PE=1 SV=6	1.058	1.145	1.211	1.476	1.289	1.562	1.502	0.983	0.858	1.04	0.977636	0.684211	0.499865	0.475592	0.781602	0.408222	0.605365	0.999983	0.558631	0.891423	73.1	98.4	107.5	123.4	87.3	185	121.4	72.7	93.9	114.8	93.4	100.5	91.2	99.8	70.9	81.8	61.5	69.6	89.6	80.6	72.8	87.1	123.3	130	93.6	98.2	113.7	150.4
P34932	Heat shock 70 kDa protein 4 OS=Homo sapiens OX=9606 GN=HSPA4 PE=1 SV=4	0.971	0.99	0.961	1.091	1.102	1.059	1.181	0.924	0.933	0.896	0.999918	0.999987	0.991343	0.99784	0.989334	0.981108	0.964363	0.965168	0.941342	0.994504	102.4	101.3	97	102.5	92.6	95.3	96.1	90.6	93.7	100.5	89.9	108.3	115.1	98	89	106.2	91	90.3	80.9	86.8	80.5	81	94.2	94.9	92.2	91.6	111.5	107.2
P04040	Catalase OS=Homo sapiens OX=9606 GN=CAT PE=1 SV=3	1.401	0.966	1.354	0.637	0.66	0.893	0.641	0.994	1.028	1.393	0.171248	0.999987	0.156962	0.463543	0.403725	0.99939	0.672829	0.998693	0.996201	0.00536143	138	98.1	85.4	80.5	130.6	56.2	86.2	118	89.2	66.9	98.8	73.1	73	105.8	151.6	101.5	135.2	111.1	105.9	138.8	146.9	108.2	142	120.7	138.1	126.9	90.5	70.9
P24752	Acetyl-CoA acetyltransferase, mitochondrial OS=Homo sapiens OX=9606 GN=ACAT1 PE=1 SV=1	0.678	0.834	0.565	0.776	0.931	0.526	0.728	1.067	1.28	0.723	0.245018	0.586376	0.0158727	0.899276	0.998625	0.415889	0.915071	0.931726	0.141622	0.140078	99.1	113.5	93.6	67.9	106.8	58.6	101.7	137.4	97.4	127.5	127.7	101.1	107.7	118.9	130.9	107.6	127.7	115.1	115.3	134	133.4	52.7	67.2	50.9	116	107.4	74.5	66.2
P49748	Very long-chain specific acyl-CoA dehydrogenase, mitochondrial OS=Homo sapiens OX=9606 GN=ACADVL PE=1 SV=1	0.981	0.922	0.905	0.968	1.05	0.95	1.03	0.94	1.019	0.922	0.999492	0.979049	0.991189	0.999981	0.999524	0.991358	0.992832	0.980898	0.999804	0.999874	121	97.8	91.2	84.2	112	73	94.6	139.9	81.3	96.6	80.9	108	110.5	102.6	89.3	99.8	97.7	89.8	116.5	90	117	59	92.8	78.8	104.1	124.9	102.7	88.3
P02671	Fibrinogen alpha chain OS=Homo sapiens OX=9606 GN=FGA PE=1 SV=2	0.443	2.518	1.114	2.526	1.003	1.118	1.085	2.328	0.925	1.03	6.98347e-05	3.2603e-15	0.811136	0.0011565	0.999524	0.95329	0.990307	8.23785e-14	0.920944	0.922151	74.3	66.4	245.2	311.6	139.9	188.7	68.2	72.9	96.4	55.6	44.2	59.9	52.6	51.6	70.8	82.4	42.5	70.7	39.6	55.4	40.1	2144.9	82.5	213.6	44	61.9	51.5	40.7
Q15067	Peroxisomal acyl-coenzyme A oxidase 1 OS=Homo sapiens OX=9606 GN=ACOX1 PE=1 SV=3	1.075	1.134	1.219	1.312	1.157	1.411	0.985	1.333	1.175	1.433	0.955336	0.732582	0.478473	0.762853	0.964405	0.607912	0.997302	0.0534075	0.547679	0.00213158	198.5	132.1	101.3	70.7	128.7	63.2	120.9	126.4	91.4	80.1	110.4	111.5	105	106.6	126.3	57.9	86.9	96.6	92.2	89.2	110.3	63.2	163.3	102	171.8	160.5	130	97.3
Q6P2Q9	Pre-mRNA-processing-splicing factor 8 OS=Homo sapiens OX=9606 GN=PRPF8 PE=1 SV=2	1.012	0.954	0.966	1.017	1.067	1.03	1.037	0.981	1.028	0.993	0.99342	0.999987	0.991343	0.999981	0.998625	0.986835	0.992832	0.998693	0.996201	0.991323	91.4	98.4	98.9	92.5	97	99.6	100.5	95	103.2	103.6	97.8	103.7	99.8	104.3	89	99.3	89.3	95.2	96.7	103	98.7	84	102.5	95	96.9	99.6	103.2	114
Q14152	Eukaryotic translation initiation factor 3 subunit A OS=Homo sapiens OX=9606 GN=EIF3A PE=1 SV=1	1.016	0.95	0.965	0.898	0.945	0.912	0.98	0.916	0.964	0.93	0.99342	0.999987	0.991343	0.999981	0.998922	0.999985	0.998324	0.952599	0.985199	0.999874	97.2	89.9	92.2	91.5	91	94.2	95.2	98.2	97.1	95.6	95.8	96	100.6	98.1	97.4	105.5	102.7	103.8	95	104.4	96.3	88.5	93	93.7	94.4	93.1	100.5	99
O43795	Unconventional myosin-Ib OS=Homo sapiens OX=9606 GN=MYO1B PE=1 SV=3	0.841	1.004	0.844	1.039	1.035	0.874	0.999	1.04	1.036	0.875	0.924214	0.999987	0.969145	0.999981	0.999524	0.991932	0.992963	0.97356	0.992741	0.961717	120.5	103.6	104.3	83.6	113.7	84	110.8	98	103.8	104.1	105.8	95.2	89.7	116.1	96.5	102.6	110.5	96.7	99.4	100.3	112.5	81.1	87.1	87.6	101.4	94.9	95.2	84.8
P49419	Alpha-aminoadipic semialdehyde dehydrogenase OS=Homo sapiens OX=9606 GN=ALDH7A1 PE=1 SV=5	0.74	1.224	0.906	0.825	0.674	0.61	0.714	1.155	0.944	0.855	0.536419	0.325583	0.991189	0.973175	0.464112	0.71161	0.888374	0.612863	0.955529	0.899456	122.6	112.5	103.4	78.4	118.1	58.4	106.5	79.8	92.7	80	93.2	87	63.8	112.8	125.7	119.9	136.4	110.2	162	129.1	140.7	52.1	86.4	64.8	117.9	113.4	78.8	67.5
O60488	Long-chain-fatty-acid--CoA ligase 4 OS=Homo sapiens OX=9606 GN=ACSL4 PE=1 SV=2	0.94	0.428	0.402	1.793	4.19	1.685	2.709	0.662	1.546	0.622	0.999492	3.1654e-12	1.68135e-06	0.109886	1.03211e-08	0.272716	0.00833297	0.00377589	0.000285683	0.00253892	64.7	64.6	123.9	126.2	74.3	59.1	136.7	151.2	174.3	125	207.9	173.6	187.6	142.4	40	61.2	46.6	44.4	36.8	39.7	41.4	49.9	69.8	90.3	62.9	63.7	125.5	86
Q14980	Nuclear mitotic apparatus protein 1 OS=Homo sapiens OX=9606 GN=NUMA1 PE=1 SV=2	1.05	0.917	0.963	1.128	1.23	1.185	1.22	0.925	1.009	0.971	0.977636	0.963871	0.991343	0.977107	0.877167	0.920134	0.935237	0.966717	0.999804	0.999874	82.1	85.7	97.6	98.6	86.3	122.8	92.3	83.8	101.9	112.6	94.8	100.7	103.7	96.7	69.3	83.5	77.7	83.7	81.2	81.8	83.2	87.3	114.9	94	90.3	97	103.3	129.9
O75643	U5 small nuclear ribonucleoprotein 200 kDa helicase OS=Homo sapiens OX=9606 GN=SNRNP200 PE=1 SV=2	1.02	0.939	0.958	1.008	1.073	1.028	1.047	0.963	1.026	0.982	0.99342	0.99903	0.992597	0.999981	0.998625	0.987209	0.992832	0.994685	0.996201	0.997455	98.3	98.4	99.1	95	96.4	101.2	100.9	96.9	106.1	105.9	101.7	104.9	104.8	104.6	91	97.6	87.9	98.9	94.9	103	98.4	76	100.4	90.7	96.1	100.8	105.4	111.2
P09110	3-ketoacyl-CoA thiolase, peroxisomal OS=Homo sapiens OX=9606 GN=ACAA1 PE=1 SV=2	0.882	1.326	1.17	0.717	0.541	0.633	0.531	1.351	1.019	1.192	0.982111	0.0759557	0.639872	0.754111	0.0739468	0.780695	0.297612	0.0388416	0.999804	0.224158	168.3	115.6	97.8	65	151.4	46.3	107.4	160.6	79.5	61.5	92.4	69.4	81	98.1	176.6	110.3	160.4	129.8	149.7	149.1	167.5	67.7	129.5	94.7	131.7	135.6	93.1	77.3
P14618	Pyruvate kinase PKM OS=Homo sapiens OX=9606 GN=PKM PE=1 SV=4	1.244	0.878	1.092	1.41	1.607	1.755	1.652	0.854	0.973	1.062	0.529337	0.840303	0.871948	0.601303	0.262477	0.215892	0.404268	0.714222	0.992741	0.80391	60.1	98.3	94.1	121.8	73.7	166.1	92.9	79.3	102.6	141.7	107.2	115.5	122.6	98.3	55.5	62.5	61.4	71.2	71.6	68.9	66.7	117.1	143.6	139.5	82.7	97.7	109.4	185.4
Q10567	AP-1 complex subunit beta-1 OS=Homo sapiens OX=9606 GN=AP1B1 PE=1 SV=2	0.981	0.962	0.943	1.018	1.058	0.998	0.998	1.02	1.06	1	0.999918	0.999987	0.992597	0.999981	0.998625	0.991358	0.994972	0.964568	0.917567	0.990752	102.2	107.5	103.4	88.6	101.3	91.6	104.3	107.4	104.6	102.8	102.6	122.8	114.4	106.3	95.9	104.2	100.5	98.5	103.9	104.3	99	175.1	85.9	90.8	103.6	100.3	110.8	99.9
Q15746	Myosin light chain kinase, smooth muscle OS=Homo sapiens OX=9606 GN=MYLK PE=1 SV=4	1.058	1.13	1.196	1.286	1.138	1.361	1.335	0.963	0.852	1.019	0.977636	0.748766	0.555184	0.807364	0.978613	0.680944	0.846584	0.994685	0.513591	0.9489	104.4	97.1	100.2	121	95.5	119.7	95.7	70.9	93.3	92.7	86.6	92.3	84.1	88.7	74.9	63.3	88	80.8	77.7	77.9	84	115.5	133	157	92.9	97.9	93.7	106
Q9UI17	Dimethylglycine dehydrogenase, mitochondrial OS=Homo sapiens OX=9606 GN=DMGDH PE=1 SV=2	0.738	1.163	0.859	0.855	0.735	0.631	0.692	1.236	1.063	0.913	0.530461	0.597051	0.969145	0.990944	0.648107	0.777195	0.828523	0.248995	0.962768	0.999874	120.4	105.6	89.6	72.1	106.1	49.7	123.6	90.8	95.3	88.7	113.5	69.7	70.3	113.8	133.4	119.1	138.9	103	123.5	145.7	83.9	70	90.1	76.5	123	117.4	77.9	64.9
A3KMH1	von Willebrand factor A domain-containing protein 8 OS=Homo sapiens OX=9606 GN=VWA8 PE=1 SV=2	0.881	1.019	0.898	1.171	1.149	1.032	1.093	1.071	1.052	0.944	0.982111	0.999987	0.985479	0.955337	0.971712	0.986835	0.989466	0.92027	0.97435	0.999874	104.1	115	95.1	102.7	118.5	80.9	106.9	102.2	110.4	92.6	104.6	90.6	97.7	102.3	87.2	88.9	91.3	86.1	86.7	90.2	102.9	89.6	90	91.7	114.3	110	118.6	81.9
P08603	Complement factor H OS=Homo sapiens OX=9606 GN=CFH PE=1 SV=4	0.605	1.232	0.745	2.089	1.696	1.263	1.941	1.076	0.874	0.651	0.0563649	0.296212	0.611157	0.0195746	0.166261	0.820858	0.161091	0.911048	0.668552	0.0103241	85.8	84	145.4	187.2	125.1	240.7	98.7	81.1	119.9	109.9	84.1	101.6	114.7	84.9	59.9	66.6	57.4	78	55.6	55.9	66.6	148.2	72.8	112	66.7	75.7	67.4	78.6
P12109	Collagen alpha-1(VI) chain OS=Homo sapiens OX=9606 GN=COL6A1 PE=1 SV=3	0.793	1.133	0.898	1.204	1.063	0.955	1.418	0.849	0.75	0.674	0.780511	0.73875	0.985923	0.922874	0.998625	0.991016	0.725236	0.685612	0.044555	0.0270813	81.1	91	135.6	147.3	99.5	234.6	105.1	60	137.7	93.1	64.1	92.5	104.2	92.8	77.4	77.7	87.3	86.8	90.6	93.5	97.1	100	132.2	122.5	70.5	63.6	76	83.4
Q7KZF4	Staphylococcal nuclease domain-containing protein 1 OS=Homo sapiens OX=9606 GN=SND1 PE=1 SV=1	0.981	0.979	0.96	0.799	0.816	0.783	0.824	0.97	0.991	0.951	0.999492	0.999987	0.991343	0.943646	0.891534	0.984548	0.98434	0.99852	0.999804	0.999874	99.6	101.3	93.8	91.6	90.1	78.3	100.8	99.1	96.9	95.8	91	96.9	88.6	95.2	102.4	125.2	123.1	125.6	117.4	111.4	101.1	77.4	88.1	92	100.2	101.2	92.7	88.9
Q5T4S7	E3 ubiquitin-protein ligase UBR4 OS=Homo sapiens OX=9606 GN=UBR4 PE=1 SV=1	1.024	0.979	1.003	1.023	1.045	1.047	1.049	0.975	0.996	0.998	0.992718	0.999987	0.978221	0.999981	0.999524	0.984548	0.992832	0.998693	0.999804	0.986028	101.5	98.4	100.1	98.7	96.5	94.4	94.8	97.2	105.2	102.5	99.7	101.5	95.3	100.5	89.7	101.2	91.5	99.8	96.2	96.4	91.8	103	100.8	107.6	96.8	96.2	103.7	100
P13797	Plastin-3 OS=Homo sapiens OX=9606 GN=PLS3 PE=1 SV=4	0.91	1.214	1.105	1.214	1	1.105	1.117	1.087	0.895	0.989	0.99342	0.361134	0.83514	0.905705	0.999761	0.953466	0.989466	0.902183	0.803176	0.994227	117.6	108.5	98.9	97.7	116.5	113.1	112.9	93.5	91.2	101.1	80.8	89.3	93	98.7	104.7	93	83.9	105.1	92.8	105.2	85.2	69.2	105.5	87	102.8	113.7	83.7	111.2
Q05682	Caldesmon OS=Homo sapiens OX=9606 GN=CALD1 PE=1 SV=3	1.323	0.878	1.162	1.375	1.566	1.819	1.644	0.836	0.953	1.107	0.311792	0.840303	0.665861	0.647154	0.318991	0.171747	0.412346	0.597266	0.96794	0.600766	80	70.6	84.8	129.8	79.2	149.9	84.5	65.8	96.3	125.6	86.7	104.3	119.3	88.9	54.2	55.6	75.5	67.5	61.5	59.6	66.6	111.9	138.8	166.3	94.2	91.4	107.7	154.3
P25705	ATP synthase subunit alpha, mitochondrial OS=Homo sapiens OX=9606 GN=ATP5F1A PE=1 SV=1	0.866	0.829	0.718	0.848	1.023	0.735	0.893	0.95	1.146	0.823	0.977636	0.559631	0.47297	0.984484	0.999524	0.95329	0.992832	0.991335	0.705826	0.746227	114.9	109.3	89.8	81.4	102.8	70.8	93.8	118.6	105.5	95.2	121.3	121.8	102.9	113	116.8	110.5	103.3	104.2	121.6	102.7	117.4	53.7	81.2	61.9	112.5	109.1	93.1	80.5
P52272	Heterogeneous nuclear ribonucleoprotein M OS=Homo sapiens OX=9606 GN=HNRNPM PE=1 SV=3	0.989	0.984	0.973	1.054	1.072	1.043	1.117	0.944	0.96	0.934	0.998654	0.999987	0.989952	0.999981	0.998625	0.984548	0.989466	0.985773	0.977473	0.999874	94.3	95.2	99.5	100.8	93.7	105.9	99.8	88.2	94.4	110	100	101.7	102.9	101.1	86.8	100.7	94	96.6	80.3	104.5	94.4	89.5	107.2	95.6	95.4	98.4	102	122.9
P13645	Keratin, type I cytoskeletal 10 OS=Homo sapiens OX=9606 GN=KRT10 PE=1 SV=6	1.255	0.968	1.215	1.2	1.24	1.506	1.442	0.832	0.859	1.044	0.505864	0.999987	0.490796	0.927141	0.868356	0.476003	0.689683	0.567335	0.567184	0.882035	75.7	104.4	81.8	97.6	59.8	107.1	69.5	80.3	102.6	84.5	81.3	111.5	76.3	84.8	101.8	68.2	59.9	63.4	63.3	77.3	85.8	174.4	102.6	152.3	102.1	77.6	77.4	387.3
P68371	Tubulin beta-4B chain OS=Homo sapiens OX=9606 GN=TUBB4B PE=1 SV=1	0.976	0.983	0.96	0.974	0.99	0.951	1.012	0.962	0.978	0.939	0.999492	0.999987	0.991343	0.999981	0.999524	0.991358	0.992832	0.994685	0.996201	0.999874	103.8	106.5	106.7	101.6	94	107.3	99.6	104.1	97.1	108.1	105	112.7	120.2	105.6	100.7	108	107.4	106.6	115.1	99.3	98.6	83.3	101.3	97.1	104.1	104.6	100.4	111.4
P49588	Alanine--tRNA ligase, cytoplasmic OS=Homo sapiens OX=9606 GN=AARS1 PE=1 SV=2	1.073	0.933	1.001	0.748	0.801	0.802	0.799	0.936	1.002	1.004	0.957853	0.998243	0.979519	0.840735	0.860321	0.987807	0.966718	0.979855	0.999804	0.976733	92.5	99.5	87.4	80.6	89.3	82.9	86.8	92	93.9	93.7	92.3	98.3	83	109.5	111.6	133.2	122.4	119.9	106.8	111.2	116.9	71.5	88.7	83.4	105.5	104.3	101.8	93.8
P00966	Argininosuccinate synthase OS=Homo sapiens OX=9606 GN=ASS1 PE=1 SV=2	0.936	0.878	0.822	0.672	0.765	0.628	0.67	1.002	1.141	0.937	0.999492	0.840638	0.921076	0.606302	0.758521	0.767835	0.762805	0.997565	0.73117	0.999874	113.6	112.8	67.7	74.4	86.8	49.6	100.2	160.7	85.9	71.5	113.1	122	98.9	91.8	115.5	163.5	148.8	117.1	178.7	129.3	123.9	59	97.5	50.5	147.5	145.1	81.3	52.2
Q08211	ATP-dependent RNA helicase A OS=Homo sapiens OX=9606 GN=DHX9 PE=1 SV=4	0.991	0.923	0.914	0.972	1.053	0.963	1.032	0.942	1.021	0.933	0.998654	0.980843	0.991343	0.999981	0.999524	0.991016	0.992832	0.983093	0.998365	0.999874	97.3	95.5	95.7	97.3	95.6	107.9	95.7	95	107.9	109.3	94.8	103.7	105	102	98.2	103.3	87.4	101.1	92	104.7	98.5	79.5	102.3	83.4	92.5	98.4	94.8	115.3
P07954	Fumarate hydratase, mitochondrial OS=Homo sapiens OX=9606 GN=FH PE=1 SV=3	0.993	0.946	0.94	0.854	0.903	0.848	0.861	0.992	1.049	0.985	0.998654	0.999987	0.99995	0.990944	0.989334	0.991016	0.992137	0.998693	0.979883	0.996612	101.1	102.5	90.1	80.2	99.3	59.7	93.4	110.1	98.7	96.3	119.1	97	96.4	118.7	120.4	109.1	100.3	99.3	161.4	111	109.4	49.7	92.8	72.2	108.1	107.8	100.9	80.1
Q13228	Methanethiol oxidase OS=Homo sapiens OX=9606 GN=SELENBP1 PE=1 SV=2	0.738	1.322	0.976	0.862	0.652	0.637	0.728	1.184	0.896	0.874	0.530461	0.0803553	0.986715	0.99784	0.376086	0.791245	0.915474	0.464561	0.805365	0.961717	138.1	117.3	113.4	87.2	116.9	85.8	106.6	96.8	78.5	77.6	85.7	90.9	78.4	104.1	117.7	113.3	133.1	109.7	178.8	138.7	131.4	75.1	77.6	94.8	101.6	97.4	83.7	70.6
P53618	Coatomer subunit beta OS=Homo sapiens OX=9606 GN=COPB1 PE=1 SV=3	1.033	0.945	0.977	0.902	0.955	0.932	0.982	0.919	0.972	0.949	0.988395	0.999987	0.986279	0.999981	0.999524	0.993122	0.9983	0.957482	0.992741	0.999874	96.5	94.9	92.4	93.7	90.1	97	97.7	99.9	100.4	101.6	95.3	102.4	111.3	100	100.7	118.1	105.2	108.4	98.2	112.2	102.4	98.1	91.8	90.5	97.5	98.6	109.4	102
P31040	Succinate dehydrogenase [ubiquinone] flavoprotein subunit, mitochondrial OS=Homo sapiens OX=9606 GN=SDHA PE=1 SV=2	0.81	0.969	0.785	1.039	1.071	0.841	0.872	1.191	1.228	0.964	0.837733	0.999987	0.802616	0.999981	0.998625	0.991016	0.992317	0.433097	0.301803	0.999874	125.6	106.8	92.9	81.3	107	67.5	104.8	123.8	94.9	83.2	118.8	114.9	101.7	108.1	116	100.9	107.4	89.1	96.3	98	121.1	63.3	84.8	69.7	111.9	92.5	101.9	74.5
P34913	Bifunctional epoxide hydrolase 2 OS=Homo sapiens OX=9606 GN=EPHX2 PE=1 SV=2	0.756	1.059	0.801	0.771	0.729	0.583	0.566	1.364	1.288	1.031	0.602032	0.969922	0.859033	0.890813	0.628223	0.618634	0.410281	0.0303049	0.122352	0.917671	138.5	96.7	121	74.5	131.4	52.9	116	123.6	65.8	83	121.5	109.6	75.6	118.3	160.4	150.4	126.2	142.7	154.2	166.7	117.1	52.9	94.7	65.4	109.6	106.2	87.7	60.9
Q9HBL0	Tensin-1 OS=Homo sapiens OX=9606 GN=TNS1 PE=1 SV=2	1.133	0.901	1.021	1.144	1.27	1.296	1.345	0.85	0.944	0.963	0.840612	0.926716	0.971132	0.974179	0.819227	0.778406	0.830579	0.688912	0.955483	0.999874	81.5	89.4	86.8	104.4	82.5	145	84.9	76.8	100.7	110.1	92	103	96.4	85.9	71	69	79.3	75.9	71.9	77.9	78.3	71.4	149.4	114.3	89.2	90.1	98.4	121.4
O15020	Spectrin beta chain, non-erythrocytic 2 OS=Homo sapiens OX=9606 GN=SPTBN2 PE=1 SV=3	0.949	0.982	0.932	0.881	0.897	0.837	0.889	0.992	1.01	0.942	0.99342	0.999987	0.985456	0.983808	0.987887	0.974246	0.978743	0.991335	0.985685	0.999874	116.6	96.8	94.5	73	108.1	65.9	114.1	108.5	99.2	84.9	98.5	83	64.3	104.7	94.1	100.2	109.8	106.8	139.2	121.4	155.8	89.4	92.4	102.8	91.9	96.5	70.4	76.3
P05165	Propionyl-CoA carboxylase alpha chain, mitochondrial OS=Homo sapiens OX=9606 GN=PCCA PE=1 SV=4	0.739	1.013	0.749	1.198	1.182	0.886	1.087	1.102	1.088	0.815	0.534232	0.999987	0.63525	0.928688	0.949796	0.997218	0.989466	0.841684	0.924676	0.691786	126	118.5	114.4	83.5	121.4	74.5	107.7	119	95.6	96.9	125.2	115.4	107.2	112.9	98.8	94.9	96.9	85.7	108.8	95.5	94.2	56.2	74.6	65.3	91	97.5	101.5	84.6
P05062	Fructose-bisphosphate aldolase B OS=Homo sapiens OX=9606 GN=ALDOB PE=1 SV=2	0.922	1.085	1	0.628	0.579	0.579	0.688	0.912	0.841	0.841	0.998301	0.911159	0.979519	0.4274	0.145706	0.602377	0.819834	0.944241	0.434653	0.840959	108.5	107.2	83.6	73.2	77.3	51.9	104	123.9	70.7	68.2	77	87.7	64.3	82.8	156.3	133.1	190.3	133	129.8	154.2	118.7	62.5	78.6	66.6	83.4	94.8	77	48.2
P36871	Phosphoglucomutase-1 OS=Homo sapiens OX=9606 GN=PGM1 PE=1 SV=3	0.692	1.094	0.757	0.673	0.615	0.466	0.574	1.172	1.071	0.811	0.302717	0.884396	0.669067	0.612797	0.245987	0.213772	0.440313	0.523859	0.949835	0.668655	115.8	114.7	98.3	75.8	104.4	52.8	81.7	115.2	81.7	89.9	100.2	85.5	65.2	118.1	136.1	146.1	144	147	166.8	165.2	138.3	51.5	76.3	64.1	109.1	99.6	68	61.7
P09467	Fructose-1,6-bisphosphatase 1 OS=Homo sapiens OX=9606 GN=FBP1 PE=1 SV=5	0.953	0.975	0.929	0.588	0.603	0.56	0.647	0.909	0.933	0.867	0.999918	0.999987	0.996174	0.273238	0.210387	0.533261	0.693319	0.935414	0.940531	0.943828	98.1	87.2	84.1	78.6	84.1	50.7	99.3	131.5	68.8	76.9	86.1	94.4	86.3	88.3	143.1	143.4	149.8	123.5	149.5	123.5	139.5	54.8	85.3	66.3	80.2	100	80.6	62.2
P07437	Tubulin beta chain OS=Homo sapiens OX=9606 GN=TUBB PE=1 SV=2	0.952	0.917	0.874	1.017	1.108	0.968	1.08	0.941	1.026	0.896	0.998654	0.926716	0.906228	0.999981	0.987887	0.999985	0.992832	0.991335	0.970717	0.961717	105.4	125.5	114	100.8	96.8	113.1	106.3	115.9	113.5	115.4	117.1	110.6	117.3	120.7	97.9	128.8	104.6	114.4	108.6	103.9	96.6	77.1	101.2	98.1	107.5	105.2	94.9	127.8
P31513	Dimethylaniline monooxygenase [N-oxide-forming] 3 OS=Homo sapiens OX=9606 GN=FMO3 PE=1 SV=5	0.685	1.104	0.756	0.799	0.724	0.547	0.656	1.217	1.103	0.834	0.272008	0.849251	0.665132	0.943475	0.609637	0.486042	0.721715	0.315306	0.877678	0.801413	103.4	157.2	112.2	78.5	167.3	51.8	158.2	115.7	88.1	101.7	108.4	50.1	53.7	114.2	140.5	91.6	166.2	109.3	121.8	149.3	179	65	79	76.9	76.8	113.9	55.2	70
P22033	Methylmalonyl-CoA mutase, mitochondrial OS=Homo sapiens OX=9606 GN=MMUT PE=1 SV=4	0.855	1.084	0.927	0.88	0.811	0.752	0.781	1.127	1.039	0.963	0.956128	0.912027	0.996158	0.99784	0.880398	0.965495	0.961779	0.749255	0.991677	0.999874	121.6	104.8	75.7	83.2	121.5	58.5	126.6	102.2	104.9	85.2	105.9	94.9	92.5	96.7	128.2	119.1	127.1	100.6	110.6	119.6	107.5	73.3	89.6	71.6	129.7	91.9	101.2	66.9
P06733	Alpha-enolase OS=Homo sapiens OX=9606 GN=ENO1 PE=1 SV=2	1.012	0.949	0.96	0.892	0.939	0.902	0.91	0.98	1.033	0.992	0.99342	0.999987	0.991343	0.999248	0.998625	0.999985	0.992832	0.998693	0.994671	0.991323	101.1	104.3	99.5	104.5	95.9	94.4	94.8	96.9	90.5	105.7	105.5	115.5	101.8	104.8	105.5	116.9	117.6	111.6	103	111.6	105.6	71	108	85.9	100.6	100.1	102.9	110.7
P07099	Epoxide hydrolase 1 OS=Homo sapiens OX=9606 GN=EPHX1 PE=1 SV=1	0.399	1.476	0.589	1.39	0.942	0.554	0.791	1.758	1.191	0.701	3.19461e-06	0.00498482	0.0345842	0.6344	0.998625	0.515189	0.964872	1.6962e-06	0.465302	0.070322	167.6	162.4	119.1	87.7	205.8	37.1	157.6	172	84.8	106.8	118.7	66.2	81	143	119.4	102.3	121.7	89.8	95.8	114.6	113.4	61.5	63.1	62.9	130.8	64.5	43.8	45.9
Q9Y2P5	Bile acyl-CoA synthetase OS=Homo sapiens OX=9606 GN=SLC27A5 PE=1 SV=1	0.726	0.995	0.722	0.799	0.804	0.58	0.783	1.021	1.027	0.741	0.474727	0.999987	0.486238	0.944043	0.868356	0.607954	0.962645	0.991025	0.996201	0.213172	136.5	118.6	94	81.8	148.8	52.4	81.2	134.4	99.4	79.4	102.1	73.1	87.2	94.5	168.3	74.1	117.6	116.8	109.8	168.7	142.5	68.3	89.3	67.2	119.5	124.2	59.8	51.1
P62736	Actin, aortic smooth muscle OS=Homo sapiens OX=9606 GN=ACTA2 PE=1 SV=1	1.487	0.732	1.088	1.143	1.562	1.7	1.244	0.919	1.256	1.366	0.0777628	0.0728664	0.881458	0.974179	0.325505	0.259919	0.925171	0.957243	0.205301	0.00961888	74.2	86.3	93.4	123.7	81	140.4	86.7	75.6	120.4	132.5	97.7	120	118.5	92.7	65.7	64.9	87.4	80.3	72.4	75.9	76.6	131.1	128.9	155.5	104.9	106.2	95.9	152.5
P21980	Protein-glutamine gamma-glutamyltransferase 2 OS=Homo sapiens OX=9606 GN=TGM2 PE=1 SV=2	0.798	0.878	0.701	0.709	0.808	0.566	0.757	0.937	1.068	0.748	0.80362	0.840303	0.380342	0.728714	0.871967	0.557068	0.938223	0.979855	0.954914	0.248784	87.3	115.7	96.5	82.7	57.7	76.5	102.3	95.3	81.3	99.5	112.7	162.4	163.6	87.8	123.1	135.3	114.4	145	78.8	130.8	90.7	68.3	61.4	68	84.9	69.7	170.1	80.3
Q3LXA3	Triokinase/FMN cyclase OS=Homo sapiens OX=9606 GN=TKFC PE=1 SV=2	0.591	1.238	0.731	0.707	0.571	0.417	0.625	1.131	0.914	0.668	0.03872	0.273734	0.537979	0.719016	0.128875	0.100164	0.620828	0.730168	0.881408	0.0216724	125.6	108	107.7	76.1	115.4	44.3	107.3	153.3	85.2	81.4	125.7	87	70.5	159.6	173.6	123.8	181.1	152.4	123.4	203.4	146.3	54.6	70.3	63.1	80.4	69.5	63.6	57.1
P21549	Serine--pyruvate aminotransferase OS=Homo sapiens OX=9606 GN=AGXT PE=1 SV=1	1.149	1.009	1.159	1.004	0.995	1.154	0.951	1.056	1.046	1.213	0.805519	0.999987	0.66984	0.999981	0.999524	0.936251	0.998452	0.953635	0.982151	0.167586	157.6	128.7	100.5	93.7	154.7	65.9	97.8	127.3	99.6	74.5	131.8	96.9	88.1	116.6	121	91.6	89.3	125.4	106.2	93.1	100.1	95	148.8	88.2	158.4	146.4	115.5	91.2
P29144	Tripeptidyl-peptidase 2 OS=Homo sapiens OX=9606 GN=TPP2 PE=1 SV=4	0.979	0.873	0.855	0.871	0.998	0.853	0.943	0.924	1.058	0.904	0.999492	0.815608	0.969145	0.99784	0.999956	0.991016	0.9962	0.966717	0.967448	0.998964	88.2	99.5	108.6	85.7	88.3	80.2	98.8	92.6	104.3	101.2	100	108.9	88.2	105	93.7	121.5	99.8	122.4	101.4	103.9	93.2	81.1	81	82.5	86.5	87.9	107.7	86.5
O60437	Periplakin OS=Homo sapiens OX=9606 GN=PPL PE=1 SV=4	0.941	0.995	0.937	0.943	0.947	0.887	1.035	0.911	0.915	0.857	0.999492	0.999987	0.99995	0.999981	0.999524	0.997349	0.992832	0.940227	0.885071	0.905501	122.9	91.2	100.2	86.4	97.6	80.3	86.7	91.6	88.2	106.1	90.6	94.3	70.6	95	87.3	77.7	89.1	105.3	96.7	100.3	104.9	76.9	83.5	80.4	99.7	103.5	85.8	121.3
P00480	Ornithine transcarbamylase, mitochondrial OS=Homo sapiens OX=9606 GN=OTC PE=1 SV=3	0.817	0.973	0.795	1.231	1.265	1.005	1.135	1.084	1.114	0.886	0.859916	0.999987	0.837325	0.884269	0.826948	0.991016	0.981734	0.909467	0.846802	0.980676	121.2	143.3	114.6	91.5	114.1	62.6	114.2	145.1	114.4	84	124.1	105.4	126.7	117.4	108.6	85.8	92.8	72.3	113.8	90.3	96.1	54.1	93.3	68	96.7	115	126.3	75.2
P29401	Transketolase OS=Homo sapiens OX=9606 GN=TKT PE=1 SV=3	1.079	0.94	1.015	1.225	1.304	1.323	1.183	1.036	1.102	1.118	0.947877	0.999987	0.977093	0.891975	0.758521	0.739412	0.964123	0.978698	0.883373	0.541766	78.2	105.9	102.8	105.8	93.7	101.2	98.8	101.3	107.6	112.8	108.5	100.6	99.9	109.9	76.5	115.7	70	87.7	91.5	68.4	82.6	103.2	109.6	109.2	95.6	92.5	122.5	127.7
Q2TB90	Hexokinase HKDC1 OS=Homo sapiens OX=9606 GN=HKDC1 PE=1 SV=3	0.898	0.901	0.81	2.617	2.903	2.35	2.669	0.98	1.087	0.881	0.992718	0.928208	0.890022	0.000654574	6.38726e-05	0.0207687	0.00968088	0.998693	0.924676	0.973275	123.1	160	107.1	79.1	44	81.6	151.5	136.7	87.2	96.6	119.7	118.8	162.4	98.8	41.9	40.9	34.4	57.1	49.3	36.7	37.9	65.5	72.6	96.2	77.9	121.3	181.1	117.3
Q96KP4	Cytosolic non-specific dipeptidase OS=Homo sapiens OX=9606 GN=CNDP2 PE=1 SV=2	1.035	0.952	0.984	0.772	0.811	0.799	0.892	0.865	0.909	0.895	0.988395	0.999987	0.985456	0.89206	0.880897	0.987807	0.992832	0.781889	0.863462	0.993427	113.3	91	95.5	90.3	90.6	74.8	111.1	92.7	81	95.4	95.7	108	122.6	101	115.1	126.2	115.9	118.8	126.2	111.2	117.9	49.2	76.1	65	103.2	98.9	114.3	94.2
P35241	Radixin OS=Homo sapiens OX=9606 GN=RDX PE=1 SV=1	0.903	1.064	0.961	0.907	0.852	0.819	0.936	0.969	0.911	0.875	0.99342	0.96151	0.991343	0.999981	0.957377	0.991016	0.993374	0.997944	0.868376	0.961717	113.8	101.5	96.4	92.2	93.6	76.9	99.9	89.5	81	90.6	89.8	93.8	91.2	95	107.6	108.5	98.5	92.7	106.3	108.3	97.8	65	77.3	87.1	100.6	95.4	104.4	85.5
P55084	Trifunctional enzyme subunit beta, mitochondrial OS=Homo sapiens OX=9606 GN=HADHB PE=1 SV=3	0.928	0.995	0.923	0.793	0.797	0.736	0.739	1.072	1.078	0.995	0.998654	0.999987	0.994329	0.934716	0.848642	0.95329	0.922351	0.918004	0.944099	0.990373	107.9	93.7	85.8	74	111.6	63.4	93.4	153.5	93.2	88.1	105.2	93.9	88.2	94.9	127.3	70.5	117.8	109.6	154	104.9	164	52.2	86.7	66.5	108.5	110.5	101.4	75.6
Q9UJS0	Calcium-binding mitochondrial carrier protein Aralar2 OS=Homo sapiens OX=9606 GN=SLC25A13 PE=1 SV=2	0.759	1.179	0.895	0.884	0.75	0.671	0.715	1.237	1.049	0.939	0.619167	0.521797	0.985456	0.99784	0.710605	0.88691	0.88933	0.245866	0.977539	0.999874	119.3	111.2	97	73.8	116.1	51.7	113.4	132.1	94	94.4	127.3	83	84.5	124.4	132.9	110.7	125.8	110.2	135.3	124.4	138.2	49	84.5	59.3	108.3	111.6	87	69.5
P02788	Lactotransferrin OS=Homo sapiens OX=9606 GN=LTF PE=1 SV=6	1.062	1.524	1.619	1.236	0.811	1.313	1.17	1.057	0.693	1.122	0.975251	0.00177871	0.00680836	0.875339	0.880398	0.75394	0.964872	0.952599	0.0036077	0.523699	67	50.3	99.8	176.3	79.5	103.7	140.9	57	65.5	93.1	88	93.8	61.2	64.7	80.7	75.4	58.4	78.7	107.7	93.7	97.5	365	119	310.8	69.8	57.2	105.9	101.5
P53396	ATP-citrate synthase OS=Homo sapiens OX=9606 GN=ACLY PE=1 SV=3	0.963	0.868	0.836	1.176	1.355	1.133	1.166	1.009	1.162	0.972	0.999918	0.795112	0.960746	0.950266	0.651708	0.952307	0.966247	0.993188	0.618671	0.999874	100.6	111.8	102.8	97.4	69.3	87.7	87.4	115.7	122	100.8	112.2	113.2	107.1	109.4	79	109.1	112.5	104.9	61	82.8	63	85.2	93.9	105.9	87.8	82.4	121.5	96.3
P00450	Ceruloplasmin OS=Homo sapiens OX=9606 GN=CP PE=1 SV=1	0.93	1.265	1.176	2.183	1.726	2.029	1.771	1.233	0.974	1.146	0.998654	0.191	0.618673	0.0105942	0.142791	0.0773349	0.280879	0.259934	0.994184	0.408355	78	85	124.5	227.2	122	271.7	88.9	93.6	137	112.5	96.4	99.1	96.4	89.4	55.9	65.3	42.6	76.2	48.9	67.3	49.7	245.6	89.2	179.7	95.2	119.6	107.1	113.4
P54868	Hydroxymethylglutaryl-CoA synthase, mitochondrial OS=Homo sapiens OX=9606 GN=HMGCS2 PE=1 SV=1	0.802	1.144	0.917	0.329	0.287	0.263	0.284	1.158	1.013	0.929	0.817362	0.688283	0.992597	0.000121819	1.29019e-06	0.000979502	0.000707574	0.592544	0.999804	0.999874	84	74.8	71.4	53.1	98.8	29.7	96.5	134.9	65.4	64.7	91.7	63.9	41	72.9	233.5	120	227.7	133.6	250.2	203.9	254.9	48.7	98.2	60	92.7	123.5	52.2	40.9
P11712	Cytochrome P450 2C9 OS=Homo sapiens OX=9606 GN=CYP2C9 PE=1 SV=3	0.636	1.37	0.871	0.939	0.685	0.597	0.673	1.394	1.018	0.886	0.117486	0.0390627	0.969145	0.999981	0.507228	0.663063	0.772461	0.0168334	0.999475	0.978194	115.5	148.4	74.4	73.2	150	41.1	150.3	128.8	104.6	83.8	118.6	54.5	69	84.3	133	99.5	143.7	71.1	130.4	117.8	123	53.5	73.4	61.6	120.6	114.5	111	41.2
Q9C0C2	182 kDa tankyrase-1-binding protein OS=Homo sapiens OX=9606 GN=TNKS1BP1 PE=1 SV=4	0.938	1.023	0.96	1.036	1.012	0.972	1.056	0.981	0.959	0.921	0.999492	0.99903	0.995989	0.999981	0.999524	0.991358	0.992832	0.998693	0.971595	0.999874	110.8	91.9	95.7	98.3	92.5	99.4	98.3	91.5	91.5	99.9	91.3	99.4	98.8	96	96	90.5	95.2	93.4	100.7	94.9	89.9	90.2	91.9	92.2	97.5	89	98.6	104
P08670	Vimentin OS=Homo sapiens OX=9606 GN=VIM PE=1 SV=4	1.021	1.108	1.131	1.708	1.542	1.744	1.682	1.016	0.917	1.037	0.99342	0.83534	0.768474	0.169762	0.355295	0.223984	0.374055	0.991335	0.890756	0.901363	59.3	108.5	117.4	122	75.7	214.1	104.5	68.6	114.7	113.3	87	94.5	119.4	97.9	54.1	53.9	58	66.2	72.4	63.5	70.1	77.4	195.7	137.1	99.5	94.4	110.7	164.9
P11216	Glycogen phosphorylase, brain form OS=Homo sapiens OX=9606 GN=PYGB PE=1 SV=5	0.851	1.105	0.94	1.188	1.075	1.01	1.211	0.981	0.887	0.834	0.947877	0.843116	0.99995	0.939063	0.998625	0.991016	0.948973	0.998693	0.756831	0.80391	107.8	116.8	109.2	96.2	110.8	99.9	106.4	91.1	99.7	92.1	97.6	117.3	99.1	96.2	96.5	96.4	84.1	90.8	89.7	90.1	93.7	79.8	91.1	94.9	91.7	91.8	115.3	90.7
Q93088	Betaine--homocysteine S-methyltransferase 1 OS=Homo sapiens OX=9606 GN=BHMT PE=1 SV=2	0.769	1.078	0.829	0.543	0.504	0.418	0.444	1.225	1.136	0.942	0.667237	0.927506	0.945365	0.144837	0.0329565	0.100698	0.0910705	0.286096	0.752636	0.999874	89.9	75.7	94.8	58.6	122.1	50.1	108.8	117.7	62.4	64.6	83.4	172.3	66.3	104.2	172.2	155.3	152.5	129.2	170.7	165.5	185.6	65.1	74.3	63.7	94.8	132.1	69.1	46.9
P02679	Fibrinogen gamma chain OS=Homo sapiens OX=9606 GN=FGG PE=1 SV=3	0.369	2.906	1.072	2.082	0.717	0.768	0.786	2.647	0.911	0.977	2.66603e-07	3.2603e-15	0.912901	0.0204129	0.583814	0.977609	0.963272	4.3036e-15	0.868887	0.999874	63.8	64	252.5	353.9	153.1	196.2	69.5	62.3	93.7	51.8	39.7	55.5	52.7	47.8	77.6	77.8	45	73.5	40	76.7	43.7	2089	78.3	259.2	40.2	56.5	50.8	39.1
Q9P2M7	Cingulin OS=Homo sapiens OX=9606 GN=CGN PE=1 SV=2	0.792	1.05	0.832	1.294	1.233	1.025	1.27	1.018	0.97	0.807	0.77447	0.983148	0.951199	0.793074	0.873298	0.987807	0.921327	0.991335	0.992741	0.641847	137.7	105.7	110.4	95.1	117.2	82.6	102.7	101.7	98.6	98.9	100.7	114.1	94.9	100.9	76.4	86	80.3	87.4	81.7	81.2	82.3	75.8	74.7	73.9	89.8	92	83.7	87
Q13885	Tubulin beta-2A chain OS=Homo sapiens OX=9606 GN=TUBB2A PE=1 SV=1	0.882	0.934	0.824	1.148	1.229	1.013	1.053	1.09	1.168	0.962	0.858526	0.99903	0.671558	0.970143	0.911167	0.999985	0.995818	0.59143	0.209202	0.999874	109.3	138	124	101.1	100.2	99.2	104.4	93	111	113.4	111.8	100.6	132.2	126.1	113	85.9	91	111.2	83.5	85.9	96.3	62.3	87.5	94.9	90.9	92.1	118	95.8
O00159	Unconventional myosin-Ic OS=Homo sapiens OX=9606 GN=MYO1C PE=1 SV=4	0.993	1.041	1.033	1.159	1.114	1.15	1.202	0.964	0.927	0.957	0.998654	0.998243	0.969145	0.964446	0.987887	0.937648	0.951518	0.996365	0.926612	0.999874	96.9	98.7	110.7	116.7	100.7	124.5	103.9	84.5	106.4	100.9	94.2	103.3	99.8	94	81.7	82.5	93.1	97.5	74.6	89.6	94.1	89.6	142.5	126.1	96.8	95.7	103.1	110.2
P49368	T-complex protein 1 subunit gamma OS=Homo sapiens OX=9606 GN=CCT3 PE=1 SV=4	0.894	0.926	0.828	0.957	1.034	0.856	1.002	0.956	1.032	0.854	0.991974	0.984068	0.942024	0.999981	0.999524	0.991016	0.992832	0.991335	0.994671	0.899456	94.1	102.9	101.6	94.6	95.1	89.9	95.8	102.7	99.6	102.4	98.8	115.2	113.3	108.4	103.3	117.9	93.8	102.1	96	99.4	98.6	65.9	85.1	76.4	84.7	88.9	95.8	96.2
Q16891	MICOS complex subunit MIC60 OS=Homo sapiens OX=9606 GN=IMMT PE=1 SV=1	0.94	0.935	0.878	1.111	1.189	1.044	1.138	0.976	1.045	0.917	0.999492	0.998243	0.979519	0.986934	0.938681	0.984548	0.981092	0.998693	0.985023	0.999874	112.1	98.3	92.2	76.7	98.2	84.1	101.1	100	98.8	96.4	109.2	124.1	106.5	105.1	89.5	88.5	86.6	88.3	82.4	83.2	109.9	73.9	80.7	66.5	98.8	96.9	96.8	92.2
P31939	Bifunctional purine biosynthesis protein ATIC OS=Homo sapiens OX=9606 GN=ATIC PE=1 SV=3	0.962	0.901	0.867	0.932	1.034	0.897	1.007	0.926	1.027	0.891	0.999918	0.927506	0.977093	0.999981	0.999524	0.999833	0.992832	0.969396	0.996201	0.990373	92.1	100.8	98	104.1	87.8	93.2	95.5	91.1	106	96.9	107.5	119.1	114.4	97.5	95.1	102.5	93.2	114.8	99.8	105.4	103	64.2	91.8	85.1	93.8	95.3	91.9	104.9
P32754	4-hydroxyphenylpyruvate dioxygenase OS=Homo sapiens OX=9606 GN=HPD PE=1 SV=2	0.786	1.117	0.878	1.02	0.913	0.802	1.062	0.96	0.859	0.755	0.748723	0.801128	0.979519	0.999981	0.991346	0.987807	0.992317	0.994232	0.567148	0.284614	145.1	151.7	91.1	103.8	85.3	63.1	100.7	72.8	74.4	71.6	100.9	90.1	107.1	104.4	98.7	58	122.4	86	140.3	98.5	99.1	65.4	74.1	79	112.6	122.3	118.4	79.1
Q86VP6	Cullin-associated NEDD8-dissociated protein 1 OS=Homo sapiens OX=9606 GN=CAND1 PE=1 SV=2	0.954	0.935	0.892	0.957	1.024	0.913	0.983	0.973	1.041	0.929	0.999918	0.998243	0.985456	0.999981	0.999524	0.999833	0.997866	0.998693	0.98785	0.999874	99	101.6	98.3	91.1	95.5	101.8	100	105.9	98.8	113.8	100.2	110.1	111.3	102.8	105	107.4	101.9	103.4	93.3	101.2	105.2	65.9	103.7	86.9	92.6	97	94.4	110.4
O14975	Very long-chain acyl-CoA synthetase OS=Homo sapiens OX=9606 GN=SLC27A2 PE=1 SV=2	0.69	1.115	0.769	1.058	0.948	0.73	0.862	1.227	1.1	0.846	0.293917	0.809866	0.733521	0.999981	0.999524	0.95329	0.992317	0.277887	0.886585	0.871544	150.3	111.5	95.8	78.1	174.3	52.1	136.9	147.2	94.9	100	111.5	86.3	92.6	100.8	122	90.5	85.3	105.4	88.9	115.6	129	62.7	107.3	76.9	150	133.1	75	74.6
P08319	All-trans-retinol dehydrogenase [NAD(+)] ADH4 OS=Homo sapiens OX=9606 GN=ADH4 PE=1 SV=5	0.716	1.392	0.997	0.461	0.331	0.33	0.387	1.19	0.855	0.853	0.421212	0.0259309	0.984206	0.0245066	3.03226e-05	0.0122485	0.0281759	0.434336	0.534365	0.891423	98.1	112	86.5	65.2	101.8	39.9	106	100.3	63.4	70.4	71.3	41.6	38.5	115.1	265.4	154.6	241.7	191.1	185.9	280.6	212.7	62.6	85.5	70.2	100.3	85.2	45.6	38.4
P06744	Glucose-6-phosphate isomerase OS=Homo sapiens OX=9606 GN=GPI PE=1 SV=4	0.948	0.876	0.83	1.168	1.333	1.107	1.152	1.013	1.157	0.961	0.999918	0.829058	0.948746	0.956156	0.700229	0.953466	0.975224	0.991335	0.643726	0.999874	102.3	105.3	105.3	90.1	101	80.9	98.2	117.6	106.1	96.9	116.6	129.4	99.3	115.3	81.2	120	103.5	114.6	81.3	79.1	86.5	78.8	84.5	85.7	95.7	96	102.2	99.6
P50440	Glycine amidinotransferase, mitochondrial OS=Homo sapiens OX=9606 GN=GATM PE=1 SV=1	0.783	1.322	1.036	0.776	0.587	0.608	0.594	1.308	0.989	1.024	0.73523	0.0800268	0.969145	0.899366	0.164831	0.704951	0.51103	0.0824033	0.999804	0.941963	117.8	112	124.8	90.1	109.5	60.7	98.1	78	82.8	74.4	97.6	109.9	109.6	73.8	220.7	72	126.3	141.1	174.5	154	140.1	55.9	93.1	66.6	85.8	95.7	115.1	82.1
P12956	X-ray repair cross-complementing protein 6 OS=Homo sapiens OX=9606 GN=XRCC6 PE=1 SV=2	1.08	0.948	1.023	1.088	1.148	1.175	1.263	0.862	0.91	0.931	0.947877	0.999987	0.969145	0.99784	0.973556	0.931675	0.922351	0.764678	0.863462	0.999874	94	90.7	96.3	108.7	89.1	121.6	99.2	90.8	103.3	116.4	96.4	103.1	101.7	98.8	78.3	98.8	88.5	89.5	86	88.8	88.2	90.8	122.3	112.6	93	100.4	104	140.5
P13010	X-ray repair cross-complementing protein 5 OS=Homo sapiens OX=9606 GN=XRCC5 PE=1 SV=3	1.102	0.945	1.041	1.095	1.158	1.206	1.194	0.917	0.97	1.01	0.899979	0.999987	0.969145	0.99784	0.96388	0.898596	0.960031	0.953635	0.992741	0.963879	96.2	96.3	102.2	117.9	92.2	135.7	95.3	90	102.9	118.9	101.3	106.1	101.9	96.1	85	102.6	92.6	97.8	82.6	87.9	85.1	74.6	126.4	109.7	91.7	106.1	98.5	143.2
Q04637	Eukaryotic translation initiation factor 4 gamma 1 OS=Homo sapiens OX=9606 GN=EIF4G1 PE=1 SV=4	1.012	0.952	0.963	0.799	0.839	0.809	0.837	0.955	1.003	0.966	0.99342	0.999987	0.991343	0.943801	0.941504	0.991016	0.989466	0.991335	0.999804	0.999874	102.9	88.6	90.3	93	89.6	80.9	91.8	103.3	94.5	98	91.3	94.9	104.4	94.8	113	130.9	119.1	122	98.5	108.9	99.8	71.4	87.5	95.3	88.7	98	97.5	91.4
Q14203	Dynactin subunit 1 OS=Homo sapiens OX=9606 GN=DCTN1 PE=1 SV=3	1.028	0.996	1.024	1.037	1.041	1.066	1.091	0.951	0.954	0.977	0.991608	0.999987	0.969145	0.999981	0.999524	0.979059	0.989466	0.991335	0.970717	0.999874	91.9	98.1	99	93.6	89.3	101.9	96.2	95.5	103.8	102.1	93.5	102	96.6	94.6	87.6	97.1	88.5	93.1	85.9	92.8	96.1	92.2	102.8	99.7	91.7	86.3	98.9	104.8
Q16531	DNA damage-binding protein 1 OS=Homo sapiens OX=9606 GN=DDB1 PE=1 SV=1	1.141	0.984	1.122	0.955	0.971	1.089	1.017	0.939	0.955	1.072	0.822953	0.999987	0.793356	0.999981	0.999524	0.965495	0.992832	0.980473	0.971503	0.768558	97.8	91.4	96.6	101.7	97.9	94.1	92.8	101.3	98.8	96.8	92.5	101.9	98.2	92.9	101.8	96.4	104.9	97.9	101.2	101.4	101.2	95.5	112.9	110.2	98.4	103.1	115.4	111.9
Q96RQ3	Methylcrotonoyl-CoA carboxylase subunit alpha, mitochondrial OS=Homo sapiens OX=9606 GN=MCCC1 PE=1 SV=3	0.877	0.902	0.791	1.058	1.172	0.928	1.015	1.043	1.156	0.914	0.977874	0.930374	0.82225	0.999981	0.955691	0.995721	0.992832	0.971946	0.651954	0.999874	114.1	108.3	102.7	81.4	90.7	66.5	112.7	119.7	113.8	97.2	114.7	108.3	99.5	114.6	93.2	101.3	104.2	93.4	104.5	97.1	91.9	82.5	88.6	90.1	117.9	107.8	111.7	76.4
Q9H6R3	Acyl-CoA synthetase short-chain family member 3, mitochondrial OS=Homo sapiens OX=9606 GN=ACSS3 PE=1 SV=1	0.771	1.024	0.79	1.621	1.583	1.249	1.364	1.188	1.16	0.916	0.676407	0.999987	0.816071	0.258964	0.294102	0.845923	0.801553	0.445176	0.627846	0.999874	141.5	142.7	121.9	93	118.5	64.5	103.4	117.9	115.7	98.2	131.1	98.6	84.9	134.8	68.5	86.1	78.1	88.7	73.1	66	66.7	84.8	82.9	75.3	124.9	111.2	92.8	91.4
O94973	AP-2 complex subunit alpha-2 OS=Homo sapiens OX=9606 GN=AP2A2 PE=1 SV=2	0.998	1.002	1	0.968	0.966	0.966	0.992	0.976	0.974	0.974	0.999918	0.999987	0.985456	0.999981	0.999524	0.999985	0.992963	0.998693	0.999804	0.999874	100	110.8	103.6	95.8	97.8	97.8	104.1	100.2	98.2	107.4	99.8	111.4	98.2	99.2	103.6	100.9	103.2	101.2	90.6	104.5	106.3	92.9	105.3	107.5	99.7	93.9	105.8	99
Q9Y678	Coatomer subunit gamma-1 OS=Homo sapiens OX=9606 GN=COPG1 PE=1 SV=1	1.036	0.951	0.985	0.835	0.878	0.865	0.876	0.954	1.003	0.988	0.987205	0.999987	0.985456	0.974616	0.981026	0.991358	0.992317	0.991335	0.999804	0.994504	97.8	97.8	93.6	90.5	93.1	94.1	102.5	99.8	95.6	100.8	98.9	97.8	107.6	95.8	112.7	126.1	110.3	118.5	106.8	121.2	112.3	64.5	92.4	88	97.5	102.4	104	99.6
O60701	UDP-glucose 6-dehydrogenase OS=Homo sapiens OX=9606 GN=UGDH PE=1 SV=1	0.749	1.001	0.749	0.633	0.633	0.474	0.515	1.23	1.229	0.921	0.563	0.999987	0.636168	0.447593	0.30497	0.238416	0.249683	0.266831	0.30015	0.999874	94.6	96.6	104.8	75.1	103.7	61	95	120	78.3	94.9	126.5	87.5	85.2	125.6	149.9	244.7	139.3	154.6	174.5	92.8	134.9	58.6	73.8	55.8	145.3	71.1	78.3	70.2
Q16555	Dihydropyrimidinase-related protein 2 OS=Homo sapiens OX=9606 GN=DPYSL2 PE=1 SV=1	1.21	0.906	1.097	1.438	1.587	1.741	1.616	0.89	0.982	1.077	0.616237	0.943388	0.859033	0.551096	0.288325	0.226658	0.445866	0.900214	0.996349	0.746227	72.8	91.7	94.9	129.4	73.7	181.6	82.7	80.8	101.2	136.9	92.1	114.8	118.9	87.1	63.7	62.1	59.8	71.4	60.1	67.6	72.7	109.3	169.4	145	76.8	89.3	110.9	165.6
P07327	Alcohol dehydrogenase 1A OS=Homo sapiens OX=9606 GN=ADH1A PE=1 SV=2	0.588	1.581	0.929	0.668	0.423	0.393	0.525	1.274	0.806	0.749	0.000570065	7.65031e-08	0.985456	0.447593	0.00286071	0.010225	0.0546644	0.0128451	0.0992322	0.151536	114.7	125.1	111.2	51.2	108.4	50.3	124	110	64.6	70.4	85.8	48.7	34.2	134.6	185.9	146.1	178.1	189	139	166.5	163.5	45	78.9	65.4	100.6	111	44.2	39.4
P48643	T-complex protein 1 subunit epsilon OS=Homo sapiens OX=9606 GN=CCT5 PE=1 SV=1	0.961	0.871	0.837	0.933	1.071	0.897	0.999	0.934	1.072	0.898	0.999918	0.809926	0.964221	0.999981	0.998625	0.999833	0.992963	0.976618	0.949835	0.994504	89.8	100.9	101.4	87.1	92.7	90.6	97.1	101.3	106.4	102.2	101.4	112.9	116.7	113.7	97.6	111.7	97.8	109.9	90.5	99.4	100.9	69.1	84.3	72.8	89.1	90	90.4	99
P68104	Elongation factor 1-alpha 1 OS=Homo sapiens OX=9606 GN=EEF1A1 PE=1 SV=1	0.955	0.99	0.945	0.814	0.822	0.777	0.846	0.962	0.972	0.919	0.999918	0.999987	0.996174	0.961149	0.903225	0.983065	0.989466	0.994685	0.992741	0.999874	104.8	103	95.2	94	92.9	82.4	96.9	96.2	92.6	98.6	95	97.9	90.5	96.9	119.2	133.4	115.6	117	116.7	129.6	114.2	66.4	88.6	79.1	94.4	90.9	99.2	106.8
P47989	Xanthine dehydrogenase/oxidase OS=Homo sapiens OX=9606 GN=XDH PE=1 SV=4	0.761	1.356	1.032	0.96	0.708	0.73	0.856	1.121	0.827	0.853	0.625728	0.0446134	0.969145	0.999981	0.567814	0.95329	0.989466	0.775402	0.34582	0.891874	104.1	118.9	137.2	101.8	118.4	52	109.5	102.4	80.7	73.8	91.9	88.2	59.6	73.1	125.4	114.1	95.1	120.3	100.2	115.4	111.7	65.8	83.2	83.3	90.1	102.8	96.8	66
O95782	AP-2 complex subunit alpha-1 OS=Homo sapiens OX=9606 GN=AP2A1 PE=1 SV=3	1.011	0.982	0.993	1.097	1.117	1.109	1.134	0.967	0.985	0.978	0.99342	0.999987	0.985456	0.99784	0.987887	0.953466	0.982351	0.997565	0.997216	0.999874	97.9	102.3	101.5	102.8	88.4	107.7	101.4	103.4	101.1	105.4	99.2	112.4	108.1	94.2	92.4	96.4	90.9	92.9	88.9	95.4	92.6	78.4	102.4	102.7	104.2	96.8	113.2	108
Q07065	Cytoskeleton-associated protein 4 OS=Homo sapiens OX=9606 GN=CKAP4 PE=1 SV=2	1.042	0.883	0.92	1.328	1.504	1.383	1.383	0.96	1.088	1	0.982111	0.859636	0.992597	0.738213	0.415324	0.646072	0.772461	0.994232	0.924676	0.982723	77.5	96.2	100.4	93.8	80.4	96.1	92.5	95	106.3	107.6	97.4	125.7	160.4	95.3	62	76.4	60.7	68.8	76.6	78.8	70.6	97.7	80.4	71.8	84.8	101.2	135.5	120.6
P17858	ATP-dependent 6-phosphofructokinase, liver type OS=Homo sapiens OX=9606 GN=PFKL PE=1 SV=6	0.909	0.954	0.867	1.02	1.069	0.927	1.063	0.959	1.006	0.872	0.99342	0.999987	0.977093	0.999981	0.998625	0.996329	0.992317	0.992835	0.999804	0.955507	98.4	107.6	110.8	98.3	86.4	97.4	105.5	103.2	97.6	100.9	96.2	110	106.6	113.5	111.6	105.5	89.9	105	95.6	93.5	96.5	75.9	89.7	85.8	89.5	86.5	98.4	106.9
Q15075	Early endosome antigen 1 OS=Homo sapiens OX=9606 GN=EEA1 PE=1 SV=2	0.981	0.993	0.975	1.141	1.149	1.12	1.185	0.963	0.969	0.945	0.999492	0.999987	0.988611	0.974179	0.972782	0.95329	0.962645	0.994685	0.991677	0.999874	93.4	98.3	97.6	98.2	89.4	109.6	97.9	93.3	96.8	100.8	91.4	100.8	98.9	98.6	78.5	95.2	88	92.1	85.8	85	83.2	104.2	95.6	96.1	90.8	92.4	96.4	105.5
P15144	Aminopeptidase N OS=Homo sapiens OX=9606 GN=ANPEP PE=1 SV=4	1.031	1.053	1.085	0.627	0.595	0.646	0.663	0.946	0.898	0.975	0.989087	0.95948	0.88794	0.42179	0.186881	0.814485	0.741304	0.988456	0.818137	0.999874	118	105	68.3	75.6	91.6	65.4	85.6	105.5	96.1	106.4	63.1	81.2	72.9	80.6	136.5	146.1	155.2	126.9	130.4	130	141.3	67.3	91.3	60.6	99.3	90.9	84.1	88.2
P50990	T-complex protein 1 subunit theta OS=Homo sapiens OX=9606 GN=CCT8 PE=1 SV=4	0.928	0.915	0.85	0.96	1.049	0.891	1.049	0.914	0.999	0.849	0.998654	0.963871	0.969145	0.999981	0.999524	0.998863	0.992832	0.949802	0.999804	0.880022	94	99.3	99.3	93.8	91.8	87.2	92.3	102.4	101.2	101.4	100	111.6	109.6	106.6	97.7	118.1	95.2	102.9	86.3	98.6	93.4	67.6	87	81.8	87	85.3	98.1	98.4
Q99424	Peroxisomal acyl-coenzyme A oxidase 2 OS=Homo sapiens OX=9606 GN=ACOX2 PE=1 SV=1	1.041	1.293	1.346	0.926	0.716	0.963	0.708	1.307	1.011	1.36	0.982111	0.128835	0.171079	0.999981	0.583257	0.991016	0.870317	0.0841409	0.999804	0.0109347	160.2	113.4	88.6	75.1	137.6	62	101.6	127.1	78.6	72.6	105.6	68.3	64.8	101.2	131.1	79.1	104.8	142	66	123.8	109.7	100.6	175.1	105.7	175.6	125.2	99.9	83
P30038	Delta-1-pyrroline-5-carboxylate dehydrogenase, mitochondrial OS=Homo sapiens OX=9606 GN=ALDH4A1 PE=1 SV=3	0.815	0.968	0.789	1.02	1.054	0.831	0.989	1.032	1.065	0.841	0.853358	0.999987	0.816071	0.999981	0.999524	0.991016	0.995818	0.979855	0.958331	0.839877	121.6	107.2	101.2	85.8	95.9	61	105.6	133.2	102.5	120.6	104.5	89.8	119.8	83.1	106.4	78.7	102.4	99.2	94.4	87.7	117.2	46.2	69.5	68.4	114.9	107.7	142.2	82.5
Q14571	Inositol 1,4,5-trisphosphate receptor type 2 OS=Homo sapiens OX=9606 GN=ITPR2 PE=1 SV=2	0.953	1.027	0.978	1.094	1.065	1.042	1.122	0.974	0.949	0.928	0.999918	0.999987	0.985479	0.99784	0.998625	0.984548	0.98905	0.998693	0.965185	0.999874	111.9	101.4	99.4	84	107.2	78.2	104	98.7	101.1	96.1	101.3	89.4	83.3	105.8	92.7	87	101.9	88.4	99	106.7	92.3	110.2	96.6	95.5	104.1	106.9	90.4	90.8
Q93099	Homogentisate 1,2-dioxygenase OS=Homo sapiens OX=9606 GN=HGD PE=1 SV=2	1.007	1.018	1.025	0.723	0.71	0.728	0.767	0.941	0.925	0.948	0.99342	0.999987	0.969145	0.769654	0.567814	0.95329	0.948392	0.981406	0.922349	0.999874	116.8	112.5	81.5	84.6	109.3	63.4	98.7	137.6	74	79.7	111.5	97	108.9	93.4	118.1	124.9	150.8	119.1	163.9	140	136.6	71.3	99.4	73.4	151.1	130.7	112.8	62.2
O75533	Splicing factor 3B subunit 1 OS=Homo sapiens OX=9606 GN=SF3B1 PE=1 SV=3	1.092	0.962	1.05	1.007	1.047	1.1	1.12	0.899	0.935	0.982	0.892693	0.999987	0.956757	0.999981	0.999524	0.980813	0.989466	0.894534	0.924765	0.999874	94.5	93.2	97.9	99.1	93.7	98.8	95.2	96	102.3	106.4	99	103.9	98.4	97.1	87.8	98.6	91	94.6	96.9	100.2	91.5	104	104.4	105.6	95.9	100.3	99.9	112.7
P05166	Propionyl-CoA carboxylase beta chain, mitochondrial OS=Homo sapiens OX=9606 GN=PCCB PE=1 SV=3	0.728	1.069	0.778	1.231	1.151	0.896	1.085	1.135	1.061	0.826	0.482848	0.951109	0.773969	0.883338	0.970589	0.999833	0.990981	0.707564	0.965424	0.759773	124.6	127.1	116.6	82.9	124.4	73	112	117.4	96.4	95	126.6	118.7	105.7	109	82.6	94.7	108.7	92.7	122.7	92	99.7	65.6	75.4	66.3	91.7	99.8	110.6	84.8
O95831	Apoptosis-inducing factor 1, mitochondrial OS=Homo sapiens OX=9606 GN=AIFM1 PE=1 SV=1	0.707	1.001	0.708	0.999	0.998	0.706	0.896	1.114	1.114	0.788	0.375882	0.999987	0.416135	0.999981	0.999956	0.936251	0.992832	0.797825	0.84891	0.510701	130.2	111.1	97.7	83.9	120.1	66.2	106.4	136.7	97.8	88.8	113.8	112.6	106.3	104	117.2	102.7	106.5	91	121.4	98.4	118.9	49.9	73.5	64	113.3	105	104.1	75.2
Q9HC35	Echinoderm microtubule-associated protein-like 4 OS=Homo sapiens OX=9606 GN=EML4 PE=1 SV=3	0.855	1.039	0.888	1.197	1.153	1.024	1.206	0.993	0.956	0.849	0.957452	0.998243	0.985456	0.928901	0.969302	0.987807	0.948973	0.998693	0.971595	0.878853	100.9	104.4	105.3	98.7	99	92.6	108	92.3	96.9	95.5	97.1	102.6	125.6	98.7	85.1	74.6	84.3	81.9	81.2	100.6	93.3	78	81.8	80	86.3	97.8	96.5	90.6
Q14764	Major vault protein OS=Homo sapiens OX=9606 GN=MVP PE=1 SV=4	0.962	0.978	0.941	1.435	1.467	1.38	1.481	0.969	0.991	0.932	0.999918	0.999987	0.99995	0.555808	0.482623	0.650704	0.580048	0.997857	0.999804	0.999874	72.4	107.8	109.8	113.5	77.6	129.8	91.5	80.6	110.2	148.5	80.1	121.2	126.1	94.5	75.1	88.8	55.9	91	83.5	69.2	65.4	89.2	115.5	102.1	103.7	83.3	104.5	147
P27824	Calnexin OS=Homo sapiens OX=9606 GN=CANX PE=1 SV=2	0.941	1.015	0.956	1.105	1.088	1.04	1.033	1.07	1.054	1.007	0.999492	0.999987	0.992597	0.990944	0.994634	0.985568	0.992832	0.924208	0.971595	0.973275	105.6	108	96.8	96.5	106.7	81.6	114.2	104.5	96.1	110.7	106.6	95.7	104	97.2	87.1	115.3	95.6	101.3	92.2	103.6	88.6	90.2	99.5	94	104.3	99.4	101.6	96.4
P30837	Aldehyde dehydrogenase X, mitochondrial OS=Homo sapiens OX=9606 GN=ALDH1B1 PE=1 SV=3	0.647	1.056	0.683	1.101	1.043	0.712	0.899	1.225	1.16	0.792	0.145256	0.975688	0.292908	0.994969	0.999524	0.937648	0.992832	0.286786	0.631126	0.534299	129.3	122.9	81.3	99.6	109.2	72.6	113	150.3	86.5	55.3	110.5	103.4	86	118.8	130.7	80.4	99.4	64	99.1	143.5	57.5	52.3	63.8	51.8	105	104.9	120.8	70.6
O95479	GDH/6PGL endoplasmic bifunctional protein OS=Homo sapiens OX=9606 GN=H6PD PE=1 SV=2	0.826	0.904	0.747	0.947	1.047	0.783	0.951	0.995	1.101	0.822	0.883179	0.936931	0.620984	0.999981	0.999524	0.984511	0.998452	0.998693	0.885071	0.741885	100.6	113.7	97.9	87.5	100.8	81.4	70.3	92.8	94.4	118.2	117.3	108.2	114.5	100.7	96.2	111.3	94.6	112.9	89.1	108.1	103.3	63.1	70.6	63.6	99.8	99.9	119.8	80.9
Q71U36	Tubulin alpha-1A chain OS=Homo sapiens OX=9606 GN=TUBA1A PE=1 SV=1	0.895	1.004	0.899	0.976	0.972	0.874	0.916	1.065	1.061	0.953	0.884963	0.99903	0.969145	0.999981	0.989334	0.945987	0.948392	0.661455	0.849577	0.999874	102.4	114.8	111.2	101	111.5	127.7	109	114.5	104.3	106.2	107	110.8	122	121.3	119.2	114.8	113.5	121.9	110.2	109.9	114	91.1	99.6	78.2	103.1	109.9	96.4	110.5
P15311	Ezrin OS=Homo sapiens OX=9606 GN=EZR PE=1 SV=4	0.968	0.954	0.923	1.068	1.12	1.034	1.15	0.929	0.974	0.899	0.999918	0.999987	0.994329	0.99784	0.987887	0.986835	0.978413	0.971946	0.994346	0.996612	109	96.7	104	119.3	80.6	101.9	100.1	99.6	81.2	120.9	100.7	115.8	116.7	106.8	126.6	104.8	85.8	88.3	82.3	107.5	95.4	74.2	110.2	111.9	95.7	89.8	98.6	118.9
P50395	Rab GDP dissociation inhibitor beta OS=Homo sapiens OX=9606 GN=GDI2 PE=1 SV=2	1.051	0.935	0.982	0.863	0.923	0.906	0.94	0.918	0.982	0.965	0.977636	0.998243	0.985456	0.99784	0.996838	0.999985	0.995209	0.956972	0.996349	0.999874	93.6	98.5	96.3	103.4	86.1	95.6	95.2	90.8	100.2	102.3	98.2	108.3	104.2	102.7	100.1	113.2	106	109.3	110.9	113.1	111.8	83.6	100.2	111.8	97.5	100.5	101.3	105.3
Q12931	Heat shock protein 75 kDa, mitochondrial OS=Homo sapiens OX=9606 GN=TRAP1 PE=1 SV=3	0.94	0.942	0.885	1.066	1.132	1.002	1.006	1.059	1.125	0.995	0.999492	0.999987	0.985456	0.99784	0.982811	0.991016	0.992832	0.947792	0.80497	0.990373	102.4	106.3	106.1	86.5	105.7	70.9	98.1	112.4	105.5	93.5	115.7	105.7	110.3	108.7	90	110.7	94.4	96.1	101.3	93.4	111.2	60	96.2	71.1	103.8	108.8	110.4	87.4
P00338	L-lactate dehydrogenase A chain OS=Homo sapiens OX=9606 GN=LDHA PE=1 SV=2	0.976	0.711	0.694	0.795	1.118	0.776	0.912	0.871	1.225	0.85	0.999492	0.041901	0.346802	0.936158	0.987887	0.982852	0.992832	0.814387	0.315615	0.8882	83.4	107.2	87.7	82.1	70.1	80	86.5	108.6	91.2	119.3	117.2	138.7	126.3	88	88.1	151	115.6	158.9	104.9	100.2	96.8	53.9	80.1	66.6	81.4	97.2	128.6	104.9
P11509	Cytochrome P450 2A6 OS=Homo sapiens OX=9606 GN=CYP2A6 PE=1 SV=4	0.462	1.639	0.757	1.366	0.834	0.631	0.949	1.439	0.878	0.665	0.000210271	0.000128009	0.670211	0.663693	0.93168	0.777464	0.9983	0.00636592	0.700302	0.0194334	92.2	189.9	142.8	39	163.6	50.2	144.5	133.4	91.9	87.1	77.7	71.1	57.7	107.4	109.8	51.6	104.6	45.2	201.1	90.4	140.4	66	66.1	62.8	191.4	83.2	52.3	51.2
P35606	Coatomer subunit beta' OS=Homo sapiens OX=9606 GN=COPB2 PE=1 SV=2	0.996	0.948	0.944	0.899	0.949	0.896	0.942	0.955	1.007	0.951	0.998301	0.999987	0.996849	0.999981	0.999524	0.999833	0.995818	0.991335	0.999804	0.999874	94.8	95.3	95.8	92	90.8	90.5	94.1	99.3	98.3	106.1	93.6	100	104.7	94.4	104.7	114.9	103.4	109.1	93.7	113.3	94.6	81.2	92.5	93.8	93.8	95.1	102.4	102.4
Q9UJM8	Hydroxyacid oxidase 1 OS=Homo sapiens OX=9606 GN=HAO1 PE=1 SV=1	1.045	1.117	1.167	1.03	0.922	1.076	0.809	1.274	1.14	1.331	0.982111	0.801128	0.651025	0.999981	0.996838	0.970809	0.976136	0.144706	0.73117	0.0200631	142.4	127.6	92.3	83.4	128.8	56.8	108.2	167.6	96.9	80.2	136.8	80.8	88.5	110	112.7	88.8	123.6	128.1	97.1	105	93.2	46.6	168.5	89.7	159	113.1	163.8	97.5
P24821	Tenascin OS=Homo sapiens OX=9606 GN=TNC PE=1 SV=3	1.258	0.574	0.723	0.703	1.225	0.885	1.126	0.625	1.088	0.786	0.495609	7.25602e-06	0.490042	0.704033	0.886894	0.99675	0.987701	0.000341769	0.923866	0.498023	69.1	66.5	72.5	99.1	67.3	64.5	59.4	72.8	117.3	170.9	130.2	126	109.7	85.5	82.8	85	91.6	95.7	99.2	100.3	108.3	115	84	123.4	110.2	84.7	68.7	73.2
Q99715	Collagen alpha-1(XII) chain OS=Homo sapiens OX=9606 GN=COL12A1 PE=1 SV=2	1.164	0.862	1.004	1.23	1.427	1.432	1.375	0.895	1.038	1.042	0.676961	0.593691	0.984377	0.869102	0.560001	0.576951	0.727845	0.882951	0.967448	0.892856	72.9	85.7	108	143.6	98.1	123.4	94.8	97.3	113.8	132	121.7	116	98.5	86	62.9	76.3	80.2	83.4	75.9	84.2	79.8	160.6	114.2	152.9	95.3	93	111.8	135.6
Q00839	Heterogeneous nuclear ribonucleoprotein U OS=Homo sapiens OX=9606 GN=HNRNPU PE=1 SV=6	1.009	0.987	0.996	1.073	1.088	1.084	1.174	0.914	0.927	0.923	0.99342	0.999987	0.984795	0.99784	0.994634	0.967982	0.964872	0.949141	0.925989	0.999874	91.4	90.4	96.2	103.8	93.3	118	102.1	83.7	90.8	111.5	97.6	97.5	101.5	95.9	88.8	93.2	87.4	89.8	83	91.5	89.6	77	120.5	103.1	91.6	96.7	97.1	124.5
O43491	Band 4.1-like protein 2 OS=Homo sapiens OX=9606 GN=EPB41L2 PE=1 SV=1	1.241	1	1.241	1.442	1.441	1.789	1.404	1.027	1.027	1.274	0.537165	0.999987	0.413748	0.54349	0.531368	0.193916	0.6961	0.984261	0.996201	0.0593423	78.9	88.5	110.4	130	81.2	169.7	102.3	78.1	107.4	109.8	91.4	102.3	109.4	87.8	67.3	77.2	66.5	76.6	72.9	65.3	71	140	145.2	159.9	88.9	85.6	109.6	127
O94979	Protein transport protein Sec31A OS=Homo sapiens OX=9606 GN=SEC31A PE=1 SV=3	1.027	1.002	1.029	1.003	1.001	1.029	1.026	0.978	0.976	1.004	0.992664	0.999987	0.969145	0.999981	0.999524	0.986835	0.992832	0.998693	0.994671	0.976733	109.5	98.5	95.1	87.8	97.1	86.2	101.8	102.8	90	96.9	92.2	96.6	106.7	98.6	106.5	108.4	96.8	94.5	92.8	104.9	96.7	67.1	88.8	91.8	104.2	101	105.6	99.7
Q6YN16	Hydroxysteroid dehydrogenase-like protein 2 OS=Homo sapiens OX=9606 GN=HSDL2 PE=1 SV=1	1.057	0.931	0.984	0.733	0.787	0.774	0.72	1.018	1.094	1.076	0.977636	0.991687	0.985456	0.799569	0.824091	0.982255	0.900376	0.991335	0.904504	0.752699	97.5	93	81.2	81.7	105.8	66.4	88.2	125.1	83.2	94.7	105.4	88.2	94.9	84.7	116.7	121.1	120.4	116	140.6	103.9	153.7	65.6	93.2	74.9	111	117.4	110.3	86.9
Q13200	26S proteasome non-ATPase regulatory subunit 2 OS=Homo sapiens OX=9606 GN=PSMD2 PE=1 SV=3	1.018	0.998	1.016	0.997	0.999	1.014	0.996	1.001	1.003	1.018	0.99342	0.999987	0.976465	0.999981	0.999956	0.991016	0.992963	0.997565	0.999804	0.951365	104	103.6	100.3	89.3	98	83	104.2	104.1	102.4	96.3	94.2	100.5	100.1	103.5	100.6	112.8	101.4	100.9	99.2	99	95.5	68.6	90.2	85.9	104.1	102.1	113.3	105.4
Q8WUM4	Programmed cell death 6-interacting protein OS=Homo sapiens OX=9606 GN=PDCD6IP PE=1 SV=1	0.882	0.955	0.843	1.183	1.238	1.043	1.235	0.957	1.002	0.845	0.982111	0.999987	0.969145	0.944452	0.868552	0.984548	0.934776	0.991335	0.999804	0.863299	100.5	113.5	100.5	91.2	95	95.7	100.5	100.3	103.5	105.9	103.8	110.2	105.2	107.4	85	99.3	80.4	94.3	82.6	82.7	87.2	77.8	88.7	82.3	91.7	85.2	91.4	103
P27797	Calreticulin OS=Homo sapiens OX=9606 GN=CALR PE=1 SV=1	1.111	1.061	1.179	1.033	0.973	1.148	1.035	0.998	0.94	1.109	0.88339	0.963871	0.608359	0.999981	0.999524	0.939261	0.992832	0.99852	0.949835	0.586495	89.4	106.3	103.1	111.8	101.6	87	110.1	94.9	95.2	114.6	100.6	95.9	99.4	97.2	99.9	131.6	98.4	109	91.5	100.6	91.3	85	101.4	111.3	119	115.2	135.4	114.6
O60610	Protein diaphanous homolog 1 OS=Homo sapiens OX=9606 GN=DIAPH1 PE=1 SV=2	1	0.965	0.965	0.972	1.007	0.972	1.027	0.946	0.981	0.947	0.99544	0.999987	0.991343	0.999981	0.999524	0.991016	0.992832	0.988687	0.996201	0.999874	105.8	101.9	97.1	90.3	96.2	88.9	97.9	101	101	94.1	100.6	99.9	94.1	104.7	101	104.4	93.3	96.7	88.2	101.2	99.9	92.4	90.7	97.1	98.1	100.8	101.8	89
P28331	NADH-ubiquinone oxidoreductase 75 kDa subunit, mitochondrial OS=Homo sapiens OX=9606 GN=NDUFS1 PE=1 SV=3	1.02	1.076	1.097	0.878	0.817	0.896	0.927	0.947	0.88	0.966	0.99342	0.934268	0.859033	0.99784	0.893079	0.999833	0.992832	0.990132	0.714645	0.999874	122.5	103.7	96.4	85.4	91.4	79.3	111.3	110	96.4	89.6	84.7	99.3	84.2	81	111.6	134.6	109.8	111.1	105.8	109.7	100.1	89.8	98.3	79.4	119.4	106.1	103.2	78.6
P00738	Haptoglobin OS=Homo sapiens OX=9606 GN=HP PE=1 SV=1	0.933	0.895	0.835	0.361	0.404	0.337	0.348	1.04	1.162	0.97	0.999492	0.910098	0.956245	0.000654574	0.00131357	0.0149929	0.00933836	0.973943	0.619501	0.999874	72.4	80.8	72.3	75.2	69.3	144	66.5	80.9	66.1	93.2	84.8	80.9	86.3	59.3	200.2	291.4	130.5	232.6	87.2	111.7	267.7	67.5	54	69.7	62.5	105.6	88.8	52.6
O60763	General vesicular transport factor p115 OS=Homo sapiens OX=9606 GN=USO1 PE=1 SV=2	1.057	0.944	0.997	0.824	0.873	0.87	0.871	0.946	1.002	0.999	0.977636	0.999987	0.984206	0.972422	0.977606	0.991755	0.992317	0.988456	0.999804	0.984517	95	92.3	89.2	82.9	82.6	78.4	89.9	94.6	88.6	95.2	91.2	92.4	100.3	106	100.5	128.3	108.4	114.8	109	107.6	101.4	68.6	89.2	93.2	99.4	95.1	112.1	94.3
Q14914	Prostaglandin reductase 1 OS=Homo sapiens OX=9606 GN=PTGR1 PE=1 SV=2	0.825	1.156	0.954	0.653	0.565	0.539	0.555	1.177	1.018	0.971	0.881831	0.632717	0.992597	0.531076	0.116266	0.45661	0.378795	0.501611	0.999804	0.999874	100.8	105.9	102.6	89.6	105.9	56.4	109.1	115.7	52.2	101	88.8	85.2	75.2	99.2	186.3	182	82.6	155.2	185.1	157.1	149.5	54.4	84.7	63.5	117.1	128.1	65.3	115.7
Q9NSE4	Isoleucine--tRNA ligase, mitochondrial OS=Homo sapiens OX=9606 GN=IARS2 PE=1 SV=2	0.978	0.912	0.892	0.99	1.085	0.968	1.003	0.986	1.082	0.965	0.999492	0.958449	0.985456	0.999981	0.995767	0.991016	0.992832	0.999163	0.938657	0.999874	100	102.1	95.8	85.1	96.6	76	103.3	106	101.7	105	119.9	112.3	108.5	104.4	97.1	97.6	93.6	96.6	98.6	99	106.1	72.5	93.5	87.7	110.2	106.7	122.2	94.5
P49411	Elongation factor Tu, mitochondrial OS=Homo sapiens OX=9606 GN=TUFM PE=1 SV=2	1.037	0.881	0.914	0.881	0.999	0.914	0.932	0.945	1.072	0.981	0.984843	0.855304	0.991343	0.99784	0.999814	0.999833	0.992963	0.988456	0.949835	0.998964	97.4	100	92.2	78.3	92.6	79.3	98.2	102.3	99.3	91.4	113.7	107.2	105	108.5	98.6	96.2	105.1	110.7	107.3	106	88.9	74.1	96	77.9	110.5	99.4	108.6	94.9
P24462	Cytochrome P450 3A7 OS=Homo sapiens OX=9606 GN=CYP3A7 PE=1 SV=3	0.995	0.409	0.407	1.666	4.071	1.658	1.734	0.961	2.348	0.956	0.999918	3.2603e-15	1.99241e-15	0.0431458	3.15548e-10	0.177569	0.167933	0.998704	3.36219e-15	0.999874	58.4	90.6	77.2	78.8	119.2	53.4	333.8	340.3	215.2	192.5	166.4	95.9	109.2	229.6	44.1	107.1	68.2	46	50.3	42.3	47.3	55.1	78.7	44.7	110.5	64.1	78.4	81.4
P19971	Thymidine phosphorylase OS=Homo sapiens OX=9606 GN=TYMP PE=1 SV=2	0.868	0.908	0.789	1.34	1.476	1.164	1.588	0.844	0.929	0.733	0.977636	0.948874	0.813938	0.712659	0.469069	0.926469	0.382204	0.650105	0.931873	0.167893	110.3	105.6	95.5	124.2	87.9	102	101.2	87.9	75.9	103.3	112.3	125.7	188.8	113.2	76.1	80.7	68.1	77.9	70.4	80.5	69.6	75.2	88.6	69.9	105.8	116.1	77.6	101.6
P17987	T-complex protein 1 subunit alpha OS=Homo sapiens OX=9606 GN=TCP1 PE=1 SV=1	0.881	0.932	0.821	0.975	1.047	0.86	0.955	1.021	1.096	0.9	0.982111	0.995201	0.9202	0.999981	0.999524	0.991358	0.998952	0.991335	0.899393	0.996612	103.8	112.1	106.8	94.7	100.5	97.2	102.6	107.3	98.2	110.1	103.4	115.4	120	113.5	110.1	121.6	103.8	115.2	100	105.2	105.1	58.3	86.7	69.4	95.5	90.4	97.3	101.5
P46939	Utrophin OS=Homo sapiens OX=9606 GN=UTRN PE=1 SV=2	1.099	1.013	1.113	1.128	1.114	1.239	1.14	0.989	0.977	1.087	0.883179	0.999987	0.781068	0.975479	0.987887	0.888933	0.98905	0.997565	0.995656	0.718245	85.9	91.6	99.1	103.9	86.3	117	98.2	89.1	106.2	101	97	99.4	90.6	94.5	84.5	87.1	84	91.8	87.5	90.4	86.9	124	129.7	108	98.9	96.8	104.8	112.9
P27338	Amine oxidase [flavin-containing] B OS=Homo sapiens OX=9606 GN=MAOB PE=1 SV=3	0.825	1.1	0.907	0.915	0.832	0.755	0.783	1.169	1.063	0.964	0.880797	0.864367	0.99121	0.999981	0.929043	0.967439	0.962645	0.541546	0.962768	0.999874	122.1	102.2	90.2	72.8	117.4	67	108.1	113.8	87.9	89.5	111.5	93	82.8	109.7	132.9	105.5	111.7	88	105.3	116.9	120.7	67.5	99	68.6	112.5	99.3	84.3	66.4
P68133	Actin, alpha skeletal muscle OS=Homo sapiens OX=9606 GN=ACTA1 PE=1 SV=1	1.042	0.988	1.029	1.018	1.03	1.06	1.043	0.976	0.988	1.017	0.999918	0.999987	0.996849	0.999981	0.999524	0.999985	0.9962	0.999983	0.999804	0.999874	63	76.2	100.5	438.4	378	95.4	118	87.6	92.8	113.3	100.1	470.6	110.8	101.7	79.4	98.7	98.8	96.1	691.5	289.1	99.9	104.2	94.7	123.6	369.8	333.3	96.5	104.7
Q99832	T-complex protein 1 subunit eta OS=Homo sapiens OX=9606 GN=CCT7 PE=1 SV=2	0.947	0.921	0.872	0.895	0.972	0.848	0.934	0.958	1.04	0.908	0.999918	0.977548	0.977093	0.999981	0.999524	0.991016	0.992963	0.991335	0.990448	0.999874	92.3	102.7	106.2	94.4	92.3	91.8	99.3	97.3	98.3	102.5	98.3	111.9	110.9	105.6	101.4	117.9	111.6	114.7	99.2	105.5	104.6	75.3	91.4	79.2	89.4	85.1	96.5	98.4
Q6IB77	Glycine N-acyltransferase OS=Homo sapiens OX=9606 GN=GLYAT PE=1 SV=3	0.74	1.174	0.869	0.689	0.587	0.51	0.51	1.35	1.15	1	0.537477	0.547906	0.977093	0.651992	0.164831	0.352563	0.239842	0.0393118	0.680737	0.982817	110.1	105	89.8	68	119.6	49	111	122.3	82.2	78.8	97.6	89.5	67.6	109.2	156.3	120.1	188.2	100.9	203.9	143.9	152.4	71.9	83.4	77.7	110.8	103.5	61.7	61.1
O00763	Acetyl-CoA carboxylase 2 OS=Homo sapiens OX=9606 GN=ACACB PE=1 SV=3	0.899	1.126	1.012	0.626	0.556	0.562	0.586	1.069	0.949	0.961	0.92908	0.505643	0.977801	0.25921	0.0986825	0.281688	0.144204	0.741177	0.974781	0.999874	108.1	90.8	92.5	66.7	93.4	68	96.2	108.7	98.8	71.8	82.1	78.7	71.1	107.1	154.1	145.2	235.1	147.8	150.6	146.3	141.5	83.1	75.8	85.8	93.1	82.8	85.7	62.5
P21695	Glycerol-3-phosphate dehydrogenase [NAD(+)], cytoplasmic OS=Homo sapiens OX=9606 GN=GPD1 PE=1 SV=4	0.653	1.304	0.851	0.635	0.487	0.415	0.548	1.159	0.889	0.757	0.162097	0.10893	0.969145	0.45375	0.0213524	0.0947534	0.354823	0.58743	0.764937	0.294855	121.5	101.4	105	79.7	94.6	50.9	106.6	119.6	72.2	73.1	77.7	96.1	74.6	99.6	167	159.6	167.6	155.4	149	155.3	165.7	55.8	66.2	61.2	80.7	85.6	90	60.7
Q13085	Acetyl-CoA carboxylase 1 OS=Homo sapiens OX=9606 GN=ACACA PE=1 SV=2	0.858	1.103	0.946	0.793	0.719	0.68	0.732	1.083	0.982	0.929	0.867363	0.648018	0.992597	0.893202	0.593705	0.703106	0.66101	0.699139	0.999804	0.999874	109.8	103.4	99.9	75.2	90.7	74.5	104.2	123.9	102	81.6	90.6	88.1	77.8	100.2	128.7	143.9	151.7	122.1	109.9	126.1	109.4	85.7	82.8	95.3	92.5	82.3	87.7	80.4
P07384	Calpain-1 catalytic subunit OS=Homo sapiens OX=9606 GN=CAPN1 PE=1 SV=1	0.967	0.968	0.936	1.138	1.176	1.1	1.18	0.965	0.997	0.933	0.999918	0.999987	0.99995	0.974179	0.953995	0.958412	0.964745	0.997035	0.999804	0.999874	101.2	102.3	105	102.4	98	111.6	70.7	92.9	104.8	118.2	107.5	115.5	105.6	99.8	90.7	96.2	85.4	98.6	82.9	89.8	89	82.5	111.3	107.9	98.8	97.4	97.4	109.3
Q93008	Probable ubiquitin carboxyl-terminal hydrolase FAF-X OS=Homo sapiens OX=9606 GN=USP9X PE=1 SV=4	0.953	0.977	0.931	1.059	1.084	1.009	1.106	0.957	0.98	0.912	0.999918	0.999987	0.998333	0.999622	0.996838	0.991016	0.989466	0.991335	0.996201	0.999874	105.9	98.9	102.8	88.6	98	92	101.5	103.3	106.4	99.6	98.7	106.4	98	101.2	92.8	98.2	87.2	92.8	95.8	99.7	93.4	91.3	94.2	92	96.7	95.1	102.5	90
Q96AC1	Fermitin family homolog 2 OS=Homo sapiens OX=9606 GN=FERMT2 PE=1 SV=1	1.039	1.02	1.059	1.029	1.009	1.069	1.086	0.948	0.929	0.985	0.983211	0.999987	0.944212	0.999981	0.999524	0.975202	0.990307	0.990132	0.932124	0.996612	88.8	92.9	96.7	107.6	93.3	135.6	98.5	84	96.6	104.6	89.6	94.8	97	91	84	84.3	96.3	94	84.5	107.2	107.1	97	143.2	128.4	96	97.4	100.4	123.2
P04843	Dolichyl-diphosphooligosaccharide--protein glycosyltransferase subunit 1 OS=Homo sapiens OX=9606 GN=RPN1 PE=1 SV=1	0.943	1.061	1.001	0.954	0.899	0.9	0.934	1.022	0.963	0.963	0.999623	0.963871	0.979519	0.999981	0.987887	0.999985	0.992963	0.990132	0.982671	0.999874	109.4	105.9	95.4	84.9	102.7	79.1	106.4	108.2	105.4	100.7	93.3	87.5	87.5	96.7	107.3	108	107.6	119.6	103	117.3	100.1	61.9	96.8	84.4	108.4	106	103.3	91.8
Q15582	Transforming growth factor-beta-induced protein ig-h3 OS=Homo sapiens OX=9606 GN=TGFBI PE=1 SV=1	0.67	1.264	0.846	2.1	1.661	1.406	2.196	0.956	0.757	0.64	0.214736	0.193455	0.969145	0.0181169	0.200732	0.61363	0.0638439	0.991335	0.0556475	0.00639103	107.1	97.7	124.6	229.3	91.9	166.7	119.7	63.8	103.8	148.2	98.4	94.7	89.8	76.2	56.8	56.1	56.7	70.6	57	64.7	64.6	74.2	100.7	89.2	76.1	80.1	66	82.3
P00366	Glutamate dehydrogenase 1, mitochondrial (MW-Marker) OS=Bos taurus GN=GLUD1 PE=1 SV=2
P26640	Valine--tRNA ligase OS=Homo sapiens OX=9606 GN=VARS1 PE=1 SV=4	1.087	0.943	1.025	1.016	1.078	1.105	1.09	0.932	0.988	1.013	0.936137	0.999987	0.969145	0.999981	0.99711	0.953466	0.989466	0.974385	0.999804	0.961717	91.1	100.7	103.4	98.1	90.9	94	92.4	99.1	117.3	99.5	99.6	111.2	108.1	98.8	85.6	106.6	92.5	104.6	95.9	90	85.8	83.5	97.9	107.3	100.8	102.1	147.2	112.3
P09874	Poly [ADP-ribose] polymerase 1 OS=Homo sapiens OX=9606 GN=PARP1 PE=1 SV=4	1.139	0.989	1.127	1.006	1.017	1.146	1.1	0.915	0.925	1.042	0.826219	0.999987	0.778693	0.999981	0.999524	0.93961	0.989466	0.951411	0.920944	0.889236	83.7	80.5	96	93.5	92	119.3	98.3	84	98.4	105.7	94.5	92.1	86.7	99.1	88.1	110.7	78.7	100.2	83	106	92.9	89.9	114.3	106.5	98.5	94.1	114.9	109.9
O75083	WD repeat-containing protein 1 OS=Homo sapiens OX=9606 GN=WDR1 PE=1 SV=4	1.104	0.976	1.078	1.107	1.135	1.223	1.209	0.916	0.939	1.012	0.894083	0.999987	0.907522	0.990944	0.981026	0.879705	0.948973	0.952599	0.949835	0.961717	86.4	95.6	96.7	112.3	84.4	113.4	95.6	88.3	95	106.5	98	106.1	107.8	95	83.4	90.8	85.4	88	89.4	86.3	85.8	81.8	109.2	117.1	86.8	92.8	105.6	125.3
P68366	Tubulin alpha-4A chain OS=Homo sapiens OX=9606 GN=TUBA4A PE=1 SV=1	0.918	1.001	0.919	0.968	0.967	0.889	0.918	1.054	1.053	0.968	0.957853	0.999987	0.977093	0.999981	0.991346	0.965475	0.958203	0.799028	0.904191	0.999874	106.8	116.7	103.4	90.8	114.4	103.1	105.9	105.8	96.2	99.1	113.9	111.5	131.2	92.7	112.9	109.4	94.7	142.5	106.7	100.6	112.6	48.4	84.1	65.1	112.4	103.4	113.7	97.2
P49189	4-trimethylaminobutyraldehyde dehydrogenase OS=Homo sapiens OX=9606 GN=ALDH9A1 PE=1 SV=3	0.812	1.19	0.967	0.644	0.541	0.523	0.578	1.113	0.936	0.904	0.844993	0.467781	0.991343	0.490017	0.074454	0.403881	0.452674	0.801035	0.944232	0.998964	107	111.3	98.1	79.2	88.4	65.7	98.2	97.6	70.6	80.7	68.6	95.8	82.5	86.9	164	140.7	152	112.6	158.3	161.7	152.4	57.7	73	66.5	92.3	88.9	79.7	79.8
P30084	Enoyl-CoA hydratase, mitochondrial OS=Homo sapiens OX=9606 GN=ECHS1 PE=1 SV=4	0.756	1.085	0.82	0.675	0.622	0.51	0.58	1.164	1.073	0.88	0.600275	0.911159	0.91503	0.619692	0.268757	0.352058	0.456016	0.562833	0.949057	0.971817	133.8	104.4	92.5	74.9	104.4	54.1	99.1	104.7	76.4	77.4	105.3	95.1	73.1	91.4	162.3	115.7	155.2	112.1	179.5	138.2	146.9	74.9	69.6	69.5	93.3	86.4	78.3	61
P13929	Beta-enolase OS=Homo sapiens OX=9606 GN=ENO3 PE=1 SV=5	0.712	1.117	0.796	1.015	0.909	0.723	0.914	1.111	0.994	0.791	0.400484	0.801128	0.840902	0.999981	0.990653	0.952642	0.992832	0.813709	0.999804	0.529566	117.1	141.8	107.5	76.7	93.9	60.7	134.9	159.4	77.9	66.5	69.3	96.2	97.5	106.4	59.5	169.1	123.7	105.9	46.4	101.6	112.2	76.6	86.7	72.5	130.9	128.1	71.4	61.9
P35222	Catenin beta-1 OS=Homo sapiens OX=9606 GN=CTNNB1 PE=1 SV=1	0.957	0.943	0.903	1.069	1.133	1.023	1.113	0.96	1.018	0.919	0.999918	0.999987	0.989952	0.99784	0.981467	0.987807	0.989466	0.994232	0.999804	0.999874	105.2	102.3	98.3	94.1	97.9	93.4	108	98.2	103.2	107.4	99	108.2	106.9	104.3	92.9	90.2	98.9	92	89.9	89.4	101.7	75.4	93.2	81.1	96.1	94.1	94.9	105.7
P45954	Short/branched chain specific acyl-CoA dehydrogenase, mitochondrial OS=Homo sapiens OX=9606 GN=ACADSB PE=1 SV=1	0.819	0.959	0.785	0.567	0.592	0.465	0.474	1.197	1.248	0.98	0.864817	0.999987	0.802838	0.206482	0.177103	0.211333	0.148582	0.40221	0.22702	0.998964	94.6	89	81.4	65.6	110.9	46.1	90.3	110	86.2	90.7	141.7	92.8	78.3	117.6	178.5	114	139.9	128.5	175.7	174.3	156.8	43	81.5	57.5	137.5	94.3	72.9	57.3
Q04828	Aldo-keto reductase family 1 member C1 OS=Homo sapiens OX=9606 GN=AKR1C1 PE=1 SV=1	0.685	1.038	0.711	0.714	0.688	0.489	0.656	1.089	1.049	0.745	0.272008	0.998243	0.43394	0.745396	0.516963	0.281688	0.723222	0.895891	0.980228	0.23386	113.7	126.6	74.4	73	154.2	44.9	97.8	135	85.5	85.4	118.4	73.5	94.2	98.2	136.9	201.8	139.9	106.9	133.3	116.3	141.8	50.4	78.7	54.3	143.3	67	73	61.5
P49792	E3 SUMO-protein ligase RanBP2 OS=Homo sapiens OX=9606 GN=RANBP2 PE=1 SV=2	1.04	0.976	1.014	0.944	0.968	0.982	1.015	0.93	0.954	0.967	0.982356	0.999987	0.97502	0.999981	0.999524	0.991016	0.992832	0.971946	0.9675	0.999874	92.1	88.6	94.1	94.3	87.6	97.5	96.4	89.3	99	104.5	96.5	95.6	98.9	91.1	97.9	95.7	99.6	94.1	106.2	117.5	105.1	100.3	101.2	103.5	90.6	90.5	93.3	97.8
Q13011	Delta(3,5)-Delta(2,4)-dienoyl-CoA isomerase, mitochondrial OS=Homo sapiens OX=9606 GN=ECH1 PE=1 SV=2	0.723	1.015	0.734	0.79	0.778	0.571	0.677	1.166	1.149	0.843	0.461416	0.999987	0.555184	0.928688	0.796035	0.577504	0.78417	0.554581	0.689037	0.857635	125.6	121.7	100	64.1	145.2	70.1	105.9	153.8	104.4	81.3	128.2	89	94.5	139.9	138.5	118.6	134.1	121.4	136.5	115.1	160.6	56.6	88.4	58.9	114.3	72.9	85.4	76.6
P04424	Argininosuccinate lyase OS=Homo sapiens OX=9606 GN=ASL PE=1 SV=4	0.903	0.841	0.759	0.879	1.046	0.794	0.899	0.978	1.163	0.883	0.99342	0.634523	0.684426	0.99784	0.999524	0.986835	0.992832	0.998693	0.613095	0.976733	120.3	100.8	81.2	86.2	100.1	54.5	92.2	120.7	92	79.7	111.8	137.9	109.6	91.6	108.3	107	104.9	95.3	119.7	95.6	103.7	60.8	83.3	63	136.8	104.1	101.4	63.9
P14923	Junction plakoglobin OS=Homo sapiens OX=9606 GN=JUP PE=1 SV=3	1.036	0.91	0.944	0.998	1.096	1.034	1.068	0.934	1.026	0.968	0.983211	0.903366	0.99995	0.999981	0.990653	0.991016	0.992832	0.978698	0.992741	0.999874	104.4	95.2	91.7	87.7	91.7	87.6	92	93.8	105.8	103.2	100.7	113.3	94.9	96.9	86.9	87.3	104.7	90.4	95.1	91.9	98.7	79.7	95	84.2	101.8	96.2	88.5	175.4
Q9BQE3	Tubulin alpha-1C chain OS=Homo sapiens OX=9606 GN=TUBA1C PE=1 SV=1	0.971	0.959	0.931	1.046	1.091	1.016	1.094	0.956	0.997	0.929	0.999918	0.999987	0.998344	0.999981	0.991985	0.990178	0.989466	0.991335	0.999804	0.999874	98.3	99.9	102.8	96.5	88.4	107.9	100.3	101.4	95.7	113.8	104.2	111.8	114.4	103.7	92.6	101.2	103.5	95.5	95.4	97.9	93.1	75.5	100.2	90.9	97	95.5	97.8	115.5
P42224	Signal transducer and activator of transcription 1-alpha/beta OS=Homo sapiens OX=9606 GN=STAT1 PE=1 SV=2	0.962	0.946	0.91	1.072	1.134	1.032	1.311	0.818	0.865	0.787	0.999918	0.999987	0.991343	0.99784	0.981467	0.986835	0.874424	0.465623	0.601511	0.50167	77.5	89.3	85.9	119.3	78.6	87	106.5	84.5	92	92.3	87.2	92	191.3	104.3	71.6	83.2	64.3	81.1	87.5	83.7	65	82	79	83.7	84	160.2	72.1	95.8
Q12882	Dihydropyrimidine dehydrogenase [NADP(+)] OS=Homo sapiens OX=9606 GN=DPYD PE=1 SV=2	0.816	1.06	0.865	0.953	0.899	0.777	0.85	1.121	1.057	0.914	0.856233	0.963871	0.976636	0.999981	0.987887	0.983344	0.989466	0.775402	0.9675	0.999874	100.7	123.2	106.1	85.7	109.8	78.1	105.4	99.5	73.6	97.6	99.4	100.9	78	126.7	95.4	120	109.2	139.6	93.2	124.3	110.6	100.4	91.5	86	83.6	83.7	101.4	76.7
Q00796	Sorbitol dehydrogenase OS=Homo sapiens OX=9606 GN=SORD PE=1 SV=4	0.737	1.048	0.773	0.545	0.52	0.402	0.444	1.228	1.173	0.906	0.528331	0.98441	0.74453	0.148696	0.0488197	0.0756245	0.0915492	0.273007	0.561919	0.999874	105.4	98.5	90	64.7	101.4	52.3	99.9	113.7	80.7	94	97.4	70.6	60.5	95.7	234	134.4	156.6	149.2	187	180.6	180.9	65.5	84.2	72.6	118.6	98	68.9	58.3
Q9BSJ8	Extended synaptotagmin-1 OS=Homo sapiens OX=9606 GN=ESYT1 PE=1 SV=1	0.958	1.062	1.016	1.255	1.183	1.202	1.243	1.01	0.951	0.967	0.999918	0.939637	0.974459	0.853838	0.948577	0.898596	0.922351	0.991335	0.967448	0.999874	117.6	116.2	110.5	98.2	109.1	104.7	105.5	104.6	100.4	101.5	113.1	103.7	102.8	102.8	91.2	83.1	85.9	86.9	83.8	90	95.3	103.5	111.5	117.3	104.5	96.8	117	99.7
Q02218	2-oxoglutarate dehydrogenase, mitochondrial OS=Homo sapiens OX=9606 GN=OGDH PE=1 SV=3	1.133	0.801	0.907	0.947	1.183	1.072	0.989	0.957	1.195	1.084	0.840675	0.352172	0.991189	0.999981	0.948577	0.974246	0.995818	0.991335	0.442525	0.724291	106.5	95.2	92.7	86.1	91.7	83.8	97.9	107.1	102.1	105.1	129.1	125.1	127.2	115.7	100.5	85.6	108.4	103	96	97.9	84.7	91.9	105.1	79.9	105	109.3	106.4	89.8
P00326	Alcohol dehydrogenase 1C OS=Homo sapiens OX=9606 GN=ADH1C PE=1 SV=2	0.709	1.242	0.881	0.412	0.332	0.292	0.377	1.093	0.88	0.775	0.386662	0.156861	0.969145	0.00521454	3.09669e-05	0.00328412	0.0213598	0.80011	0.554778	0.30889	101.6	118	76.9	36.4	81.6	45.3	158.9	84.1	55.2	62.4	110.3	65.7	34.1	136	238.3	161.8	255.6	223.5	185.3	186	198.2	43	59.2	54.7	74.5	65.1	57.9	37.1
P09960	Leukotriene A-4 hydrolase OS=Homo sapiens OX=9606 GN=LTA4H PE=1 SV=2	0.918	1.07	0.982	1.239	1.158	1.137	1.263	0.981	0.917	0.901	0.99544	0.950325	0.985456	0.873748	0.96388	0.947424	0.922351	0.998693	0.892404	0.996612	107.6	106.9	105.4	107.4	103.9	113.7	106.8	94.2	96.4	101.5	92.2	105.7	100	101.8	80.8	94	80.7	83.4	87.2	86.3	91.9	90	98.1	104.8	94.4	102.4	93.6	103.8
P54840	Glycogen [starch] synthase, liver OS=Homo sapiens OX=9606 GN=GYS2 PE=1 SV=2	0.806	0.974	0.785	0.822	0.843	0.662	0.7	1.174	1.205	0.946	0.824283	0.999987	0.802838	0.97043	0.949796	0.863847	0.852102	0.517253	0.401211	0.999874	113.3	104.6	115	81.8	96.5	65.8	134.5	105.9	107.4	87.5	125.6	107.6	51.4	117.3	103.8	127.3	100.8	107.5	134.5	134.6	131	81.5	79	93.9	90.5	84.3	96	69.2
P05089	Arginase-1 OS=Homo sapiens OX=9606 GN=ARG1 PE=1 SV=2	0.601	1.027	0.618	0.802	0.781	0.483	0.641	1.252	1.219	0.753	0.0514742	0.999987	0.0785266	0.947298	0.808005	0.261957	0.670702	0.197819	0.339482	0.275602	138.9	108.1	77.8	74.1	108	47.7	112.2	139.4	67.5	92.3	123.9	105.2	105.1	106.6	120.8	137.3	167.2	129.8	142	133.2	134.6	46	65	52.4	157.4	115.1	97.4	63.5
P19338	Nucleolin OS=Homo sapiens OX=9606 GN=NCL PE=1 SV=3	1.263	0.964	1.217	0.84	0.872	1.062	0.936	0.898	0.932	1.134	0.479739	0.999987	0.482309	0.980958	0.976782	0.980656	0.993374	0.909467	0.940531	0.463826	85.1	73.8	87.7	114.4	82.8	120.3	97.2	73.6	87.2	100.5	89.6	91	97.9	91.6	104.3	115.1	114.3	118.8	91.6	72.3	88.5	77.3	126.5	110.8	99	110.7	111.8	146.6
O60716	Catenin delta-1 OS=Homo sapiens OX=9606 GN=CTNND1 PE=1 SV=1	0.98	1.019	0.999	1.024	1.004	1.003	1.029	0.995	0.976	0.975	0.999492	0.999987	0.979519	0.999981	0.999524	0.991016	0.992832	0.998693	0.994671	0.999874	112.3	99.4	97.3	96.2	100.7	87.4	105.6	94.8	97.5	105.4	98.1	100.7	90.1	96.4	98.5	97.4	96.4	93.6	99	93.7	97.1	97.5	100.7	102.1	97.9	95	89.5	88.6
P35558	Phosphoenolpyruvate carboxykinase, cytosolic [GTP] OS=Homo sapiens OX=9606 GN=PCK1 PE=1 SV=3	0.805	0.955	0.769	0.987	1.033	0.794	1.053	0.937	0.981	0.755	0.822953	0.999987	0.732694	0.999981	0.999524	0.986835	0.992832	0.979855	0.996201	0.298522	104.8	96.7	89.5	53.2	174.8	61.7	130.6	101.2	85.4	86.9	113.4	126.6	112.3	96.4	124.5	98	60	91.8	87.9	154.2	98.6	69.9	74	55.7	141	123.1	93.1	77.9
P00505	Aspartate aminotransferase, mitochondrial OS=Homo sapiens OX=9606 GN=GOT2 PE=1 SV=3	0.876	1.185	1.038	0.848	0.715	0.743	0.787	1.077	0.909	0.943	0.977636	0.490801	0.969145	0.984484	0.581991	0.955712	0.964363	0.909467	0.863462	0.999874	110.9	102.6	77.6	75.4	98.5	56.2	127.7	106.2	76.5	80.3	112.2	80.2	83.1	91.5	104.2	111.7	152.7	116.2	125.1	113	133.6	54.2	86.3	66.6	97.9	100.8	88.5	78.7
P20810	Calpastatin OS=Homo sapiens OX=9606 GN=CAST PE=1 SV=4	0.943	1.005	0.948	1.178	1.172	1.111	1.183	0.996	0.99	0.939	0.999492	0.999987	0.996042	0.947298	0.955691	0.953466	0.958203	0.998693	0.999804	0.999874	100.5	68.9	95.6	113.7	98.9	115.1	94	90.3	93.3	113	99	98.4	109.1	94.9	84.4	83.3	86.7	98.6	81.8	79.3	84	81.6	108.9	93.2	82.7	87	103.8	101.4
Q99460	26S proteasome non-ATPase regulatory subunit 1 OS=Homo sapiens OX=9606 GN=PSMD1 PE=1 SV=2	0.99	0.98	0.97	1.026	1.047	1.015	1.049	0.978	0.999	0.968	0.998654	0.999987	0.991189	0.999981	0.999524	0.990878	0.992832	0.998693	0.999804	0.999874	108.6	98.6	97.8	91.9	100.7	88.8	103.1	109.8	99.1	101.1	94.6	98.6	100.6	101.3	95.8	111.5	101.1	100.9	90.4	96.1	93	76.8	89.8	83.3	102	103.3	103	97.6
P42330	Aldo-keto reductase family 1 member C3 OS=Homo sapiens OX=9606 GN=AKR1C3 PE=1 SV=4	0.814	0.727	0.592	0.831	1.144	0.677	0.958	0.868	1.195	0.707	0.495504	0.0012208	0.000467435	0.822753	0.984623	0.408227	0.989466	0.737447	0.0983892	0.0497912	95.3	117.8	96	89.5	162.3	65.4	90.4	146.1	97.6	89.2	131.1	135.3	145.8	107.8	132.9	133.7	174.8	85.5	114.6	110.7	104.6	76.8	77.6	70.9	133.8	80.1	87	73.2
P34896	Serine hydroxymethyltransferase, cytosolic OS=Homo sapiens OX=9606 GN=SHMT1 PE=1 SV=1	0.678	1.016	0.689	0.571	0.562	0.387	0.53	1.079	1.061	0.731	0.245018	0.999987	0.322327	0.219854	0.110055	0.0556015	0.294182	0.909467	0.965185	0.169738	120.4	90	84	60.7	108.4	46.8	97.8	129.1	66.1	88.6	83.3	96.4	59.7	98.5	157.6	151.2	170.4	132.9	162.7	140.5	189	51.7	61.1	51.8	80.7	106	83.6	49.3
P10253	Lysosomal alpha-glucosidase OS=Homo sapiens OX=9606 GN=GAA PE=1 SV=4	0.794	0.804	0.639	1.371	1.704	1.088	1.58	0.867	1.078	0.688	0.781459	0.385846	0.127365	0.654701	0.158829	0.970369	0.427375	0.790934	0.944099	0.0422053	94.6	143	122.6	96.4	90.8	97	87.2	106.2	119.8	126	148.5	110.9	97.9	180.4	70.3	60.7	56.9	70.3	70.9	76.1	71.7	78.7	63.9	76.5	127.1	56.8	113.8	72.5
P23786	Carnitine O-palmitoyltransferase 2, mitochondrial OS=Homo sapiens OX=9606 GN=CPT2 PE=1 SV=2	0.924	0.864	0.798	0.883	1.021	0.815	0.859	1.028	1.189	0.949	0.998654	0.771486	0.851213	0.99784	0.999524	0.991016	0.991267	0.981492	0.476071	0.999874	115.2	108	103.4	82.2	80.8	71	100.1	124.7	95.1	72.8	125.4	130.9	115.8	70.4	129.2	94.9	113.4	103.2	130.1	106.9	146.2	51.3	92.5	66	107.2	112.6	124.5	77.3
Q01518	Adenylyl cyclase-associated protein 1 OS=Homo sapiens OX=9606 GN=CAP1 PE=1 SV=5	1.024	0.993	1.017	1.209	1.218	1.238	1.238	0.977	0.984	1	0.992718	0.999987	0.974459	0.914992	0.894911	0.861734	0.931999	0.998693	0.996349	0.98241	77	102.3	101.6	112.5	86.6	131	98.3	88.4	94	113.3	102.3	108.2	113	100.7	82.3	86.6	82.5	87.3	103.5	84	83.7	99	115.1	115.7	86.7	89.8	104	135.6
O94826	Mitochondrial import receptor subunit TOM70 OS=Homo sapiens OX=9606 GN=TOMM70 PE=1 SV=1	0.893	0.994	0.887	0.933	0.939	0.833	0.931	1.002	1.008	0.895	0.990551	0.999987	0.985456	0.999981	0.998625	0.991016	0.992963	0.997565	0.999804	0.992075	111.2	94.7	99	83.6	106.3	72.1	101.4	102.6	90.3	95.8	97.7	100.3	99.6	104.2	107.8	106	96.7	106.1	101.2	108.3	112.1	72.4	88.4	85.1	95	94.2	105.7	85.1
Q9NZM1	Myoferlin OS=Homo sapiens OX=9606 GN=MYOF PE=1 SV=1	1.185	0.882	1.045	1.348	1.529	1.597	1.516	0.889	1.008	1.054	0.664955	0.749044	0.957072	0.639471	0.375134	0.320325	0.456016	0.847867	0.999804	0.863333	69	85.7	101.7	106.7	90.5	140.2	94.8	76.8	125.8	118.6	102.5	127.7	107.5	103	70.3	70.3	59	68.4	73.6	73.7	74.2	150	134.8	100.5	99.6	87.7	112.3	149.3
P08758	Annexin A5 OS=Homo sapiens OX=9606 GN=ANXA5 PE=1 SV=2	1.341	0.793	1.064	1.415	1.784	1.898	1.636	0.865	1.09	1.16	0.272427	0.322216	0.934573	0.592666	0.103554	0.128818	0.422341	0.781889	0.914895	0.341228	52.5	92	89.5	135.8	72.4	142.3	83	82.5	111.3	165	112.8	151	133.1	104.3	66.9	61.7	63.2	105.7	61.1	68.9	62.4	59.4	183.3	119.9	87.5	117.8	136.7	204.2
P50416	Carnitine O-palmitoyltransferase 1, liver isoform OS=Homo sapiens OX=9606 GN=CPT1A PE=1 SV=2	1.615	0.754	1.218	0.853	1.132	1.378	0.962	0.887	1.176	1.432	0.0204091	0.137801	0.481899	0.990117	0.982811	0.654322	0.999989	0.885433	0.543656	0.00218852	90.6	80.6	78.6	84.9	101.1	62.6	73.3	151.8	98.2	97.4	109.1	147.8	106.9	84.8	94.5	95	76.3	97.1	94.1	84.7	105.8	77.1	172.7	92.8	130.2	157.6	130.7	96.3
P22102	Trifunctional purine biosynthetic protein adenosine-3 OS=Homo sapiens OX=9606 GN=GART PE=1 SV=1	0.977	0.947	0.925	0.977	1.032	0.955	1.014	0.964	1.018	0.941	0.999492	0.999987	0.99562	0.999981	0.999524	0.991016	0.992832	0.994685	0.999804	0.999874	89.8	101.2	96.4	97.3	76.9	86.6	94.8	95.8	97.8	100.1	95.4	107.2	100.8	101	96.1	114.2	97	107.9	94.7	102.2	96	82.6	94.5	90.6	92.6	90.1	97.1	95.9
P00747	Plasminogen OS=Homo sapiens OX=9606 GN=PLG PE=1 SV=2	0.663	1.412	0.936	1.961	1.389	1.299	1.569	1.249	0.885	0.828	0.193307	0.017345	0.99995	0.041959	0.588796	0.751322	0.468364	0.20596	0.743805	0.772348	83.8	78.7	157.8	164.3	130.3	210.4	84	84.3	184.8	93.5	92.3	83.9	94.4	81	70.1	73.2	66.4	69.6	53.1	51.8	65.9	244.6	86.3	139.2	70.4	77.7	94.2	70.7
P02538	Keratin, type II cytoskeletal 6A OS=Homo sapiens OX=9606 GN=KRT6A PE=1 SV=3	1.86	0.913	1.698	1.126	1.233	2.095	1.264	0.891	0.976	1.657	0.000190491	0.900253	0.000329104	0.980958	0.871967	0.023645	0.922351	0.849947	0.994921	7.04717e-06	56.4	80.9	74.2	63.4	53.3	166.8	71.1	77.9	100.1	83.1	52.9	166.4	58.7	77.8	70	64.8	53.5	45.3	63.1	60.3	74.9	185.2	134	132.3	90.8	59.7	77.5	568.1
Q9Y4G6	Talin-2 OS=Homo sapiens OX=9606 GN=TLN2 PE=1 SV=4	0.944	1.011	0.954	1.003	0.993	0.947	1.025	0.979	0.968	0.924	0.977636	0.991372	0.985456	0.999981	0.994788	0.983413	0.992832	0.989341	0.996201	0.990373	104.2	99.1	102.4	93.7	94.3	106.4	98	94.5	96.9	100.4	93.4	98	100.2	104.8	94	102	95.2	99.8	99.4	98.7	97.3	76.8	97.9	90	93.5	92.6	101.1	103.3
P49326	Flavin-containing monooxygenase 5 OS=Homo sapiens OX=9606 GN=FMO5 PE=1 SV=2	0.63	0.931	0.587	0.881	0.946	0.555	0.823	1.07	1.149	0.674	0.104543	0.993297	0.0324202	0.99784	0.999233	0.516653	0.983568	0.922079	0.687727	0.0273619	82.6	131.7	99.9	79.2	109.7	53.3	131.8	122.2	100.4	107.3	119.5	69.2	62.5	132	102	65.4	106	139.5	126.6	113.4	129.7	60.1	82.2	62.1	107.4	105.5	62.9	59
O60506	Heterogeneous nuclear ribonucleoprotein Q OS=Homo sapiens OX=9606 GN=SYNCRIP PE=1 SV=2	0.962	0.967	0.931	1.004	1.038	0.966	1.031	0.973	1.006	0.937	0.999918	0.999987	0.992088	0.999981	0.999524	0.993122	0.992963	0.998693	0.999804	0.999874	94.2	105.1	101.1	102.2	96.4	101.8	99	91.9	102.8	113.3	105.2	104.5	107.4	103.9	97.7	105.5	100.7	106.5	96.1	100.9	91.4	81.5	105.1	87.7	92.9	97.3	101.4	121.2
P17174	Aspartate aminotransferase, cytoplasmic OS=Homo sapiens OX=9606 GN=GOT1 PE=1 SV=3	0.921	0.82	0.755	1.096	1.338	1.01	1.318	0.832	1.015	0.767	0.998301	0.488067	0.662075	0.99784	0.689115	0.991016	0.86916	0.567534	0.999804	0.356399	92.1	119.3	89.6	94	83.9	60.8	89.2	109.3	99.8	97.8	138.2	152.6	136.1	93.9	71.7	97	67	105.4	95.4	77.3	81.7	55.8	82.5	71.5	106.3	108.2	125.3	75.9
Q12906	Interleukin enhancer-binding factor 3 OS=Homo sapiens OX=9606 GN=ILF3 PE=1 SV=3	0.992	0.959	0.951	1.108	1.155	1.099	1.221	0.907	0.946	0.9	0.998654	0.999987	0.994329	0.990702	0.965724	0.95899	0.945889	0.931894	0.958817	0.996612	90.8	92.9	98.5	103	89.6	112.6	97	87.8	95.7	114.3	98.4	106.3	109.7	101.1	83.3	90.6	88.8	87.1	79.2	91.1	87.5	80.7	113.1	96.2	92.5	95.5	98.6	130.7
P24298	Alanine aminotransferase 1 OS=Homo sapiens OX=9606 GN=GPT PE=1 SV=3	0.863	0.984	0.849	0.717	0.729	0.619	0.68	1.054	1.072	0.91	0.971827	0.999987	0.969145	0.754277	0.6298	0.739165	0.793804	0.956972	0.949835	0.999874	127.6	106.1	80.9	80	94.9	63.6	111.1	106.5	84.3	74.8	93.3	96.5	102.8	96.8	134.9	106.4	124.7	105.8	132.3	139.4	142.5	81.9	82.8	62.1	123.1	118.8	80.2	64.9
Q9HCC0	Methylcrotonoyl-CoA carboxylase beta chain, mitochondrial OS=Homo sapiens OX=9606 GN=MCCC2 PE=1 SV=1	0.881	0.926	0.815	0.835	0.902	0.735	0.787	1.061	1.146	0.935	0.982111	0.984068	0.909659	0.9744	0.989334	0.95329	0.963272	0.945689	0.700302	0.999874	112	102.3	94	74.4	93.6	61.2	102.2	114	94.4	91.1	109.8	102	101.5	98.7	112.6	104.8	129.6	96	116	106.5	221.1	51.8	82.8	73.8	115.7	103.1	111.2	74
P04259	Keratin, type II cytoskeletal 6B OS=Homo sapiens OX=9606 GN=KRT6B PE=1 SV=5	1.433	1.003	1.438	1.221	1.217	1.75	1.191	1.025	1.022	1.469	0.0569222	0.999987	0.033943	0.834309	0.901859	0.106075	0.967327	0.909467	0.967448	0.00409794	49.8	95.8	91.9	98.4	87.3	211.3	127.3	95.5	108.1	101.8	81.9	212.1	79.7	94.6	78.5	79.9	72.3	56.9	88.9	76.4	88	180	173.1	137.3	102.7	79.7	86.9	212.2
O14841	5-oxoprolinase OS=Homo sapiens OX=9606 GN=OPLAH PE=1 SV=3	0.768	1.054	0.81	0.856	0.812	0.658	0.791	1.083	1.028	0.832	0.664955	0.978648	0.890022	0.990944	0.882111	0.850888	0.964872	0.909467	0.996201	0.787409	113.3	103.8	100.8	92	107	68.5	94.7	106.5	95.7	79.7	91	100.7	81.4	101.2	105.9	116.3	128.8	117.1	117.8	121.1	120.6	77.4	88.4	74.8	101.7	104	77.1	74.3
P34897	Serine hydroxymethyltransferase, mitochondrial OS=Homo sapiens OX=9606 GN=SHMT2 PE=1 SV=3	0.888	0.937	0.832	0.839	0.896	0.745	0.787	1.066	1.138	0.947	0.988395	0.998943	0.952319	0.979339	0.987887	0.959053	0.964363	0.932096	0.745428	0.999874	105.8	106.6	89.3	76.7	97.3	64.4	102.5	104.3	97.1	89.8	112.4	103.8	124.5	101.9	150.4	110.4	120.9	105.4	115.9	109.8	115.9	55.6	86.4	75.7	118.2	110.2	114.6	63.9
Q15436	Protein transport protein Sec23A OS=Homo sapiens OX=9606 GN=SEC23A PE=1 SV=2	0.973	1.122	1.092	0.985	0.878	0.959	0.926	1.064	0.948	1.035	0.999918	0.601918	0.835969	0.999981	0.981026	0.991358	0.992832	0.903989	0.954914	0.918918	109.2	100	107.6	105.5	107.3	92.6	104.3	99.7	92	88.5	92.4	94	108.1	96.8	114.4	121.4	116.5	107.1	93.4	105.4	104.6	110.4	89.1	102.7	105.6	104.5	98.3	84.4
Q03154	Aminoacylase-1 OS=Homo sapiens OX=9606 GN=ACY1 PE=1 SV=1	0.822	0.908	0.746	0.765	0.842	0.628	0.836	0.915	1.007	0.752	0.870458	0.949423	0.618054	0.875339	0.94849	0.767667	0.989466	0.951768	0.999804	0.266956	113.1	116.2	59.9	96.9	95.6	62.5	108.7	119.9	81.9	75.3	98.9	114.7	114.8	106.6	138.5	98.6	128.4	115.9	105	130.7	126.7	51.6	79.6	62.1	99.3	97.6	90.9	71.7
P30613	Pyruvate kinase PKLR OS=Homo sapiens OX=9606 GN=PKLR PE=1 SV=2	0.797	1.063	0.847	0.52	0.489	0.415	0.49	1.062	0.999	0.847	0.79879	0.93192	0.969145	0.094936	0.0227073	0.0947534	0.18568	0.912803	0.999804	0.864167	85	107.7	97.7	67.7	76.4	51.2	89.3	119.1	80	74.6	108.3	68.1	59.3	114.2	167.6	131.5	185.4	163.4	137.6	182.4	151.7	67.7	64.7	77	67.5	74.2	73.8	53.2
P54136	Arginine--tRNA ligase, cytoplasmic OS=Homo sapiens OX=9606 GN=RARS1 PE=1 SV=2	0.937	0.924	0.865	0.986	1.067	0.924	1.057	0.933	1.01	0.874	0.999492	0.982733	0.977093	0.999981	0.998625	0.997348	0.992832	0.974594	0.999804	0.961717	102.1	103.3	95.3	90.1	96.4	84.5	103	104.4	106.4	100	94.9	115.2	106.2	100.3	101.5	98.1	97.3	97.8	92.6	108.1	95.3	82.6	88.5	85.4	98.4	97.3	99.4	90.3
P16930	Fumarylacetoacetase OS=Homo sapiens OX=9606 GN=FAH PE=1 SV=2	0.906	1.07	0.969	0.623	0.583	0.565	0.585	1.065	0.996	0.966	0.99342	0.916259	0.991189	0.408194	0.154715	0.552084	0.475633	0.909467	0.999804	0.999874	94.7	65.2	95.4	87	110.5	56.6	109.4	101.6	69.4	77.3	92	95.8	81.6	88.6	139.9	146	143.4	161.3	151.9	155.9	178.6	55.6	85.9	74.2	90.8	92.6	99.7	64.1
Q9UBQ7	Glyoxylate reductase/hydroxypyruvate reductase OS=Homo sapiens OX=9606 GN=GRHPR PE=1 SV=1	0.724	1.101	0.797	0.801	0.727	0.579	0.735	1.09	0.99	0.789	0.461547	0.859636	0.844805	0.944452	0.624466	0.604877	0.922351	0.891266	0.999804	0.51343	122.3	128	98	79.5	123.7	68.6	103.2	99	93.7	83.9	104.3	93	75.2	129.7	117.5	109.3	124.9	144.8	145.3	146.7	128.8	56.6	82.3	74.7	116.2	119.4	71.7	61.7
P48735	Isocitrate dehydrogenase [NADP], mitochondrial OS=Homo sapiens OX=9606 GN=IDH2 PE=1 SV=2	0.799	0.98	0.783	0.738	0.753	0.589	0.845	0.873	0.89	0.697	0.805401	0.999987	0.796235	0.81179	0.716849	0.639476	0.989466	0.818921	0.773192	0.0624547	102.2	100.3	83.1	75.3	70.2	87.7	113.9	89.4	77.6	148.7	85	121.6	93.1	84.9	130.2	117.9	117.1	118.8	155.3	74.1	125.1	54.7	68.2	70	98.8	112.8	72.2	67.5
P08729	Keratin, type II cytoskeletal 7 OS=Homo sapiens OX=9606 GN=KRT7 PE=1 SV=5	1.057	0.587	0.621	1.552	2.642	1.641	1.801	0.862	1.467	0.911	0.977636	8.98412e-05	0.0862295	0.348672	0.00038442	0.242332	0.173616	0.764678	0.00254774	0.999874	280.5	57.2	35	89.9	58.6	95.3	45.5	59.2	59.6	278.2	120.4	134	99.7	63.3	37.7	23	34.8	40.9	40.3	35.3	60.5	34	144.5	37.4	56.4	61.9	64.7	243.3
Q96I99	Succinate--CoA ligase [GDP-forming] subunit beta, mitochondrial OS=Homo sapiens OX=9606 GN=SUCLG2 PE=1 SV=2	0.761	1.15	0.875	1.081	0.94	0.822	0.871	1.241	1.079	0.945	0.627789	0.66137	0.978221	0.99784	0.998625	0.991016	0.992317	0.231058	0.941964	0.999874	144.2	121.2	97.7	70.8	114.7	61.4	120.3	133.1	96.8	84.3	115.5	99.8	85.1	104.3	122	106.1	100.9	93.8	113.5	105.4	114.6	54.2	87.3	56.2	116	114.2	99.4	73
P40926	Malate dehydrogenase, mitochondrial OS=Homo sapiens OX=9606 GN=MDH2 PE=1 SV=3	1.032	0.908	0.937	0.881	0.971	0.91	0.895	0.985	1.085	1.017	0.988395	0.948874	0.99995	0.99784	0.999524	0.999985	0.992832	0.999983	0.929084	0.956137	105.1	101.5	89.8	97	96.4	71.3	93.7	107.3	94.9	98	125.3	108.4	106.1	99.4	109.4	109.4	104.9	112.8	117.2	100.3	108.3	77.4	99.5	82.7	101.6	105.3	115.8	87
Q14624	Inter-alpha-trypsin inhibitor heavy chain H4 OS=Homo sapiens OX=9606 GN=ITIH4 PE=1 SV=4	0.982	1.227	1.205	1.898	1.546	1.863	1.712	1.108	0.903	1.088	0.999492	0.313221	0.521123	0.0606641	0.347793	0.123276	0.250311	0.820954	0.843687	0.690915	77.1	79.5	131	180.8	115.1	223.1	87.3	83.9	157.5	110.3	93.8	87.9	105.3	91.6	60.5	74.9	56.7	82.1	60.7	57.1	70.1	160.4	103.2	159.4	96.1	113.1	133.3	108.1
P26641	Elongation factor 1-gamma OS=Homo sapiens OX=9606 GN=EEF1G PE=1 SV=3	0.985	1.005	0.99	0.877	0.872	0.864	0.961	0.912	0.907	0.898	0.999492	0.999987	0.985456	0.99784	0.976782	0.991358	0.999989	0.942912	0.862042	0.99498	101.5	92.8	95	93.3	90.9	85.2	98.7	92	93.2	101.8	91.2	98.5	91.6	92.8	94.4	121.3	108.3	106.4	96.9	106.9	96.9	83.2	91.9	102.4	88.2	87.9	107	98.2
P52895	Aldo-keto reductase family 1 member C2 OS=Homo sapiens OX=9606 GN=AKR1C2 PE=1 SV=3	0.474	1.289	0.611	1.175	0.912	0.557	0.759	1.548	1.201	0.733	3.579e-07	0.0130313	0.000908763	0.944452	0.989043	0.212099	0.730427	3.81806e-07	0.0880664	0.0860939	156.6	159.7	93.7	87.3	193.1	48.2	140.8	108.4	109.3	87.9	120	81	117.5	125.7	109.4	230.6	119.8	77.1	143.3	110.1	139	53.7	65.1	66.7	194.3	90.4	66.5	85.6
P48147	Prolyl endopeptidase OS=Homo sapiens OX=9606 GN=PREP PE=1 SV=2	1.069	0.9	0.962	0.969	1.076	1.035	1.042	0.93	1.033	0.993	0.963657	0.912027	0.991343	0.999981	0.998565	0.986329	0.992832	0.971615	0.994671	0.991323	92	90.7	94.5	99.8	87.8	91.3	96	96.2	99	105.8	106.1	111.4	102.2	101.1	93.4	106.5	95	104.7	99.2	90.8	94.8	96.6	102.3	98.3	91.1	94.4	100.7	115.5
P04075	Fructose-bisphosphate aldolase A OS=Homo sapiens OX=9606 GN=ALDOA PE=1 SV=2	1.25	0.897	1.121	1.207	1.346	1.509	1.407	0.858	0.956	1.072	0.514952	0.912583	0.796235	0.917886	0.670306	0.472005	0.737969	0.741243	0.971808	0.765152	73.2	96.3	88.6	118.2	78.2	142.9	87.6	89.6	88.2	114.2	98.8	115.1	120.3	87.5	72.9	89.6	73.4	81.5	73.3	78.1	69.5	110.5	125.7	138.1	85	96.1	110.8	139.6
P60842	Eukaryotic initiation factor 4A-I OS=Homo sapiens OX=9606 GN=EIF4A1 PE=1 SV=1	1.047	0.898	0.94	0.758	0.845	0.794	0.811	0.936	1.042	0.98	0.978643	0.825437	0.992597	0.747145	0.95368	0.95329	0.899309	0.981406	0.944232	0.999874	90.4	102.3	86.5	88	89.7	90.4	90.6	96	100.7	98	100.7	96.9	119.4	104.9	121.9	119.1	101.6	130.2	116.9	128.2	101.5	53.9	77.8	64.4	94.6	101.7	104	113.3
P51649	Succinate-semialdehyde dehydrogenase, mitochondrial OS=Homo sapiens OX=9606 GN=ALDH5A1 PE=1 SV=2	0.77	1.099	0.846	0.942	0.857	0.725	0.753	1.251	1.139	0.963	0.672412	0.867903	0.969145	0.999981	0.96201	0.95329	0.931999	0.199984	0.738798	0.999874	112.8	114.8	108.2	83.4	120.4	52.6	107.4	107.6	92	97.5	133.2	87.5	98.5	132.4	114.9	117.2	105.8	93.1	131.4	114.9	119	36.3	87.4	63.8	115.7	120	83.3	67.7
O14980	Exportin-1 OS=Homo sapiens OX=9606 GN=XPO1 PE=1 SV=1	0.972	0.958	0.931	1.19	1.242	1.157	1.239	0.96	1.002	0.933	0.999918	0.999987	0.991545	0.927881	0.864791	0.95329	0.929922	0.996365	0.999804	0.999874	105.9	107.7	106.2	95	102.4	109.2	101	100.6	115.5	110.9	104.4	110.6	114.3	106.2	91.4	102.9	82.6	89	86.5	94.4	84.8	86.5	111.6	95.9	102.9	101.6	120	116.2
Q5VYK3	Proteasome adapter and scaffold protein ECM29 OS=Homo sapiens OX=9606 GN=ECPAS PE=1 SV=2	1.004	1.028	1.032	1.113	1.083	1.118	1.108	1.004	0.977	1.009	0.999492	0.984731	0.969145	0.986934	0.998625	0.982852	0.992317	0.971946	0.999804	0.986028	106.6	102.5	103.3	95.4	100.2	97	104.5	106.9	99.2	94.4	96.3	99.7	103.7	104.3	89.5	104.1	87.9	93	84.9	97.1	92	96	93	91.7	102.9	106.4	105.6	105.5
P20700	Lamin-B1 OS=Homo sapiens OX=9606 GN=LMNB1 PE=1 SV=2	1.16	0.924	1.072	1.191	1.29	1.382	1.294	0.92	0.996	1.068	0.769878	0.98142	0.91503	0.935435	0.781394	0.648005	0.900106	0.958929	0.999804	0.779789	81.2	92.9	96.4	100.2	82.7	128.5	102.4	89.9	110.8	116.4	105.6	98.8	97.1	104.4	68.8	85.9	70.5	78.6	87.4	81.3	80.9	80.8	112.2	125.1	91	101.2	111.8	166.3
O75521	Enoyl-CoA delta isomerase 2 OS=Homo sapiens OX=9606 GN=ECI2 PE=1 SV=4	0.916	1.044	0.956	1.14	1.092	1.044	0.945	1.206	1.156	1.105	0.994216	0.993235	0.992597	0.974179	0.991346	0.984548	0.996734	0.365663	0.651954	0.613577	140	122.5	107.3	59.7	116.1	68.4	113.9	109.2	95.1	85.9	111.8	110.4	88.1	138.1	111.9	82.2	100	95.5	123.1	97.6	108.7	70.8	109.2	84.9	115.8	104.4	106.5	82.3
P49448	Glutamate dehydrogenase 2, mitochondrial OS=Homo sapiens OX=9606 GN=GLUD2 PE=1 SV=2	0.831	1.035	0.861	1.06	1.024	0.881	1.033	1.026	0.991	0.853	0.353003	0.947443	0.744234	0.999981	0.998625	0.852793	0.992317	0.890764	0.999804	0.701608	95.2	121.8	93.2	104	101.4	78.8	133.2	101.6	96.5	97.2	79.6	97.9	117.3	122.5	82.1	95.6	99.4	105.5	112.2	87.9	86.4	80.2	57.3	84.3	82.6	111.6	121.1	110.4
P18669	Phosphoglycerate mutase 1 OS=Homo sapiens OX=9606 GN=PGAM1 PE=1 SV=2	0.949	1.105	1.048	0.894	0.809	0.848	0.87	1.028	0.93	0.975	0.999918	0.844695	0.964216	0.999981	0.875485	0.991016	0.992317	0.982008	0.93629	0.999874	94.3	104	101.3	100.4	93.2	92.2	102.7	82.3	79.8	94	90.9	114.9	103.7	90.5	119.5	116.3	105	112.3	115.1	93.8	101.9	54.5	95.2	73.6	103.9	103.7	95.3	111
P32929	Cystathionine gamma-lyase OS=Homo sapiens OX=9606 GN=CTH PE=1 SV=3	1.373	0.577	0.792	0.794	1.377	1.091	1.088	0.73	1.266	1.002	0.212381	3.98673e-05	0.824956	0.936158	0.609637	0.965495	0.989466	0.0443405	0.176411	0.979807	94.1	88.6	65.9	74	72.2	54.2	77	136.1	81.9	78.8	128.3	182.4	164.1	98.5	142.7	115.8	83.1	93.1	95.8	90	82	57	101.6	61.9	191.1	126.7	112.1	65.2
P43490	Nicotinamide phosphoribosyltransferase OS=Homo sapiens OX=9606 GN=NAMPT PE=1 SV=1	0.89	0.976	0.869	0.434	0.445	0.386	0.438	0.992	1.016	0.882	0.988395	0.999987	0.977093	0.0109567	0.00631138	0.0545187	0.0833126	0.998693	0.999804	0.976733	118.5	91.3	70.5	73.7	96.4	67.5	77.9	65.3	58.8	79.8	81.4	110.2	81.9	67.9	142.7	179.4	188.3	198.5	162.6	179.4	137.4	56.1	66.9	58.6	82.9	86	129.6	69.3
P16219	Short-chain specific acyl-CoA dehydrogenase, mitochondrial OS=Homo sapiens OX=9606 GN=ACADS PE=1 SV=1	0.929	0.938	0.871	0.565	0.603	0.525	0.46	1.23	1.312	1.143	0.998654	0.99903	0.977093	0.200095	0.20911	0.411563	0.11965	0.266831	0.0803541	0.423855	87.6	90.9	88.2	70.4	101.3	59.2	85.2	132.8	93.3	79.8	133	103.7	86.1	88.5	125	161	195.1	115.1	105.5	154.9	158.5	65.1	79.1	64.9	124.1	104.3	120.9	81.3
P07355	Annexin A2 OS=Homo sapiens OX=9606 GN=ANXA2 PE=1 SV=2	1.05	0.982	1.031	2.488	2.534	2.612	2.561	0.972	0.99	1.02	0.977636	0.999987	0.969145	0.00150212	0.000837638	0.00720965	0.0145836	0.998693	0.999804	0.9489	85.4	110	115.9	130.7	82	164.9	98.6	84.8	128.1	135.1	112	109.9	113.8	98.5	40.3	44.2	43.9	57.2	48.1	43.5	54.7	111.8	187.6	137.2	76.6	99.6	115.5	168.8
Q9Y6N5	Sulfide:quinone oxidoreductase, mitochondrial OS=Homo sapiens OX=9606 GN=SQOR PE=1 SV=1	0.964	0.865	0.833	1.104	1.277	1.064	1.204	0.917	1.061	0.884	0.999918	0.771486	0.953696	0.990944	0.803421	0.979059	0.949141	0.953635	0.966063	0.979203	71.9	116.3	107.3	79.6	99.3	73.5	93.8	97.1	101.9	108.5	144.8	125.6	137.3	105.6	91.5	79.5	84.3	89.1	80.8	87.6	85	53.3	90.5	75.8	109.7	86.5	185.4	115.5
P11940	Polyadenylate-binding protein 1 OS=Homo sapiens OX=9606 GN=PABPC1 PE=1 SV=2	0.967	0.969	0.938	0.733	0.756	0.709	0.772	0.95	0.98	0.919	0.999918	0.999987	0.99995	0.800465	0.731877	0.936251	0.948973	0.991335	0.996201	0.999874	97.6	103	90.5	89.4	89.3	82.8	95.8	96.6	89.1	93.5	90.2	93.3	101	92.5	123.4	126.3	120	124	119.5	126.9	103.8	66.8	81.3	83.2	87.5	89.9	102	104.6
P14550	Aldo-keto reductase family 1 member A1 OS=Homo sapiens OX=9606 GN=AKR1A1 PE=1 SV=3	0.695	1.246	0.866	0.836	0.67	0.58	0.791	1.056	0.847	0.733	0.313883	0.247355	0.977093	0.974616	0.448827	0.607912	0.964872	0.953291	0.4777	0.178294	118.6	110.1	113.4	94.4	107.7	76.7	108	100.5	101.9	84.2	85.6	64.5	86.6	118.6	137.9	91.9	138.4	129.2	128.2	133.6	110.3	50.1	74.4	60.9	90.9	82.9	79.8	75
P07339	Cathepsin D OS=Homo sapiens OX=9606 GN=CTSD PE=1 SV=1	0.587	0.756	0.443	1.704	2.253	0.999	1.693	1.006	1.331	0.59	0.0345358	0.145861	3.98195e-05	0.172693	0.00579807	0.991016	0.362674	0.994685	0.0558465	0.000479556	62.6	166.8	125.8	135.8	91.3	92.6	99.4	115.8	131.4	118.5	206.9	176.2	151.6	107	61.3	57.8	46.8	58.3	61.3	47.2	65.4	51	50.6	58.3	62.9	54.1	230	77.3
P17516	Aldo-keto reductase family 1 member C4 OS=Homo sapiens OX=9606 GN=AKR1C4 PE=1 SV=3	0.699	1.208	0.845	0.495	0.41	0.346	0.355	1.393	1.153	0.974	0.0757985	0.123016	0.747539	0.0567462	0.00167934	0.00365475	0.000239303	0.000172329	0.198377	0.999874	105.5	161.4	72.7	60.4	153.7	41.3	103.1	128.6	69.4	66.3	113.8	100.7	85.3	73	243.5	132.2	257.5	104.8	198.9	208.3	235.8	72.1	82.1	59	162.9	81.1	59.4	44.9
Q9Y6C2	EMILIN-1 OS=Homo sapiens OX=9606 GN=EMILIN1 PE=1 SV=3	0.906	0.971	0.879	1.444	1.488	1.308	2.173	0.665	0.685	0.602	0.992718	0.999987	0.969145	0.453057	0.447161	0.785864	0.0301103	0.00386413	0.00231077	0.00039527	75	90.8	117.1	137.1	76.4	166.8	91.3	60.7	101.7	96.5	76.9	94	94.3	84.1	54.4	56.8	63.2	59.4	70.7	72.9	71.4	95.7	82.7	94	65.3	65	82.9	80.8
P33176	Kinesin-1 heavy chain OS=Homo sapiens OX=9606 GN=KIF5B PE=1 SV=1	1.044	0.94	0.981	1.073	1.141	1.12	1.194	0.899	0.956	0.938	0.977636	0.986952	0.991189	0.99784	0.978124	0.967982	0.964872	0.89854	0.967448	0.999874	88.4	94.9	94.5	97.4	86.4	102.8	88.9	96.5	100.5	106.7	96.1	104.5	108	97.4	78.9	98.3	82.3	89.4	88.9	88.1	82.7	92	98.6	103.6	91.5	91.7	103	114.8
Q06210	Glutamine--fructose-6-phosphate aminotransferase [isomerizing] 1 OS=Homo sapiens OX=9606 GN=GFPT1 PE=1 SV=3	1.172	0.832	0.975	0.702	0.844	0.822	0.808	0.868	1.044	1.017	0.73523	0.439978	0.988611	0.697647	0.950367	0.991016	0.975599	0.741949	0.980886	0.961717	80.7	83.6	81.4	73.9	73.6	71.7	90.1	98.2	102.8	97	88.2	99.8	87.2	88.6	102.7	163.3	110.9	151.2	115	122.1	109	71.1	88.2	81	101.6	94.6	120.9	99.7
Q709F0	Acyl-CoA dehydrogenase family member 11 OS=Homo sapiens OX=9606 GN=ACAD11 PE=1 SV=3	0.957	1.192	1.14	0.929	0.78	0.889	0.767	1.212	1.016	1.159	0.999918	0.455074	0.733947	0.999981	0.801111	0.99799	0.948392	0.339167	0.999804	0.344704	140.7	111.7	97	70.7	133.1	51.5	103.6	132.3	85.8	71.2	98.8	86.9	74.8	100.7	108.6	90.7	118.1	111.4	116.3	109.1	116.7	85.4	122.4	88.6	136.7	120.7	99.1	88.2
Q07157	Tight junction protein ZO-1 OS=Homo sapiens OX=9606 GN=TJP1 PE=1 SV=3	0.932	1.005	0.937	1.288	1.282	1.2	1.325	0.972	0.967	0.906	0.999492	0.999987	0.99995	0.764574	0.795239	0.913643	0.839492	0.998693	0.986788	0.997455	128.8	104.4	101.6	95.2	119.7	95.5	98.9	93.2	101.1	105.1	99.1	108.4	95.3	104.5	72.3	82.2	78.4	81.7	82	78.9	77	78.6	94.7	83.6	98.7	96.7	94.2	110.4
P0DN79	Cystathionine beta-synthase-like protein OS=Homo sapiens OX=9606 GN=CBSL PE=1 SV=1	0.751	1.096	0.823	0.785	0.716	0.59	0.71	1.106	1.009	0.831	0.575976	0.879287	0.928746	0.920707	0.583639	0.64051	0.873908	0.828334	0.999804	0.797994	100.1	100.1	95.9	72	114.1	49.7	108.1	115.5	77.4	79	91.3	90.6	104.8	109.5	106.3	121	147.5	132.4	120.6	127.5	143.4	62.8	75.2	64.1	94.9	91.1	80.9	54
Q9Y2T3	Guanine deaminase OS=Homo sapiens OX=9606 GN=GDA PE=1 SV=1	0.777	1.054	0.818	1.207	1.146	0.938	1.27	0.95	0.902	0.738	0.705134	0.978648	0.912901	0.917319	0.97648	0.991932	0.921327	0.991335	0.837271	0.198831	110.3	141.1	126.3	108.5	83.5	70.1	107.9	133.2	92.6	70.2	102.9	120.4	153.4	89.7	87.6	99.6	75.4	102.5	89.9	86.1	94.5	60.2	72.7	72.9	91	84.2	112.6	86.9
P23526	Adenosylhomocysteinase OS=Homo sapiens OX=9606 GN=AHCY PE=1 SV=4	0.709	1.064	0.755	0.848	0.796	0.601	0.767	1.106	1.039	0.784	0.388015	0.960475	0.662075	0.984484	0.848087	0.680373	0.948392	0.829364	0.992369	0.483675	108.3	122.9	101.3	79.4	103.1	76	107.2	101.8	94	88	106.3	96.8	82.7	109.6	106.6	129.6	115.1	149.9	121.6	115.7	125.6	70.2	80.7	55.9	105	97.7	73.1	72.8
Q5JRA6	Transport and Golgi organization protein 1 homolog OS=Homo sapiens OX=9606 GN=MIA3 PE=1 SV=1	0.985	0.968	0.953	1.002	1.035	0.987	1.069	0.938	0.968	0.923	0.999492	0.999987	0.99995	0.999981	0.999524	0.991173	0.992832	0.979855	0.987934	0.999874	104.6	92.9	90.8	102.7	92.1	79.4	95	96.3	95.9	87.5	98.3	91.2	92.5	96.4	92.7	99.3	84	96.1	86.1	94.5	86.1	85.4	84.3	91.4	98.3	93.6	108.1	87.3
Q96HY7	Probable 2-oxoglutarate dehydrogenase E1 component DHKTD1, mitochondrial OS=Homo sapiens OX=9606 GN=DHTKD1 PE=1 SV=2	1.053	0.898	0.946	1.094	1.218	1.153	0.983	1.114	1.24	1.173	0.977636	0.900253	0.996174	0.99784	0.894911	0.936445	0.998452	0.641519	0.258253	0.312275	103.1	116.5	96.7	78.4	76.7	72.6	139.2	150.2	107.7	87.1	108.4	125.9	92.6	88.9	98.9	88.4	121.1	86.3	86.8	120.1	71.2	101.9	82.7	73.6	106	129.6	117.3	73.6
P00439	Phenylalanine-4-hydroxylase OS=Homo sapiens OX=9606 GN=PAH PE=1 SV=1	0.997	0.849	0.846	0.643	0.758	0.641	0.732	0.879	1.035	0.876	0.998301	0.685054	0.969145	0.488249	0.736815	0.80366	0.920343	0.84611	0.992741	0.961717	101.3	122.3	79.1	60.2	67.8	58.4	95.7	107.2	93.1	72.7	107.6	86.8	65	116.7	117.9	115.3	152.2	122.9	181.6	84.8	153	44.3	78.8	61.6	129.6	93.4	102.6	61.6
P08727	Keratin, type I cytoskeletal 19 OS=Homo sapiens OX=9606 GN=KRT19 PE=1 SV=4	1.738	0.37	0.643	0.915	2.475	1.591	1.302	0.703	1.901	1.222	0.000319932	3.2603e-15	0.138984	0.99784	0.00125871	0.344379	0.863084	0.00193755	4.89666e-09	0.140857	34.8	33	53.9	76.5	41.4	96.5	47.8	62.4	76.4	360.2	155.9	131.4	129.3	81.6	37.8	41.1	54.6	68.8	52.2	45.6	64.8	71.2	202.3	76.8	68.5	83.1	85.8	329.1
Q16134	Electron transfer flavoprotein-ubiquinone oxidoreductase, mitochondrial OS=Homo sapiens OX=9606 GN=ETFDH PE=1 SV=2	0.915	1.069	0.978	0.822	0.769	0.752	0.715	1.15	1.075	1.052	0.99342	0.951109	0.985479	0.97043	0.771151	0.965495	0.88933	0.636147	0.944555	0.854023	106	96	82.8	69.3	109.3	58.9	105.8	150.7	81.2	86.6	102.9	97	89.8	87.5	160.5	115.8	116.8	103.6	133.8	115.5	152.5	87.8	76.5	64.1	90.4	98.2	95.2	70.8
P11277	Spectrin beta chain, erythrocytic OS=Homo sapiens OX=9606 GN=SPTB PE=1 SV=5	0.987	1.202	1.186	1.327	1.104	1.31	1.223	1.085	0.903	1.071	0.998654	0.0748389	0.4924	0.569513	0.998625	0.742893	0.964872	0.43544	0.700302	0.889648	94.4	78.4	112.1	106.4	130.6	127.2	95	88.4	186.5	85.3	90.8	105.8	87.2	88.5	68.7	81.2	103.5	88.9	80.2	69.1	65.5	221.8	105	124.6	89.4	111.3	87.7	80.5
P60174	Triosephosphate isomerase OS=Homo sapiens OX=9606 GN=TPI1 PE=1 SV=4	1.075	0.954	1.025	0.94	0.985	1.01	0.994	0.945	0.991	1.016	0.955428	0.999987	0.969145	0.999981	0.999524	0.991016	0.993741	0.988456	0.999804	0.960075	101.4	96.5	95.4	112.6	95.7	97.1	94.8	91.7	87.1	105	105.5	112.1	98.6	101.2	100.8	108.7	98.2	104.8	102.7	93.6	113.5	96.6	114.3	105.9	91.3	103.7	85.3	105.5
P31948	Stress-induced-phosphoprotein 1 OS=Homo sapiens OX=9606 GN=STIP1 PE=1 SV=1	0.939	0.92	0.864	1.022	1.111	0.96	1.074	0.952	1.035	0.894	0.999492	0.973976	0.974459	0.999981	0.987887	0.991016	0.992317	0.991335	0.992763	0.991323	92.1	93.5	94.3	96.1	94	109.7	88.1	92	93	103.6	91.9	107.9	110.7	102.2	92.4	115.1	82.2	91.9	77.5	95.2	82.4	79.1	94.2	93.5	86.3	88.2	87.7	107.1
Q86TX2	Acyl-coenzyme A thioesterase 1 OS=Homo sapiens OX=9606 GN=ACOT1 PE=1 SV=1	1.026	1.044	1.071	0.693	0.664	0.711	0.685	1.01	0.968	1.037	0.992718	0.980705	0.916837	0.663693	0.418783	0.936445	0.811069	0.991335	0.991212	0.901363	123.3	165.4	72	78	111.8	65.3	85.5	140	81.9	100.3	77.9	68.6	62.9	94	134.4	123.5	97.4	95.4	125	117.3	152.1	65.1	87.7	64.5	148.5	146.9	94.7	73.6
P26639	Threonine--tRNA ligase 1, cytoplasmic OS=Homo sapiens OX=9606 GN=TARS1 PE=1 SV=3	0.987	0.899	0.887	0.874	0.973	0.863	0.92	0.951	1.058	0.939	0.998654	0.919105	0.985456	0.99784	0.999524	0.991358	0.992832	0.991335	0.9675	0.999874	97.1	96.4	90.3	83.5	92.8	78.9	93.6	102.4	98.4	103.2	95.9	113	110.3	116.9	102.2	127.9	104.8	114.6	106.1	118.1	101	68.3	81	88.4	96.2	94.7	98.4	91.6
Q99714	3-hydroxyacyl-CoA dehydrogenase type-2 OS=Homo sapiens OX=9606 GN=HSD17B10 PE=1 SV=3	0.951	0.86	0.818	0.824	0.959	0.784	0.843	0.978	1.137	0.93	0.999918	0.726616	0.912901	0.972731	0.999524	0.984548	0.989466	0.998704	0.747646	0.999874	122.3	103.5	90.8	84.4	104.5	77.1	94.1	115.9	100.1	94.8	117.3	109.4	121.8	97.1	125.9	106.3	113.8	98.9	134.6	114.1	136.6	62.8	89.5	65	127.4	103.3	112.1	77.1
Q16762	Thiosulfate sulfurtransferase OS=Homo sapiens OX=9606 GN=TST PE=1 SV=4	0.899	0.793	0.713	1.077	1.357	0.968	1.142	0.943	1.189	0.848	0.992718	0.322216	0.446541	0.99784	0.646578	0.991016	0.98002	0.984261	0.476886	0.8756	100.9	113.8	97.4	93.4	111.9	69.2	77.9	145.6	103.1	99.3	141.8	113.6	128.1	122.7	110.7	85.9	106.5	89	103.1	88.5	90.4	37	71	54	100	134.7	116.9	87.5
Q14117	Dihydropyrimidinase OS=Homo sapiens OX=9606 GN=DPYS PE=1 SV=1	0.744	1.219	0.906	0.647	0.531	0.481	0.611	1.059	0.869	0.787	0.555357	0.344477	0.991189	0.503352	0.0603867	0.258577	0.577254	0.949802	0.632244	0.505421	111.3	92.8	94.6	66.1	107.1	53.2	124.9	118.3	76.9	79.7	77.6	74	59	104.9	172.8	143.7	143.6	118.2	146.1	151.4	150.8	55.1	76.4	70.3	96.8	104.7	70.2	51.2
P21397	Amine oxidase [flavin-containing] A OS=Homo sapiens OX=9606 GN=MAOA PE=1 SV=1	0.932	0.932	0.869	0.656	0.704	0.612	0.597	1.099	1.179	1.024	0.999492	0.996042	0.977093	0.544035	0.567814	0.715365	0.524529	0.856113	0.529849	0.942049	121.1	111.7	84	62.3	110.3	64.3	87.5	99.3	90.2	91.2	115.1	96.6	76.5	93.9	129.4	120.8	139.9	114	140.9	133.3	148.2	56.2	81.6	66.4	108.6	95.3	96.7	71.7
Q14195	Dihydropyrimidinase-related protein 3 OS=Homo sapiens OX=9606 GN=DPYSL3 PE=1 SV=1	1.326	0.877	1.163	1.415	1.615	1.877	1.511	0.937	1.068	1.242	0.179042	0.618748	0.60439	0.494087	0.214778	0.0911434	0.45604	0.980611	0.883711	0.0888021	67.9	84.7	99.7	144.1	74.6	228.2	86.9	71.5	105.5	112.2	87.6	99.1	111	93.6	61.4	59.5	56.5	70	59.6	64.7	70.4	115.3	225.5	172	81.1	110.3	84.8	158.7
Q92900	Regulator of nonsense transcripts 1 OS=Homo sapiens OX=9606 GN=UPF1 PE=1 SV=2	1.002	0.975	0.977	0.949	0.973	0.951	0.963	0.986	1.011	0.988	0.998301	0.999987	0.991343	0.999981	0.999524	0.999427	0.992832	0.994685	0.994671	0.999874	94.7	98.2	95.6	98.2	96.8	87.9	94.7	98	102.1	99.4	96.9	95.8	96	98	97.2	107.1	95.7	103.3	100.2	106.9	100.7	106.9	92.9	92.7	95.8	92.2	100.8	103
Q13045	Protein flightless-1 homolog OS=Homo sapiens OX=9606 GN=FLII PE=1 SV=2	0.971	0.996	0.968	1.1	1.105	1.069	1.132	0.972	0.976	0.944	0.999918	0.999987	0.991343	0.99506	0.989334	0.974246	0.98905	0.998693	0.994671	0.999874	100.9	108.7	103.3	104.6	89.6	98.2	100.2	93.8	101.3	99	103.9	104.5	93.9	105.6	83.9	98.8	83.2	98.5	92	91.7	81.9	130.6	101.5	123.1	92.7	91	90.4	98
P30041	Peroxiredoxin-6 OS=Homo sapiens OX=9606 GN=PRDX6 PE=1 SV=3	1.008	0.972	0.98	0.566	0.582	0.57	0.596	0.949	0.976	0.956	0.99342	0.999987	0.985456	0.20058	0.152673	0.57197	0.518768	0.991335	0.994671	0.999874	120.6	95.4	89.8	82	99.6	72.6	91.1	102.8	93.7	91.4	101.2	103.7	78.1	93.3	161.2	125.9	175.7	139.2	164.1	146.9	162	80.2	96.2	80.3	122.8	114.7	91.9	76.7
P04844	Dolichyl-diphosphooligosaccharide--protein glycosyltransferase subunit 2 OS=Homo sapiens OX=9606 GN=RPN2 PE=1 SV=3	0.888	1.018	0.904	0.969	0.951	0.86	0.956	1.013	0.995	0.9	0.988395	0.999987	0.988611	0.999981	0.999524	0.991358	0.992963	0.988456	0.999804	0.993427	108.2	109.7	106.2	87	108.1	92.2	113.5	109.7	117.6	106.1	101.3	100.2	100.9	108.7	111.6	106.6	107.1	117.6	116.6	121.7	104.6	67	92.7	74.4	102.8	102	96	96
Q96G03	Phosphoglucomutase-2 OS=Homo sapiens OX=9606 GN=PGM2 PE=1 SV=4	1.162	0.89	1.034	1.022	1.148	1.188	1.18	0.866	0.973	1.006	0.767032	0.893608	0.969145	0.999981	0.973653	0.920134	0.964363	0.784211	0.992763	0.974583	68.2	85.8	104.4	120.4	88.8	115.2	87.6	68.1	92	96.4	99.7	99.7	104	106.9	83.3	80.2	80.3	92.3	87.9	98.7	86.8	103.1	106.1	102.6	83.6	92.6	116	120.2
P05181	Cytochrome P450 2E1 OS=Homo sapiens OX=9606 GN=CYP2E1 PE=1 SV=1	1.445	0.803	1.16	0.301	0.374	0.434	0.363	0.827	1.03	1.195	0.11728	0.375784	0.669067	2.20359e-05	0.000338001	0.135236	0.0145055	0.530233	0.995656	0.215178	60.3	67.2	54.3	42.7	55.8	44.2	61	119.6	60.9	153	56.7	30.3	69.6	107.1	252.3	183.2	167.7	186.7	203.7	185.8	176.9	53.4	96.1	76.3	90.2	140.4	80.7	56.5
Q92499	ATP-dependent RNA helicase DDX1 OS=Homo sapiens OX=9606 GN=DDX1 PE=1 SV=2	0.971	0.941	0.913	1.075	1.142	1.043	1.143	0.94	0.999	0.913	0.999918	0.999987	0.991343	0.99784	0.977606	0.984548	0.979727	0.981406	0.999804	0.999874	100.4	99.6	100.6	104.4	91.9	111.6	98.3	95.4	108.8	110.1	98.3	106.7	109.1	97.6	93.4	99.6	97.8	92.9	92.3	95.4	91.5	90.8	103.5	89.9	93.2	97.5	106.6	119.8
Q9ULC5	Long-chain-fatty-acid--CoA ligase 5 OS=Homo sapiens OX=9606 GN=ACSL5 PE=1 SV=1	1.031	0.919	0.948	0.638	0.694	0.658	0.686	0.93	1.012	0.959	0.988666	0.971872	0.996042	0.465758	0.540818	0.851421	0.812607	0.973389	0.999804	0.999874	131.2	105.6	79.3	67	105.2	51.6	81.7	139.1	78.8	100.5	88.9	54.6	66.7	109.3	210.2	119.3	127.6	128.1	138.8	137	128	67.2	109.9	84.2	118.9	122.8	59.9	65.8
P06396	Gelsolin OS=Homo sapiens OX=9606 GN=GSN PE=1 SV=1	1.307	0.853	1.115	1.593	1.868	2.083	1.855	0.859	1.007	1.123	0.353188	0.709365	0.809138	0.292329	0.0638386	0.0631834	0.218466	0.748904	0.999804	0.521029	67.4	84.1	109.3	142.2	90.8	171.9	89.8	77.6	125.4	155.5	106.5	100.2	127.6	97.3	55.1	51.7	52.3	57	60.8	58.1	61.5	118.7	187.9	152.6	90.1	100.9	98	178.9
P00390	Glutathione reductase, mitochondrial OS=Homo sapiens OX=9606 GN=GSR PE=1 SV=2	0.84	1.095	0.92	1.297	1.185	1.089	1.239	1.047	0.956	0.879	0.922624	0.884319	0.992597	0.786874	0.94686	0.965495	0.930877	0.967549	0.971595	0.970656	94.7	109.3	108.3	110.8	102.8	107.5	95.1	88.9	83.2	98.2	104.9	116.2	122.5	90.8	84.4	87.6	80.7	90.7	79.4	82.9	80.1	82.2	96.8	89.4	84.6	90.3	96.3	96
Q7Z4W1	L-xylulose reductase OS=Homo sapiens OX=9606 GN=DCXR PE=1 SV=2	0.854	1.051	0.898	0.681	0.648	0.582	0.57	1.196	1.138	1.022	0.955428	0.982733	0.985479	0.6344	0.362993	0.61363	0.423771	0.406615	0.743554	0.947386	121.8	104	83.7	68.3	102	58.9	95	106.9	82.4	80.6	102.5	90.4	80.3	97.1	173.8	130.4	153.3	134.2	139.5	165.2	136.5	60	81.2	62.4	114.2	103.7	83.7	55.5
O00571	ATP-dependent RNA helicase DDX3X OS=Homo sapiens OX=9606 GN=DDX3X PE=1 SV=3	0.98	0.992	0.973	0.872	0.879	0.855	0.929	0.939	0.947	0.921	0.999492	0.999987	0.991189	0.99784	0.981467	0.991016	0.992832	0.980611	0.955529	0.999874	97.9	88.6	92.5	92.5	94.5	93.6	106.9	88.4	93.2	106.1	93	103.9	104.2	94.4	126.5	99.2	99.7	108.5	107.3	121.1	102.1	96.9	85	90.2	84.5	91.8	106.9	114.8
Q8WXH0	Nesprin-2 OS=Homo sapiens OX=9606 GN=SYNE2 PE=1 SV=3	1.048	0.943	0.988	0.888	0.941	0.931	0.965	0.92	0.975	0.964	0.977636	0.995709	0.985456	0.990117	0.998625	0.991358	0.992832	0.957641	0.996349	0.999874	104.6	91.5	94.7	90.1	92.9	90.3	89.7	97.1	98.2	109.8	96.2	100.5	88.1	95.3	103.1	110.6	88.4	109.5	103	119.3	94.4	87.5	102.6	95.9	91.6	94.7	98.7	114.5
O60218	Aldo-keto reductase family 1 member B10 OS=Homo sapiens OX=9606 GN=AKR1B10 PE=1 SV=2	0.531	0.904	0.48	3.984	4.408	2.118	3.379	1.179	1.305	0.627	0.00563116	0.935079	0.000388815	9.40148e-08	2.58328e-09	0.0214251	0.000470629	0.488657	0.0912357	0.00326826	113.3	183	202.3	186.2	114.6	47.8	123.1	100.3	136.2	114.9	230.7	196.9	242.2	95.3	31.5	30.9	30.9	30.3	26.6	27.8	38.8	36.4	36	65.4	109.1	35.2	195.8	69.5
Q14974	Importin subunit beta-1 OS=Homo sapiens OX=9606 GN=KPNB1 PE=1 SV=2	1.009	0.979	0.988	1.028	1.049	1.037	1.052	0.976	0.997	0.985	0.99342	0.999987	0.985456	0.999981	0.999524	0.986329	0.992317	0.998693	0.999804	0.996612	90.6	102.4	103	96	93.8	110.4	102.5	94	104.6	108.7	99.9	101.5	111	110.9	97.8	108.4	97.6	108.6	93.6	99.7	104.1	74.4	108.3	99.6	103.3	105	102.9	122.2
Q96N76	Urocanate hydratase OS=Homo sapiens OX=9606 GN=UROC1 PE=1 SV=1	0.791	1.058	0.837	0.782	0.739	0.618	0.796	0.982	0.928	0.776	0.767244	0.969922	0.961817	0.914487	0.664844	0.73521	0.964872	0.999888	0.929084	0.426923	113.9	86.4	96.9	76.6	133.7	82.2	125.4	140.9	91.6	74.2	106.7	84.8	72.7	102.3	146.1	94.6	116.7	83.1	141.1	134.1	123.9	65.8	76.6	92.9	100.6	90.6	56	51
P17980	26S proteasome regulatory subunit 6A OS=Homo sapiens OX=9606 GN=PSMC3 PE=1 SV=3	1.021	0.991	1.012	1.012	1.021	1.033	0.996	1.016	1.025	1.037	0.992856	0.999987	0.977093	0.999981	0.999524	0.986835	0.999416	0.981406	0.996201	0.900005	101	100.6	99.6	93.8	98.3	87.2	103.6	100.5	100.7	97.7	96.7	101.2	100	104.7	90.3	112.5	106.3	106.3	90.9	98.4	93.6	70.8	93.6	78.6	102	101.7	110.4	107.4
P12110	Collagen alpha-2(VI) chain OS=Homo sapiens OX=9606 GN=COL6A2 PE=1 SV=4	0.677	1.311	0.887	1.361	1.038	0.921	1.37	0.993	0.758	0.672	0.239754	0.0966344	0.985456	0.673986	0.999524	0.99799	0.792817	0.998693	0.0577925	0.0254173	84.2	90.2	135.4	137.7	98.7	187.8	114.6	67.6	115.5	73.6	66.6	87.4	110.6	103	73.9	76.2	84.3	86.6	85.7	89.9	79.8	134.2	132.8	146.8	70.9	61.8	77.6	71.1
P50991	T-complex protein 1 subunit delta OS=Homo sapiens OX=9606 GN=CCT4 PE=1 SV=4	0.89	0.963	0.857	0.952	0.989	0.848	0.994	0.958	0.995	0.853	0.988666	0.999987	0.969145	0.999981	0.999524	0.991016	0.993741	0.991335	0.999804	0.892488	96.6	97.1	105.6	91.1	91.7	93.9	97.4	98.8	98.5	100.3	98.4	119.6	111.6	105.2	98.8	115.5	98.7	105	90.1	101.7	101.4	79.9	91.3	82.3	86	85.4	96.2	98.1
P13798	Acylamino-acid-releasing enzyme OS=Homo sapiens OX=9606 GN=APEH PE=1 SV=4	0.802	0.988	0.793	1.02	1.032	0.818	1.087	0.938	0.949	0.752	0.817362	0.999987	0.828703	0.999981	0.999524	0.991016	0.989466	0.979855	0.96556	0.269354	113.7	110.3	108.1	91.3	81.7	72	101	107.2	98.8	90.6	102.2	112.7	82.9	110.1	99	108.2	87.9	102.1	93.7	93.8	101.2	78.3	80.2	81	94.8	90.7	85.6	77.4
P22897	Macrophage mannose receptor 1 OS=Homo sapiens OX=9606 GN=MRC1 PE=1 SV=1	0.828	1.174	0.972	0.893	0.761	0.739	0.831	1.074	0.915	0.89	0.885113	0.461589	0.990334	0.999622	0.747591	0.953466	0.98905	0.911142	0.883373	0.98241	89.6	97	101.2	101	100.3	117	110.9	84.9	88.6	86.1	89.8	109.7	78.5	85.3	101.7	104.4	109.5	113.7	113.1	117.6	122.4	90.6	81.3	99.1	83.6	83	96.5	77.2
P68871	Hemoglobin subunit beta OS=Homo sapiens OX=9606 GN=HBB PE=1 SV=2	0.984	1.517	1.493	2.596	1.711	2.555	1.939	1.339	0.882	1.317	0.999492	0.00206177	0.0337892	0.000752617	0.154364	0.00906997	0.162408	0.048038	0.72742	0.0261435	80.1	64.2	175.9	135.8	162.3	137.6	84.7	92.1	331.1	54.7	89.5	105.5	87.5	81	42.7	55.8	40.7	52.3	52.6	52	55	368.6	133.7	188.1	94.1	163.7	79	62
Q15365	Poly(rC)-binding protein 1 OS=Homo sapiens OX=9606 GN=PCBP1 PE=1 SV=2	0.956	0.99	0.946	0.964	0.973	0.921	1.034	0.932	0.942	0.891	0.999918	0.999987	0.996158	0.999981	0.999524	0.99799	0.992832	0.974385	0.952931	0.990373	105.3	98.2	97.5	89	92.8	100.5	93.4	96.1	99.6	108.1	98.5	97.8	98.2	99.6	99.3	107.7	101.6	100.5	107.2	101.2	94.5	56.5	93.1	68.9	95.9	95	87.6	97.6
Q16698	2,4-dienoyl-CoA reductase [(3E)-enoyl-CoA-producing], mitochondrial OS=Homo sapiens OX=9606 GN=DECR1 PE=1 SV=1	0.868	1.029	0.893	0.965	0.938	0.838	0.898	1.075	1.045	0.932	0.977636	0.999987	0.985456	0.999981	0.998625	0.991016	0.992832	0.91313	0.985023	0.999874	117.6	123.2	90.1	76.7	99.7	59.4	107	127.6	100.4	94.1	134.7	96.9	94.9	68.7	113.2	95.1	92.2	103.3	143.6	86.9	111.4	53.3	83.7	61.1	124.5	115.2	108.9	86.5
P01008	Antithrombin-III OS=Homo sapiens OX=9606 GN=SERPINC1 PE=1 SV=1	0.979	1.28	1.254	2.037	1.592	1.995	1.677	1.215	0.949	1.19	0.999492	0.157415	0.378914	0.0267695	0.281775	0.0882355	0.379351	0.326456	0.965478	0.232937	97.2	75.9	122.2	163.1	139.5	189.4	95.5	87	115.8	107.2	95.7	74	83.6	95.5	54.2	58.4	65	79.9	60	53.5	64.1	208.4	119.3	192.8	119.7	123	93	95.9
P12270	Nucleoprotein TPR OS=Homo sapiens OX=9606 GN=TPR PE=1 SV=3	1.021	0.984	1.005	1.075	1.092	1.098	1.15	0.935	0.95	0.955	0.992856	0.999987	0.977093	0.99784	0.991346	0.970369	0.982111	0.979855	0.961002	0.999874	90.3	88.4	94.9	96.5	89	108.7	94.3	90.2	95.8	102.4	92.3	101.8	102.7	95.8	88.1	96.5	78.3	83.7	87.1	91.4	87.7	91.3	103.7	93.8	96.3	93	102.9	120.3
P33261	Cytochrome P450 2C19 OS=Homo sapiens OX=9606 GN=CYP2C19 PE=1 SV=3	0.71	0.982	0.696	1.056	1.076	0.749	0.694	1.522	1.551	1.08	0.388607	0.999987	0.357932	0.999981	0.998565	0.96385	0.836937	0.000921972	0.000252605	0.735157	128.7	118.3	80.4	68.7	180.8	43.9	169.5	173.5	136.7	98.6	127.8	72.5	78.1	120.6	114.4	87.5	139	72.6	105.5	113.3	112.1	60.6	84	55.8	118.8	109.5	87.2	50.4
P43243	Matrin-3 OS=Homo sapiens OX=9606 GN=MATR3 PE=1 SV=2	0.987	1.01	0.996	0.979	0.97	0.966	1.046	0.936	0.927	0.924	0.999485	0.999987	0.984434	0.999981	0.999524	0.991016	0.992832	0.979855	0.927108	0.999874	95.2	86	96.3	99.1	88.9	107.5	100.9	86.9	93.5	105.9	92.1	96.1	102.5	95.3	87.9	100.2	101.1	98.6	87.2	98.3	97.8	95	113.5	101.9	83.9	90.8	84.2	111.9
Q9NZB2	Constitutive coactivator of PPAR-gamma-like protein 1 OS=Homo sapiens OX=9606 GN=FAM120A PE=1 SV=2	0.992	0.978	0.97	0.987	1.009	0.979	1.036	0.952	0.974	0.945	0.999918	0.999987	0.996174	0.999981	0.999524	0.999833	0.998452	0.998693	0.999804	0.999874	99.9	103	98.7	94.4	88.5	81.4	91.5	97.5	93.6	99.8	96.5	104.6	92.5	94	88.6	101.7	102.4	99.3	95.6	94.5	89.1	93.7	95.3	87.8	93.6	93.3	100.4	91.9
Q9P2J5	Leucine--tRNA ligase, cytoplasmic OS=Homo sapiens OX=9606 GN=LARS1 PE=1 SV=2	1.089	0.931	1.013	0.967	1.039	1.053	1.012	0.956	1.027	1.04	0.891993	0.958449	0.977093	0.999981	0.999524	0.991016	0.998553	0.994685	0.983852	0.889236	92.7	98.5	104.8	97.3	95.1	90.5	103.1	102.6	110	103.3	101.3	106.2	104.6	107.3	93.7	105.5	101	103.7	100.1	100.6	93	103.3	99.1	106.6	103.9	106	115.1	114
P07996	Thrombospondin-1 OS=Homo sapiens OX=9606 GN=THBS1 PE=1 SV=2	1.42	0.761	1.08	1.32	1.735	1.874	1.421	0.929	1.221	1.319	0.145207	0.0977999	0.901276	0.703821	0.136382	0.0759255	0.66101	0.971615	0.334954	0.0191418	64.3	63.2	83.6	111.1	78.7	126	86.2	74.4	114.3	133.1	115.3	109.9	100.9	81	55	59.7	58.9	63.3	81.7	73.2	70.1	169.3	129.8	118.7	72.8	87.8	110.2	169.2
P16152	Carbonyl reductase [NADPH] 1 OS=Homo sapiens OX=9606 GN=CBR1 PE=1 SV=3	0.671	1.208	0.811	0.988	0.817	0.662	0.877	1.126	0.932	0.755	0.219333	0.384404	0.893647	0.999981	0.894108	0.864993	0.992317	0.753039	0.940531	0.28541	121	117.7	99.3	91.4	121.1	77.2	123.6	123.6	89.9	81	101.6	97.4	93.5	111.3	157.1	114.9	119.2	128.6	135.8	109.3	118.7	62.1	88.9	79	111.9	115.6	76.1	64
P09525	Annexin A4 OS=Homo sapiens OX=9606 GN=ANXA4 PE=1 SV=4	1.218	0.798	0.972	0.885	1.108	1.078	1.154	0.767	0.961	0.934	0.593357	0.350951	0.989952	0.99784	0.987887	0.970809	0.974385	0.171088	0.980422	0.999874	67.4	69.7	76.6	98.5	67.6	73.2	64.4	71.4	71.2	167.4	87.3	110.3	115.3	81.4	66.3	67.3	68.9	78.8	85.8	78.9	84.2	46.8	189.4	63.7	79.8	84.9	88.2	143.1
P55060	Exportin-2 OS=Homo sapiens OX=9606 GN=CSE1L PE=1 SV=3	0.989	0.975	0.964	0.99	1.015	0.979	1.044	0.949	0.973	0.938	0.998654	0.999987	0.991343	0.999981	0.999524	0.991016	0.992832	0.991335	0.992741	0.999874	115.5	97.4	100.8	92.6	97	98.7	105.4	101.2	96.1	98.2	97.6	103.7	101.4	103.8	87.1	116	101.9	101.9	92.2	94.8	99.7	87.2	103.2	96.8	98.3	99.2	97.6	92.3
Q9NZ08	Endoplasmic reticulum aminopeptidase 1 OS=Homo sapiens OX=9606 GN=ERAP1 PE=1 SV=3	1.048	1.015	1.064	0.97	0.956	1.017	0.862	1.126	1.109	1.18	0.977636	0.999987	0.933802	0.999981	0.999524	0.988983	0.992317	0.753039	0.863462	0.281538	101.4	105.5	112	101.9	96.8	151.4	201.2	103.9	136.6	137.1	107.4	82.8	92.1	85.2	133.3	52.1	83	112.2	108.7	93.4	127.5	77.4	113.5	112.9	110.6	137.8	66.2	99.3
P26440	Isovaleryl-CoA dehydrogenase, mitochondrial OS=Homo sapiens OX=9606 GN=IVD PE=1 SV=2	0.955	0.87	0.831	0.799	0.918	0.763	0.805	0.992	1.14	0.947	0.999918	0.801324	0.949956	0.943801	0.995767	0.974246	0.971956	0.998693	0.731355	0.999874	104.6	116.1	90	82.9	90.4	71.3	112.6	103.9	111.4	85.6	123.2	88.9	92.3	106.7	113.2	94.6	117.8	109.7	124.1	111.9	142.8	55.6	86.3	75.4	104.7	101.6	102.9	78.8
P13647	Keratin, type II cytoskeletal 5 OS=Homo sapiens OX=9606 GN=KRT5 PE=1 SV=3	1.45	0.923	1.338	1.048	1.135	1.519	1.294	0.81	0.877	1.174	0.0239371	0.938765	0.0226043	0.999981	0.981467	0.443849	0.90261	0.231081	0.494039	0.232081	69.9	64.7	63.8	80.6	48.6	120.1	63.5	70.1	90.8	67.7	58.6	106.4	65.9	82.8	76.3	61.7	43.1	45.2	55.9	63.1	70.9	140.3	93.8	128.1	78.8	62.6	64.9	524.3
P00734	Prothrombin OS=Homo sapiens OX=9606 GN=F2 PE=1 SV=2	0.738	1.619	1.195	3.005	1.855	2.217	2.154	1.395	0.861	1.029	0.529337	0.00020411	0.561362	5.39812e-05	0.0688485	0.0160343	0.0332468	0.0166693	0.580349	0.926445	70	68.7	159.2	148.9	153	177.7	103	83.5	200.3	91.9	101.3	74.4	95.4	82.3	51.5	55.7	40.9	55.7	44.8	43.8	49.6	181.3	109.9	143.1	68.7	89.3	129.7	80.3
Q04446	1,4-alpha-glucan-branching enzyme OS=Homo sapiens OX=9606 GN=GBE1 PE=1 SV=3	0.828	1.004	0.831	0.698	0.696	0.578	0.58	1.203	1.198	0.996	0.884963	0.999987	0.950053	0.684191	0.547027	0.599223	0.456955	0.377743	0.431672	0.988943	100.1	119.6	108.5	69.3	87	54.2	105.4	112.9	87.3	77.3	101.2	99.7	78	108	109.5	162.8	143.4	169.4	121.4	150.7	129.3	69	80.6	82.9	93	91.8	90.1	66.3
P51858	Hepatoma-derived growth factor OS=Homo sapiens OX=9606 GN=HDGF PE=1 SV=1	1.172	0.973	1.14	0.988	1.016	1.158	1.159	0.853	0.877	0.999	0.737154	0.999987	0.665861	0.999981	0.999524	0.936251	0.967153	0.638536	0.627846	0.985673	104.7	66.4	89.4	103.9	90.6	93.2	88.1	89.6	93.2	113.2	104.9	86.9	91.2	96.1	91.4	93.7	96.4	91.7	99.6	70.1	90.6	90.7	124.9	106.2	87.6	106.5	102.1	120
P48506	Glutamate--cysteine ligase catalytic subunit OS=Homo sapiens OX=9606 GN=GCLC PE=1 SV=2	0.788	1.051	0.828	0.961	0.914	0.757	0.84	1.145	1.089	0.902	0.753766	0.982733	0.942059	0.999981	0.994557	0.969279	0.989466	0.660016	0.921453	0.997455	118.3	108	99	79.9	113.4	66.2	113.3	105.2	112.6	85.4	102.8	99.9	90.3	125.1	106.5	117.5	92.1	112.4	122.2	102	114.4	70.1	93.5	74.7	101.6	113.8	85.1	69.4
P50851	Lipopolysaccharide-responsive and beige-like anchor protein OS=Homo sapiens OX=9606 GN=LRBA PE=1 SV=4	0.988	0.977	0.965	0.98	1.003	0.968	1.017	0.963	0.986	0.951	0.999492	0.999987	0.994329	0.999981	0.999524	0.999833	0.999989	0.998693	0.999804	0.999874	104.1	94.4	99.5	91.6	92.1	89.3	97.9	100.1	98.2	95.5	96.6	103.8	93.2	92.5	88.5	96.3	91.1	92.6	98.8	98	98.4	89.5	91.6	93.2	100.6	92.3	97.3	98.5
P56199	Integrin alpha-1 OS=Homo sapiens OX=9606 GN=ITGA1 PE=1 SV=2	1.053	0.91	0.959	0.937	1.029	0.987	1.092	0.858	0.943	0.904	0.977636	0.953028	0.992218	0.999981	0.999524	0.991016	0.989466	0.741949	0.954914	0.998964	74.9	79.8	85.2	103.5	91.5	108.1	92.1	73.3	110.2	108.7	98.8	101.8	99.6	100.5	87.6	85.8	103	98.2	97.7	117.3	91	96.4	110.5	109.4	94.5	78.4	96.1	107.5
Q9Y4W6	AFG3-like protein 2 OS=Homo sapiens OX=9606 GN=AFG3L2 PE=1 SV=2	0.961	0.887	0.852	0.995	1.122	0.956	1.034	0.962	1.084	0.924	0.999918	0.879995	0.969145	0.999981	0.987887	0.991016	0.992832	0.994685	0.930463	0.999874	107	100.5	91.5	80.1	93.9	70.9	97.6	114.2	106.3	92.9	105.9	112.2	104.6	104.1	100	96.6	88.1	87.7	107.7	94.4	94.4	64	90.2	81.3	101.4	98.2	109.4	87.1
P54652	Heat shock-related 70 kDa protein 2 OS=Homo sapiens OX=9606 GN=HSPA2 PE=1 SV=1	1.606	0.641	1.029	1.282	2.001	2.059	1.711	0.749	1.17	1.203	0.00177502	4.22091e-06	0.969145	0.731627	0.0200032	0.0274905	0.172511	0.0323418	0.12098	0.173968	56.1	66.8	70	107.9	64.8	205	77.7	62.6	115.4	114.2	73.2	109.3	130.1	92.8	48.3	55.6	48.4	46.3	59.8	54.6	65.5	102	149.7	112.4	94.8	85	113.6	163.2
Q02790	Peptidyl-prolyl cis-trans isomerase FKBP4 OS=Homo sapiens OX=9606 GN=FKBP4 PE=1 SV=3	0.946	1.021	0.966	0.893	0.875	0.845	0.881	1.013	0.992	0.959	0.999918	0.999987	0.991343	0.999622	0.978613	0.991016	0.992832	0.991335	0.999804	0.999874	106.6	104.5	97	88.1	105.2	85.5	80.1	103.4	91.8	106	95.1	91.2	89.6	103.6	113.5	146.4	91.2	108.7	88.4	115.8	102.3	91.7	91.8	91	96.6	93.6	80.1	101.3
Q9H4A4	Aminopeptidase B OS=Homo sapiens OX=9606 GN=RNPEP PE=1 SV=2	1.036	0.877	0.909	0.96	1.094	0.994	1.094	0.877	0.999	0.909	0.987049	0.819537	0.991343	0.999981	0.991346	0.991016	0.989466	0.828355	0.999804	0.998964	90.3	120.2	111.2	87.1	91.2	90.2	97.8	98.7	99.3	102.7	110.2	103.9	116.4	111.4	93.4	113.5	95.4	86.3	104.5	95	79.7	82.8	92	100.1	97.2	94.5	88.7	101.4
P39023	60S ribosomal protein L3 OS=Homo sapiens OX=9606 GN=RPL3 PE=1 SV=2	1.024	1.013	1.038	0.866	0.854	0.887	0.889	0.974	0.961	0.997	0.992718	0.999987	0.969145	0.99784	0.959015	0.997349	0.992832	0.998693	0.980422	0.986028	90.3	97.1	95.1	95.7	84.4	88	98	93.3	89.7	101.4	93.9	96.5	94.2	92.9	100.8	112.9	113	117.7	109.8	107.3	103.8	104.3	92.8	94.9	93.3	97.4	103.6	100.1
P40763	Signal transducer and activator of transcription 3 OS=Homo sapiens OX=9606 GN=STAT3 PE=1 SV=2	1.053	0.87	0.916	0.711	0.817	0.749	0.775	0.918	1.055	0.966	0.977636	0.588039	0.985456	0.624307	0.894354	0.922472	0.81748	0.952599	0.937827	0.999874	90.7	93.8	85.8	89	85.9	99.3	89.3	101.4	104.4	116.1	100.3	102.7	102.6	95.2	113.1	132	131.4	142.9	104.4	125.6	109	87.8	87.1	99.7	92.4	94.1	94.5	102.3
Q03252	Lamin-B2 OS=Homo sapiens OX=9606 GN=LMNB2 PE=1 SV=4	1.133	0.927	1.051	1.189	1.282	1.348	1.412	0.842	0.908	0.954	0.840612	0.963871	0.963056	0.913764	0.793685	0.715835	0.659618	0.554581	0.785361	0.999874	77.1	87.1	95.3	115.3	76.1	173.5	85.6	65.4	101.7	116.8	96.1	93.4	93.9	84.7	67.7	73.2	68.2	78.1	68.8	76.1	80.7	98.7	148.6	122.9	87	88.8	97.3	162.3
P22695	Cytochrome b-c1 complex subunit 2, mitochondrial OS=Homo sapiens OX=9606 GN=UQCRC2 PE=1 SV=3	1.008	0.993	1.001	0.863	0.868	0.869	0.863	1	1.006	1.007	0.99342	0.999987	0.979519	0.99784	0.974241	0.991358	0.992317	0.997565	0.999804	0.973275	113.8	102.6	91.1	91.2	107	79.8	94.8	114.9	101.3	84.3	95.4	110.6	91.1	94.3	119.3	113.5	102.8	99.9	112	106.6	109.9	61.6	95.5	71.5	102	102.4	98.1	77
Q02338	D-beta-hydroxybutyrate dehydrogenase, mitochondrial OS=Homo sapiens OX=9606 GN=BDH1 PE=1 SV=3	0.645	1.305	0.841	0.932	0.714	0.601	0.735	1.269	0.972	0.818	0.139055	0.107739	0.969145	0.999981	0.579479	0.678469	0.922351	0.155538	0.992741	0.711952	163.7	113.6	106.7	80.5	146.9	53.3	131.8	188.4	87.1	75.3	97.2	78.3	73.3	119.4	138.6	83.5	128.7	108	141.1	119.7	121.9	64	87.7	64.1	115.2	113.5	73.2	59.3
P36578	60S ribosomal protein L4 OS=Homo sapiens OX=9606 GN=RPL4 PE=1 SV=5	0.977	0.95	0.928	0.848	0.893	0.829	0.914	0.929	0.978	0.908	0.999492	0.999987	0.996158	0.984484	0.987887	0.991016	0.992832	0.971615	0.995848	0.999874	94.6	88.4	96	91.6	88.7	91.1	97.4	99.9	88	100.7	89.8	98.9	96.4	93.7	107.9	119	117.3	116	104.1	99.6	96.9	69.9	83.1	82.3	91.3	89.5	96.7	93.4
P50454	Serpin H1 OS=Homo sapiens OX=9606 GN=SERPINH1 PE=1 SV=2	1.074	0.682	0.732	1.407	2.063	1.511	1.651	0.852	1.25	0.915	0.956713	0.0135618	0.543034	0.610793	0.019179	0.453156	0.405136	0.701961	0.223031	0.999874	63.5	86.9	86.9	104.4	72.5	137.8	81.1	99.7	127.4	183.3	102.1	147.5	166.9	118.3	54	68.7	56.8	58.8	61.7	74.7	63.3	83	103.8	93.3	89.6	83.4	97	178.7
P20815	Cytochrome P450 3A5 OS=Homo sapiens OX=9606 GN=CYP3A5 PE=1 SV=1	0.748	1.054	0.789	1.052	0.998	0.787	1.117	0.942	0.894	0.705	0.15776	0.893928	0.470335	0.999981	0.999524	0.815953	0.992832	0.994232	0.764585	0.0399541	67.8	323.8	64.1	27.6	40.3	39.6	56.4	237	68.3	52.8	57.4	27	37.2	53.5	53.6	62.3	241.7	64	31.4	31	52.9	60.6	53	59.3	32.8	28.2	40.6	42.2
Q7L576	Cytoplasmic FMR1-interacting protein 1 OS=Homo sapiens OX=9606 GN=CYFIP1 PE=1 SV=1	1.037	0.989	1.025	1.168	1.181	1.211	1.152	1.013	1.025	1.051	0.983211	0.999987	0.969145	0.944452	0.950841	0.9032	0.982351	0.981406	0.996201	0.876856	91.2	106.9	105.6	98.9	88.2	110.3	100.4	91.6	101	107.1	98.1	104.1	106	101.5	86.3	95.7	80.6	85.4	83.2	85.9	89.5	79.8	105.3	104.1	89.6	88.9	108.5	116.2
P22234	Multifunctional protein ADE2 OS=Homo sapiens OX=9606 GN=PAICS PE=1 SV=3	0.784	1.042	0.817	1.002	0.961	0.785	1.009	0.993	0.953	0.778	0.737305	0.996042	0.911293	0.999981	0.999524	0.984548	0.992832	0.998693	0.96794	0.440399	115.7	114	101.6	84.1	107.5	75.9	106.3	101.9	95.6	92.4	103.8	103.9	95.8	115.8	108.9	112.2	96.6	105	99.8	109.5	106.1	95.9	63.9	60.8	104.3	96.5	83.3	76.4
P49753	Acyl-coenzyme A thioesterase 2, mitochondrial OS=Homo sapiens OX=9606 GN=ACOT2 PE=1 SV=6	0.947	0.993	0.941	0.636	0.64	0.602	0.715	0.89	0.896	0.843	0.937143	0.999987	0.974275	0.0136488	0.00319945	0.0333046	0.0956158	0.956972	0.8349	0.718255	141.9	111.2	69.6	81.3	125	70.9	81.6	140.5	79.8	103.5	86	66.9	70.9	82.2	142.7	104.7	134.2	107.7	121.7	128.4	162	41	87.2	32.4	147.9	107.6	77.3	66.1
P55786	Puromycin-sensitive aminopeptidase OS=Homo sapiens OX=9606 GN=NPEPPS PE=1 SV=2	1.02	0.96	0.979	1.023	1.066	1.043	1.07	0.957	0.996	0.976	0.99342	0.999987	0.985456	0.999981	0.998625	0.984548	0.992317	0.991335	0.999804	0.999874	89.6	101.2	95.7	104.1	91.6	110.4	97.5	86.7	94.6	112.7	96.2	102.5	101.6	104.6	86.5	109	88.5	99	95.3	95	101	70.4	108.5	103.7	93.8	99.5	96.2	127.5
Q96HC4	PDZ and LIM domain protein 5 OS=Homo sapiens OX=9606 GN=PDLIM5 PE=1 SV=5	0.769	1.182	0.909	1.222	1.034	0.94	1.075	1.137	0.962	0.874	0.666954	0.475227	0.991343	0.892937	0.999524	0.991824	0.992317	0.700099	0.982047	0.955588	116.7	111.7	102.5	92.2	111.3	94.8	115.9	88.5	84	93.9	95.9	103.6	94.2	99.1	101.9	85	96.7	91.1	85.8	98.7	88.2	58.2	85.6	74.2	88.9	102.7	70.4	89.8
P13804	Electron transfer flavoprotein subunit alpha, mitochondrial OS=Homo sapiens OX=9606 GN=ETFA PE=1 SV=1	0.741	0.93	0.689	1.016	1.092	0.753	0.958	1.06	1.14	0.786	0.539462	0.991372	0.323278	0.999981	0.991346	0.965643	0.999989	0.945874	0.735162	0.494847	118.7	116.2	100.5	79.2	126.6	66	101.8	132.9	98.8	91.5	119.6	109.5	117.1	103.7	116	100.2	93.8	100.4	120	96.7	100.2	46.6	75.5	50.9	108.5	99.1	98.6	74
P45974	Ubiquitin carboxyl-terminal hydrolase 5 OS=Homo sapiens OX=9606 GN=USP5 PE=1 SV=2	0.98	0.98	0.961	1.02	1.042	1.001	1.068	0.955	0.975	0.937	0.999492	0.999987	0.991343	0.999981	0.999524	0.991016	0.992317	0.991335	0.994671	0.999874	102.4	100.3	104.7	91.4	99.6	98.6	103.1	103.7	102.8	99.9	102.4	101.5	102.1	111.3	87.8	104.8	94.3	99.1	96.7	98.3	107.4	86.2	99.3	103	91.5	93.9	98.4	102.6
P30039	Phenazine biosynthesis-like domain-containing protein OS=Homo sapiens OX=9606 GN=PBLD PE=1 SV=2	0.785	1.106	0.868	0.595	0.538	0.467	0.559	1.065	0.962	0.836	0.537477	0.603882	0.871948	0.298047	0.070228	0.125028	0.190807	0.814387	0.985685	0.678542	109.9	112.2	88.9	77.5	92.7	65.6	110.9	100.1	83.8	82.5	60.1	90.3	68.7	95.9	155.7	132.9	179.8	129.9	154.6	209	166.7	71.6	72.8	77.3	104.7	97.7	62.8	68
P22310	UDP-glucuronosyltransferase 1A4 OS=Homo sapiens OX=9606 GN=UGT1A4 PE=1 SV=1	0.771	1.204	0.928	1.193	0.991	0.92	0.787	1.517	1.26	1.169	0.469809	0.129018	0.985456	0.927084	0.999524	0.991016	0.836937	1.47704e-06	0.00651112	0.260439	141.6	124.3	126.8	94.7	161.1	65.1	186	133.1	105.3	101.3	128.8	66.5	96.5	132.9	107.5	94.3	112.3	106.2	96.3	91.8	117.7	104.5	96.1	97.7	115.5	98.8	66.3	72.8
Q6XQN6	Nicotinate phosphoribosyltransferase OS=Homo sapiens OX=9606 GN=NAPRT PE=1 SV=2	0.759	1.156	0.877	0.805	0.697	0.611	0.667	1.207	1.044	0.916	0.432446	0.323605	0.966631	0.951786	0.55256	0.678469	0.57246	0.126018	0.953594	0.999874	111.9	111.4	103.7	83.8	116.5	67.8	113	98.5	74.3	77.8	64.1	96.4	100.4	102.1	130.8	148.7	156	162.2	120.2	137.8	138.4	58.9	83.8	84.5	113	112.8	99.4	83
O43390	Heterogeneous nuclear ribonucleoprotein R OS=Homo sapiens OX=9606 GN=HNRNPR PE=1 SV=1	0.945	1.01	0.955	1.057	1.047	0.999	1.144	0.925	0.915	0.874	0.999918	0.999987	0.992597	0.999981	0.999524	0.991016	0.979727	0.966995	0.886585	0.961519	93.2	91.8	99.7	104.4	93	119.1	102.2	88.5	94.3	112.6	98.7	100.9	105.3	97.7	93	99.7	91.2	97.1	86.1	99	94.3	76.8	115.9	102.1	87.5	94.3	85.1	111.3
P10632	Cytochrome P450 2C8 OS=Homo sapiens OX=9606 GN=CYP2C8 PE=1 SV=2	0.481	1.206	0.58	0.779	0.646	0.375	0.552	1.41	1.17	0.679	0.000603259	0.396543	0.026818	0.904441	0.353346	0.0412449	0.369167	0.0119134	0.579264	0.0377953	107.8	120.1	97.7	59.9	141.9	44.9	163.9	132.9	89.4	108.1	82.5	48.1	64.5	120.7	165.2	138.4	198.4	69.2	143.2	99.6	137.4	46.8	48.1	51.9	86.9	71.1	45.4	52.2
P14868	Aspartate--tRNA ligase, cytoplasmic OS=Homo sapiens OX=9606 GN=DARS1 PE=1 SV=2	0.986	0.945	0.932	0.95	1.005	0.937	0.98	0.969	1.026	0.956	0.999492	0.999987	0.999146	0.999981	0.999524	0.991932	0.998324	0.998014	0.996201	0.999874	98.4	101.7	94.1	85.5	92.4	88.2	99.6	99.1	108.1	100.5	97.3	105.1	99.7	97.9	95	97.5	104.8	107.2	99.1	108.2	89.9	66.3	86.9	78.8	92.9	97	96.9	96.1
P31937	3-hydroxyisobutyrate dehydrogenase, mitochondrial OS=Homo sapiens OX=9606 GN=HIBADH PE=1 SV=2	0.749	1.097	0.821	0.956	0.872	0.715	0.845	1.132	1.032	0.847	0.557745	0.800118	0.834389	0.999981	0.976782	0.934698	0.964872	0.523073	0.985685	0.838738	121.9	112.7	94.2	86.7	116.4	73.2	124.7	118.2	102.7	97.2	119.3	102.4	95.5	112.5	116.1	117.9	103.2	105.1	141.2	118.8	118.2	56	84.3	69.5	125.1	109.6	103.4	83.6
Q9Y3Z3	Deoxynucleoside triphosphate triphosphohydrolase SAMHD1 OS=Homo sapiens OX=9606 GN=SAMHD1 PE=1 SV=2	1.031	1.055	1.087	1.344	1.274	1.386	1.278	1.052	0.997	1.084	0.988666	0.953028	0.883381	0.705377	0.810801	0.618478	0.90578	0.943347	0.999804	0.698512	76	111.7	103.1	108.3	85.9	156.9	123.1	77.7	99.4	108.1	93.5	102.7	107.1	108.8	73.2	80.6	64.5	76.1	85.5	82.6	81	95.5	113.4	115.2	103.9	111.6	105.6	130.3
P08240	Signal recognition particle receptor subunit alpha OS=Homo sapiens OX=9606 GN=SRPRA PE=1 SV=2	1.014	1.096	1.11	0.685	0.625	0.694	0.682	1.003	0.916	1.017	0.99342	0.81787	0.82087	0.63563	0.278144	0.925381	0.800144	0.994685	0.886585	0.954274	103	90.5	90.1	91.3	84.2	79.9	92.9	95.5	82.6	89.9	81	77.5	73.9	83	118.2	165.7	133.1	132.2	103.5	141.9	120.3	83.3	90.4	92.9	103.6	95.3	91.8	83
Q9UM54	Unconventional myosin-VI OS=Homo sapiens OX=9606 GN=MYO6 PE=1 SV=4	0.937	0.901	0.845	1.066	1.183	0.999	1.186	0.899	0.998	0.843	0.994308	0.840972	0.87929	0.999622	0.948577	0.991358	0.964872	0.907206	0.999804	0.760078	100.9	101.8	95.6	93	84.8	85.9	94.3	104.7	97.4	109.3	103.9	117.3	113.7	94.1	84.3	100.1	95	86.7	88.5	84.4	94.2	75.4	94.2	82.2	87.3	88.4	106.3	102.7
Q06323	Proteasome activator complex subunit 1 OS=Homo sapiens OX=9606 GN=PSME1 PE=1 SV=1	0.877	0.962	0.843	0.923	0.959	0.809	1.044	0.883	0.919	0.775	0.978114	0.999987	0.969145	0.999981	0.999524	0.991016	0.992832	0.871245	0.896188	0.415469	106.4	93.8	104	95.9	89.4	91.5	105.9	99.8	83.7	91.4	96.6	101.8	105.8	108.3	105.4	115.6	95.9	106.5	90.8	103	104	56.8	85.4	83.3	84.2	97.2	82.2	85
P01031	Complement C5 OS=Homo sapiens OX=9606 GN=C5 PE=1 SV=4	0.919	1.19	1.093	1.582	1.33	1.454	1.395	1.134	0.953	1.042	0.99544	0.382671	0.868893	0.308025	0.708339	0.509842	0.717509	0.650781	0.9675	0.878853	76.4	81	113.3	144.2	110.6	183.1	87.6	90.8	140.5	111.1	88.4	93	90.5	96.7	63.5	81	80.8	79.4	62.1	59.6	69.9	193.7	103.2	155.8	94.6	98	99.8	101.7
Q7Z5P4	17-beta-hydroxysteroid dehydrogenase 13 OS=Homo sapiens OX=9606 GN=HSD17B13 PE=1 SV=1	0.398	1.668	0.663	0.768	0.461	0.306	0.397	1.934	1.16	0.769	2.9849e-06	6.32043e-05	0.184207	0.883338	0.0104976	0.00555737	0.0350453	7.99028e-09	0.628037	0.289722	152.6	224.6	126	53.9	104.1	36.7	275.8	141.4	101.3	75.6	140.6	47.7	31.8	51.1	133.2	67.2	104.1	174.7	164.1	231.4	180.4	66.5	49.1	47.5	81.6	61.1	50.1	32.2
Q8NE62	Choline dehydrogenase, mitochondrial OS=Homo sapiens OX=9606 GN=CHDH PE=1 SV=2	0.87	1.116	0.971	1.306	1.17	1.137	1.415	0.923	0.827	0.803	0.977636	0.806781	0.989952	0.775661	0.956082	0.947424	0.727845	0.964568	0.346371	0.617742	125	101.9	91.7	92.7	105.9	68.1	105.6	85.4	98.7	91.3	94.6	103.3	91.2	87.1	78	57.4	68.7	82.1	108	89.6	58.4	62.7	87.3	68.7	102.5	103.1	88.7	89.5
Q99613	Eukaryotic translation initiation factor 3 subunit C OS=Homo sapiens OX=9606 GN=EIF3C PE=1 SV=1	1.076	0.965	1.039	0.936	0.969	1.007	1.003	0.933	0.966	1.004	0.953389	0.999987	0.969145	0.999981	0.999524	0.991016	0.992832	0.974728	0.985685	0.976733	93.6	86.8	90.9	94.1	86.8	91.9	94.3	90.6	95.2	98.6	92.9	97.2	100.1	94.9	98.2	108.4	102.2	106.9	90	95.7	98.1	93.7	98.9	101	93.2	92.1	102.8	103
P37802	Transgelin-2 OS=Homo sapiens OX=9606 GN=TAGLN2 PE=1 SV=3	0.862	0.912	0.787	1.638	1.795	1.412	1.669	0.981	1.075	0.846	0.970082	0.959451	0.807553	0.237788	0.097547	0.605881	0.38836	0.998693	0.944555	0.869257	87.5	108.3	106.5	131	89.4	146	95.2	70.2	98.1	150.9	116.7	118.8	137	107.5	68.9	65	58.8	73.7	55.3	79.4	58.5	40.6	139.4	87.1	91.7	107.7	91.8	176.9
Q9BX66	Sorbin and SH3 domain-containing protein 1 OS=Homo sapiens OX=9606 GN=SORBS1 PE=1 SV=3	1.074	1.021	1.097	0.9	0.881	0.967	0.985	0.914	0.895	0.982	0.955193	0.999987	0.816071	0.999981	0.982811	0.991016	0.995696	0.932096	0.68041	0.999874	96.4	92.2	91.9	101.7	89.5	111.3	91	86.3	90.4	90.3	85.8	99.3	90.9	90.3	102.5	102.4	112.6	103.8	101.6	96	102.6	86.4	108.1	129.4	96.7	98.4	104.4	99.1
Q96NU7	Probable imidazolonepropionase OS=Homo sapiens OX=9606 GN=AMDHD1 PE=1 SV=2	0.857	0.954	0.817	0.884	0.926	0.757	0.979	0.903	0.946	0.773	0.883179	0.999987	0.730914	0.99784	0.998565	0.936251	0.992832	0.909467	0.949835	0.251719	124.4	137.6	85.9	96.7	86.1	69.4	114.1	134.6	96.7	81.7	119.3	101.4	109.7	96.5	98.6	127.7	105.5	151.4	101.9	113.7	109.4	61.2	83.6	77.6	154.6	136.6	82.9	62.3
O60656	UDP-glucuronosyltransferase 1A9 OS=Homo sapiens OX=9606 GN=UGT1A9 PE=1 SV=1	0.879	0.832	0.732	0.85	1.021	0.748	0.876	0.971	1.167	0.854	0.864624	0.261975	0.108986	0.944452	0.999524	0.849371	0.964872	0.998693	0.170496	0.779789	113.6	98.6	103.8	88.5	85.5	61.7	126.5	161.5	114.9	107.4	147.5	73.1	118.5	130.2	171.7	115.8	136.4	77.7	117.1	110.9	116	61.4	86.7	88.8	92.7	63.3	87.4	77.9
O60664	Perilipin-3 OS=Homo sapiens OX=9606 GN=PLIN3 PE=1 SV=3	1.165	0.876	1.02	1.199	1.369	1.396	1.356	0.884	1.01	1.03	0.697657	0.722363	0.976465	0.905691	0.627609	0.639062	0.762639	0.791311	0.999804	0.939666	76.8	76.9	95.6	107.3	74.7	117.8	92.3	86.7	90.8	118.8	105.4	118.5	122.4	93.8	75.7	84.6	72	82.1	70.4	81.6	77	90.2	107.5	123.3	87.7	83.1	114.8	122.6
Q68CZ2	Tensin-3 OS=Homo sapiens OX=9606 GN=TNS3 PE=1 SV=2	1.024	0.956	0.978	1.091	1.142	1.117	1.28	0.853	0.892	0.873	0.993795	0.999987	0.992597	0.99784	0.982692	0.975103	0.872067	0.634455	0.639938	0.887651	84	92.2	95.7	119.3	94.2	132.7	90.6	86.7	98.6	109.5	90.8	107.7	99.3	97.8	78	89.9	80.4	86.4	91.6	99.8	85.4	89.3	118.4	112.8	93.3	91.3	96.5	106.5
Q9NQR4	Omega-amidase NIT2 OS=Homo sapiens OX=9606 GN=NIT2 PE=1 SV=1	0.768	1.053	0.809	0.73	0.694	0.561	0.673	1.084	1.03	0.833	0.664955	0.980843	0.887402	0.790991	0.540464	0.535622	0.772461	0.909467	0.995656	0.798901	122.8	99.8	92.8	91.4	101.6	59.8	105.2	123.1	76.3	82.2	96.2	91.5	94.8	99.2	135.3	126.1	148.5	118.1	137	136.7	144.9	73.7	76.7	68.9	103	93.3	87.2	67.3
P62258	14-3-3 protein epsilon OS=Homo sapiens OX=9606 GN=YWHAE PE=1 SV=1	0.968	0.953	0.923	0.946	0.993	0.916	0.994	0.952	0.998	0.922	0.999918	0.999987	0.994329	0.999981	0.999524	0.999833	0.993741	0.991335	0.999804	0.999874	100.4	101.3	97.2	97.2	94.8	92.8	93.1	94.7	88.8	108.7	102	103.3	99.1	102.5	90.5	103.5	99.3	106.6	102.7	102.6	104.6	68.9	97.6	86.6	94.1	105.9	91.9	105.4
Q9NZN4	EH domain-containing protein 2 OS=Homo sapiens OX=9606 GN=EHD2 PE=1 SV=2	1.474	1.053	1.552	1.085	1.031	1.599	1.201	0.904	0.858	1.332	0.0896	0.930569	0.0051204	0.99784	0.999524	0.292642	0.961895	0.909467	0.368224	0.0204827	80.1	80.6	113.6	128.2	84.2	163.8	91.1	65.5	111.9	93.7	86.1	86.5	88.9	81.4	75.5	72.2	87.8	97	81.5	83.9	90.4	190.3	214.3	215.5	89.1	111.9	98.2	134.2
P50225	Sulfotransferase 1A1 OS=Homo sapiens OX=9606 GN=SULT1A1 PE=1 SV=3	0.813	0.796	0.648	0.77	0.968	0.626	0.789	0.977	1.226	0.794	0.845403	0.339402	0.153647	0.888622	0.999524	0.762197	0.964363	0.998693	0.310877	0.550006	109.6	88.4	81.4	69.3	133.1	45.3	135	175.5	111	64.1	153.9	83.6	71.2	150.9	158.9	104.8	114.7	114.4	134.1	120.6	106.3	50.8	89.7	71.8	110.7	115.3	56.9	46.8
P47897	Glutamine--tRNA ligase OS=Homo sapiens OX=9606 GN=QARS1 PE=1 SV=1	0.925	0.977	0.903	0.977	1	0.903	0.95	1.028	1.053	0.951	0.998654	0.999987	0.985991	0.999981	0.999524	0.999985	0.992832	0.971615	0.9675	0.999874	107.1	108.3	100.9	91	88.9	77.2	104.1	105	113.1	96.4	96.8	103.3	89.8	103.5	100.2	103.3	109.7	111.5	105.4	103.1	98.6	77.6	87.8	87.3	98.9	101.6	95.3	93.3
Q08257	Quinone oxidoreductase OS=Homo sapiens OX=9606 GN=CRYZ PE=1 SV=1	0.936	0.883	0.826	0.987	1.118	0.924	1.086	0.909	1.03	0.851	0.999492	0.859636	0.936395	0.999981	0.987887	0.997298	0.990307	0.935317	0.995741	0.889648	112	123.6	91.4	95	99.7	72	89.5	113.4	107.6	101	110.7	116.6	106.9	101	102.8	92.9	96.2	105.5	108.9	87.6	82.9	69.3	88.9	76.9	108.3	105.8	109.1	87.4
Q16881	Thioredoxin reductase 1, cytoplasmic OS=Homo sapiens OX=9606 GN=TXNRD1 PE=1 SV=3	1.051	1.088	1.144	1.25	1.149	1.315	1.151	1.087	0.999	1.143	0.977636	0.765018	0.653313	0.846221	0.971712	0.761267	0.987201	0.741177	0.999804	0.42577	113.3	113.4	103	111.3	106.3	90	99.3	97.7	97.7	96.3	105.5	92.6	97.7	92.2	85	96.2	81.2	90.1	85.4	79.2	77.7	94.4	111.7	117.8	137.9	107.1	140	103.3
P54819	Adenylate kinase 2, mitochondrial OS=Homo sapiens OX=9606 GN=AK2 PE=1 SV=2	0.912	0.976	0.89	0.938	0.961	0.856	0.957	0.98	1.004	0.894	0.99342	0.999987	0.985456	0.999981	0.999524	0.991016	0.999416	0.998693	0.999804	0.991323	128.4	100.3	95.1	91.9	103.9	66.5	97.3	104.1	89.7	90.3	119.9	111.4	99	99.7	110.3	103.4	97.9	101	126.6	103.7	122.4	70	88.7	82.6	110.6	96.2	109.3	83
P00751	Complement factor B OS=Homo sapiens OX=9606 GN=CFB PE=1 SV=2	1.33	1.071	1.424	2.054	1.919	2.733	2.009	1.023	0.955	1.36	0.296308	0.94723	0.0770853	0.0242481	0.0477588	0.00447305	0.125911	0.988898	0.971595	0.0108276	74.4	77.3	121.2	215	103.5	232.4	85.5	73.2	122.6	118.9	96.7	95.7	108.5	87.4	47.8	58.9	38.2	69.5	51.7	50.4	47.3	186.9	95.1	175.5	89.4	137.6	96.1	145.6
P69905	Hemoglobin subunit alpha OS=Homo sapiens OX=9606 GN=HBA1 PE=1 SV=2	1.082	1.295	1.402	2.719	2.099	2.944	2.38	1.143	0.882	1.237	0.94255	0.12482	0.0961555	0.000342233	0.0152374	0.00187403	0.0303594	0.669493	0.727602	0.114089	86.9	59	180.6	127.4	180.2	151.7	83.6	98.4	389.4	54.7	93.2	113.8	98.9	88.6	39	52.4	41.5	49.5	46.9	44.8	53.2	252.3	137.9	190.7	89	169.5	83.8	70.3
O94832	Unconventional myosin-Id OS=Homo sapiens OX=9606 GN=MYO1D PE=1 SV=2	0.963	1.03	0.992	1.367	1.327	1.317	1.352	1.012	0.982	0.974	0.999918	0.983676	0.985456	0.606302	0.667158	0.780695	0.776968	0.974728	0.999804	0.999874	96	104.9	108.2	115	106.7	128.1	94.6	80	108.8	110.1	99.3	107.1	103.6	102.7	71.1	75.9	77.7	80.4	78	78.9	78.2	102.8	135.1	115.2	95.4	89.2	93.1	122.4
P13489	Ribonuclease inhibitor OS=Homo sapiens OX=9606 GN=RNH1 PE=1 SV=2	0.803	1.154	0.927	1.033	0.895	0.83	1.055	0.979	0.849	0.787	0.820644	0.54969	0.995989	0.999981	0.987887	0.991016	0.992832	0.998693	0.485212	0.460804	85.2	86.9	103.6	113.2	103.4	163.7	103	81	86.6	89.6	94.9	109.8	117.6	67.1	100.1	91.6	100.5	105.8	83.8	103.8	95.4	85.7	101.5	83.1	79.5	92.3	65.1	79.1
Q8WWI1	LIM domain only protein 7 OS=Homo sapiens OX=9606 GN=LMO7 PE=1 SV=3	1.067	1.007	1.075	1.037	1.03	1.107	1.068	0.971	0.964	1.036	0.967136	0.999987	0.8874	0.999981	0.999524	0.953466	0.992832	0.998693	0.980673	0.917789	109.8	95.1	93	91.7	109.7	81.8	105.4	98	91.8	107.5	94.5	89	87.7	97.4	90.1	88.9	91.7	91.5	96.6	102.1	93.2	75.8	101.5	98.8	111.8	102.6	97.6	104.5
P11047	Laminin subunit gamma-1 OS=Homo sapiens OX=9606 GN=LAMC1 PE=1 SV=3	1.219	0.812	0.99	1.137	1.4	1.385	1.484	0.766	0.943	0.934	0.490977	0.217393	0.985923	0.974179	0.568705	0.649636	0.541357	0.0540532	0.94424	0.999874	67.6	81	100.3	124.7	76.7	145.2	78	85.8	127.3	147.2	87.7	99.8	117.7	84.9	60.8	66.5	72.3	72.9	71.2	71.3	92.2	125.2	110.9	106.3	78.9	78.8	80.9	98.8
P28332	Alcohol dehydrogenase 6 OS=Homo sapiens OX=9606 GN=ADH6 PE=1 SV=3	0.928	1.304	1.211	0.439	0.337	0.408	0.412	1.065	0.817	0.989	0.998654	0.108209	0.500434	0.0127585	4.25324e-05	0.0832484	0.0493542	0.933679	0.283991	0.994504	99.4	84.3	85.4	57.6	85.2	49.1	100.8	113.7	61.7	68.9	65.3	45.8	46.5	119.6	194.1	124.5	178.8	148.7	208.7	249.7	215.6	77.6	86.5	79.1	102	80.3	56.4	49.1
Q9NY33	Dipeptidyl peptidase 3 OS=Homo sapiens OX=9606 GN=DPP3 PE=1 SV=2	0.991	0.892	0.884	1.016	1.14	1.007	1.114	0.912	1.023	0.904	0.998654	0.886792	0.985456	0.999981	0.978613	0.991016	0.989466	0.94125	0.996349	0.994504	99.9	94.5	93.5	104.4	82.1	75.2	93.3	91.9	107.3	104.8	105.4	105.8	90.1	96.1	89	101.9	92	96.8	100.2	83.2	87.5	89.8	87.7	91.1	95	92.7	111.4	101.8
P42357	Histidine ammonia-lyase OS=Homo sapiens OX=9606 GN=HAL PE=1 SV=1	0.632	0.786	0.497	1.411	1.797	0.893	1.44	0.98	1.248	0.62	0.110629	0.278571	0.000917647	0.599151	0.0968845	0.99939	0.693319	0.998693	0.228435	0.00228025	129.5	168.7	90.1	107.2	58.1	70	114.7	136.4	101.7	55.7	146	161.8	168.2	74.3	59.8	74.3	75.9	100.8	89.5	74.5	77.4	60.8	54.9	50.3	78.6	93.4	130.6	67.8
Q6DD88	Atlastin-3 OS=Homo sapiens OX=9606 GN=ATL3 PE=1 SV=1	0.983	1.055	1.037	1.085	1.028	1.066	1.037	1.046	0.991	1.028	0.999492	0.911159	0.969145	0.99784	0.999524	0.987807	0.996734	0.891988	0.999804	0.94164	98	104.9	104.7	96.2	88.8	115.6	116.4	99.2	104.4	108	95	95.5	108.4	97.2	111.4	103.1	95.3	88.6	87.8	100.7	96.4	79.2	108.1	106.5	95.3	89.5	102.8	104.1
Q92945	Far upstream element-binding protein 2 OS=Homo sapiens OX=9606 GN=KHSRP PE=1 SV=4	0.967	1	0.967	1.029	1.029	0.994	1.064	0.967	0.966	0.934	0.999918	0.999987	0.991343	0.999981	0.999524	0.991016	0.992317	0.997565	0.985685	0.999874	93.1	96.8	95.4	89.6	92.2	104.5	97.2	92	90.4	107.4	95.4	93.8	99.3	102.8	91.4	100.8	92.9	89.8	82.3	96.5	92.7	81.7	92.2	74.6	94.2	99.6	90.1	109.9
Q13509	Tubulin beta-3 chain OS=Homo sapiens OX=9606 GN=TUBB3 PE=1 SV=2	1.018	0.948	0.966	0.947	0.999	0.964	0.897	1.056	1.114	1.075	0.998654	0.999987	0.980039	0.974179	0.987887	0.953466	0.782576	0.768341	0.50207	0.921093	108.9	120.1	113.2	114.8	88.7	104.9	103.9	112.2	118.7	135.6	121	114.8	107	113.5	107.9	124.1	97	115	115.6	98.8	116.1	130.9	97.8	110.9	100.5	97.4	113.8	128.5
O00410	Importin-5 OS=Homo sapiens OX=9606 GN=IPO5 PE=1 SV=4	1.127	0.95	1.07	0.95	1	1.07	0.958	0.992	1.044	1.117	0.811614	0.999987	0.859209	0.999981	0.999524	0.987807	0.992832	0.991335	0.938864	0.521268	97.3	104.9	103	93	93.2	98.9	95.3	102.2	100.7	105.8	102.7	102.5	97.9	103.6	95.2	125.9	111.5	115	96.9	102.4	95.8	88	113.6	104.8	110.6	100.5	116.1	109.7
P11182	Lipoamide acyltransferase component of branched-chain alpha-keto acid dehydrogenase complex, mitochondrial OS=Homo sapiens OX=9606 GN=DBT PE=1 SV=3	0.968	0.911	0.882	0.861	0.945	0.833	0.813	1.06	1.163	1.026	0.999918	0.956428	0.985379	0.99784	0.998922	0.991016	0.978743	0.947183	0.613384	0.940476	96.5	102.3	92.8	68.4	97.4	71.3	108.7	110.2	93	95.7	105.3	105.9	111.6	114.3	104.1	103.6	119.3	100.6	121.5	112	117.4	67.4	93.4	72.5	113.8	105.3	119.8	82.8
P22059	Oxysterol-binding protein 1 OS=Homo sapiens OX=9606 GN=OSBP PE=1 SV=1	0.944	0.967	0.913	0.819	0.848	0.774	0.883	0.927	0.959	0.876	0.999492	0.999987	0.985456	0.969999	0.953995	0.961935	0.989466	0.971615	0.972403	0.947663	104.2	90.2	93.8	86.5	95.5	81.4	91	98.5	91.5	98.6	94.1	98.7	92.1	93	107.7	130.7	109.6	114.3	101.3	111	114.1	74.1	86.3	81.3	85.9	92.3	87.6	82.7
P55196	Afadin OS=Homo sapiens OX=9606 GN=AFDN PE=1 SV=3	0.996	1.01	1.006	1.057	1.046	1.052	1.037	1.018	1.008	1.014	0.998301	0.999987	0.977093	0.999248	0.999524	0.983413	0.992832	0.979588	0.999804	0.963775	117.6	105.5	98.2	89.1	102.2	80.7	105.4	100.3	101.2	104.9	103.8	102.1	98.7	97.7	88.7	98.2	100.3	97.7	95	91.4	96.7	85.2	97.9	88.8	102.2	102.4	103.3	101.8
P50570	Dynamin-2 OS=Homo sapiens OX=9606 GN=DNM2 PE=1 SV=2	1.106	0.899	0.994	1.072	1.193	1.186	1.161	0.923	1.027	1.022	0.891887	0.916554	0.985456	0.99784	0.935462	0.922411	0.965137	0.964568	0.996201	0.946868	92.1	94.6	93.6	103.6	91.2	106.8	97.2	97.4	107.1	105.3	96	106.2	119.6	98.6	85.8	94.8	86.6	91.4	87.1	88.3	92.6	108	102.3	121.8	90.5	104.7	102.6	109.9
Q9UDY2	Tight junction protein ZO-2 OS=Homo sapiens OX=9606 GN=TJP2 PE=1 SV=2	0.951	1.006	0.957	0.926	0.92	0.88	0.963	0.962	0.956	0.915	0.999492	0.999987	0.998643	0.999981	0.996838	0.991016	0.992832	0.997565	0.967448	0.999874	108.1	100	96.9	94.8	101.3	83.6	96.7	91.8	99.3	96.3	85.3	96.9	84.8	100	91.8	102.8	133.6	104.6	109.6	109.6	97.6	107.8	87.2	87.9	89	92.3	92.1	96.2
P28288	ATP-binding cassette sub-family D member 3 OS=Homo sapiens OX=9606 GN=ABCD3 PE=1 SV=1	1.111	1.059	1.177	1.127	1.064	1.252	1.015	1.11	1.048	1.233	0.883715	0.967677	0.617239	0.978467	0.998625	0.83916	0.992832	0.816828	0.980422	0.122024	146.2	118.1	101.9	79.9	127.9	63.5	103.2	133.1	97.4	86.6	107.7	90.5	90.2	101.9	91.5	91.6	86.9	108	93	90.5	94.7	79.9	142.4	106.9	132.8	144.3	114.7	102
Q13263	Transcription intermediary factor 1-beta OS=Homo sapiens OX=9606 GN=TRIM28 PE=1 SV=5	1.093	0.962	1.051	1.138	1.183	1.243	1.222	0.931	0.968	1.017	0.9231	0.999987	0.957146	0.974179	0.948577	0.84894	0.931596	0.973661	0.990268	0.953512	86.4	91.2	97.8	104	86	114.8	94.9	88.7	97.5	121.1	98.7	105.8	103.2	95.5	79.8	94.5	83.4	84.8	79.2	91.8	80.5	105.8	113.5	103.7	89.1	95.2	93.6	122.3
P22309	UDP-glucuronosyltransferase 1A1 OS=Homo sapiens OX=9606 GN=UGT1A1 PE=1 SV=1	0.811	0.828	0.671	1.176	1.421	0.954	1.108	1.062	1.283	0.861	0.528309	0.257781	0.00870742	0.928688	0.518793	0.991358	0.992832	0.741949	0.00611102	0.825646	122.6	123.1	107.3	110.5	99.5	52.5	109.1	155.2	110.7	136	146	111.2	131.8	127	106.9	108.5	69.4	113.7	83.4	56.6	92.8	85.5	75.3	88.5	121.5	116.2	100.2	82.7
P63104	14-3-3 protein zeta/delta OS=Homo sapiens OX=9606 GN=YWHAZ PE=1 SV=1	1.066	0.91	0.97	1.229	1.351	1.31	1.343	0.915	1.006	0.976	0.968664	0.953028	0.991189	0.886383	0.660891	0.759118	0.836549	0.951768	0.999804	0.999874	78.1	94.8	99.4	130	82.9	142.4	92.4	81	86	131.2	104.3	117	126.3	95.5	70.3	77.2	74	83.8	74	80.4	79	61.6	131.7	89	82	101.1	106.2	145
P52209	6-phosphogluconate dehydrogenase, decarboxylating OS=Homo sapiens OX=9606 GN=PGD PE=1 SV=3	1.026	0.945	0.97	0.939	0.993	0.963	0.907	1.036	1.095	1.062	0.992718	0.999987	0.991189	0.999981	0.999524	0.991016	0.992832	0.978698	0.900488	0.80391	93.6	98.8	103.1	95.1	97.1	88.5	103.6	108.4	100.3	102.7	110.7	100	101.1	113.4	94.5	116.7	119.9	88.1	108.4	103.4	101.6	106.7	89.2	111.9	81	81.9	99.6	107.2
Q6NUN0	Acyl-coenzyme A synthetase ACSM5, mitochondrial OS=Homo sapiens OX=9606 GN=ACSM5 PE=1 SV=2	0.81	1.213	0.982	0.67	0.553	0.543	0.558	1.2	0.99	0.972	0.682102	0.11067	0.988523	0.599151	0.0930745	0.313909	0.160123	0.114883	0.999804	0.999874	105	112.9	108.5	83.4	101	58.4	95.3	83.7	83.3	76.2	111.6	66.7	108.2	78.4	131.8	112.2	128.4	150.7	171.8	164.2	162.8	66.7	81.8	67.9	98.9	87.5	111	65.6
P08779	Keratin, type I cytoskeletal 16 OS=Homo sapiens OX=9606 GN=KRT16 PE=1 SV=4	1.717	0.851	1.46	1.13	1.328	1.94	1.417	0.797	0.937	1.369	0.00273141	0.464737	0.0197793	0.974179	0.711372	0.0707966	0.65377	0.182032	0.940531	0.0115013	52.9	76.6	72.4	65	47.8	185.1	59.3	73.7	95	123.6	69.5	158.2	71.1	76.5	65.5	57.6	50.4	50.9	59.7	52.8	66	135	133.6	111.7	82.8	58.5	74.9	523.5
Q9BWD1	Acetyl-CoA acetyltransferase, cytosolic OS=Homo sapiens OX=9606 GN=ACAT2 PE=1 SV=2	0.682	0.903	0.616	0.638	0.706	0.435	0.528	1.208	1.337	0.823	0.0951292	0.872072	0.00464152	0.463559	0.567814	0.135886	0.144204	0.0735469	0.00214193	0.578646	103	95.4	83	65.5	92.7	63.8	95.1	134	102.6	80.7	102.7	64.5	69	133.6	136.2	178.4	184.8	155.9	127.7	117.2	145.3	54.1	70.1	59.4	65.5	81.8	58.3	63.2
A0AVT1	Ubiquitin-like modifier-activating enzyme 6 OS=Homo sapiens OX=9606 GN=UBA6 PE=1 SV=1	1.017	0.954	0.97	0.983	1.03	1	1.085	0.907	0.95	0.922	0.99342	0.999987	0.991343	0.999981	0.999524	0.991016	0.992832	0.917307	0.958398	0.999874	94.8	91.1	104.6	98.3	89.3	101.6	95.2	100.1	96.4	99.8	98.4	107.4	96.7	103.2	92.6	108.9	78.7	96.8	93.2	97.2	97.6	78.3	94.2	96.8	86.7	97.8	106.1	104
P54578	Ubiquitin carboxyl-terminal hydrolase 14 OS=Homo sapiens OX=9606 GN=USP14 PE=1 SV=3	1.129	0.971	1.096	1.082	1.114	1.221	1.159	0.933	0.961	1.053	0.846514	0.999987	0.859196	0.99784	0.987887	0.883591	0.967153	0.975896	0.980673	0.84587	90.8	97.2	101.4	94.9	88.4	98.2	95.6	90	109.3	101.9	90.7	98.3	106.6	98.4	77.4	96.5	94.2	91.8	88.4	84.1	84.5	87.7	110.6	107.9	102.9	106.1	120.6	117.9
P63244	Receptor of activated protein C kinase 1 OS=Homo sapiens OX=9606 GN=RACK1 PE=1 SV=3	0.964	0.967	0.933	0.782	0.809	0.754	0.836	0.936	0.967	0.902	0.999918	0.999987	0.999548	0.91501	0.873298	0.967045	0.989466	0.979855	0.987934	0.997455	87.8	104	92.6	95.1	91	93.3	102.6	94.5	89.9	102.1	94.6	103.4	105.6	96.4	120.8	122.3	117.2	124.7	109	119.2	110.1	51.2	92	74.2	89.9	94.3	87.8	95.1
P43155	Carnitine O-acetyltransferase OS=Homo sapiens OX=9606 GN=CRAT PE=1 SV=5	0.852	0.879	0.749	0.925	1.053	0.789	0.904	1.023	1.164	0.872	0.95173	0.842954	0.63525	0.999981	0.999524	0.986329	0.992832	0.988456	0.604176	0.957023	117.6	111.4	98.2	73.5	108.7	69.5	97.9	119.6	100.4	90.6	115.5	102.2	112.7	111.7	113	106.8	106	120.7	96	106.1	98.1	71.6	83.7	63.5	108.8	113	116.7	81.9
Q9UBR1	Beta-ureidopropionase OS=Homo sapiens OX=9606 GN=UPB1 PE=1 SV=1	0.728	1.174	0.855	0.555	0.473	0.404	0.487	1.139	0.97	0.829	0.399296	0.295326	0.917566	0.172324	0.0145273	0.0778965	0.17981	0.476641	0.992369	0.693304	94.5	117.8	95.7	68.6	105.2	54.4	96.4	63	81.5	66.2	102.6	81.6	69.4	126.6	167	122.6	193.1	189.3	154.6	172.4	178.8	73.4	69.6	60.8	82.1	86.7	60.5	57.4
P16662	UDP-glucuronosyltransferase 2B7 OS=Homo sapiens OX=9606 GN=UGT2B7 PE=1 SV=2	0.674	1.218	0.821	0.97	0.796	0.654	0.659	1.471	1.208	0.991	0.229102	0.345943	0.91903	0.999981	0.847415	0.837906	0.730427	0.0030986	0.392078	0.991323	116.1	129.5	114.4	92.5	145.9	53.6	132.6	129.9	95.3	90.5	97.2	70.9	64.9	127.1	99.8	87.3	136.4	109.2	119.7	139.7	184.4	55	95.7	78.3	103.7	123.6	60	60.6
P35503	UDP-glucuronosyltransferase 1A3 OS=Homo sapiens OX=9606 GN=UGT1A3 PE=1 SV=1	0.755	1.215	0.918	1.102	0.907	0.833	0.898	1.227	1.01	0.927	0.189074	0.0991076	0.979519	0.99784	0.960568	0.930524	0.938223	0.0302714	0.992741	0.999874	104.8	110.4	88.7	78.3	174.5	76.5	114.2	97	83.7	85.7	100.8	81.9	100.6	86.2	90	95.1	104.8	122.6	90.4	117.6	82.1	63.7	79.1	71.2	154.2	95.1	81.1	72.2
O75923	Dysferlin OS=Homo sapiens OX=9606 GN=DYSF PE=1 SV=1	1.116	1.03	1.149	0.847	0.822	0.945	0.793	1.068	1.037	1.192	0.856233	0.982733	0.514159	0.935369	0.863366	0.993531	0.836937	0.776765	0.930463	0.198708	99.9	102.9	97.4	95.6	98.3	87.1	108.9	122	103.3	77.4	93.9	95.5	91.5	98.1	108.7	118.7	125	118.2	106	116.1	107.9	101.8	109.7	116.5	120.4	100.8	148.5	108.8
Q92947	Glutaryl-CoA dehydrogenase, mitochondrial OS=Homo sapiens OX=9606 GN=GCDH PE=1 SV=1	0.766	1.018	0.78	0.808	0.794	0.619	0.741	1.091	1.072	0.836	0.654968	0.999987	0.783483	0.955337	0.841215	0.739997	0.922351	0.836423	0.949835	0.773821	98.7	125.1	85.3	78.3	111.3	62.7	93.2	91.4	83.4	99.4	109.3	91.6	97.3	82.6	115.3	102.9	98.1	110.6	141.3	129.3	147.3	60.6	63.6	62.1	134.3	135.9	85.4	71.4
Q9Y2S2	Lambda-crystallin homolog OS=Homo sapiens OX=9606 GN=CRYL1 PE=1 SV=3	0.62	1.161	0.72	0.996	0.858	0.618	0.817	1.219	1.05	0.756	0.0838333	0.605046	0.480212	0.999981	0.962529	0.73521	0.98002	0.309131	0.977324	0.266464	136.9	127.1	110.9	89.4	124.5	80.1	116.7	101.4	79.4	89	104.4	107.6	81.9	100.5	100.6	93.4	115.9	127.8	130.9	117.1	136.1	54.8	72.4	55.8	91	97.8	73.9	64.3
O00748	Cocaine esterase OS=Homo sapiens OX=9606 GN=CES2 PE=1 SV=1	1.012	1.039	1.051	1.158	1.115	1.172	1.015	1.141	1.099	1.155	0.99342	0.998243	0.957072	0.965008	0.987887	0.936251	0.992832	0.676918	0.890383	0.363744	159.1	123.6	100.1	83.8	165.4	55.1	110.1	112.5	94.8	78.1	106.4	87.9	119.8	106	112.9	58.6	94.1	78.8	108.9	95	115.7	46.7	111.4	84.1	179.3	145.7	126.9	100.7
O00468	Agrin OS=Homo sapiens OX=9606 GN=AGRN PE=1 SV=6	1.098	0.874	0.959	1.116	1.277	1.225	1.404	0.795	0.91	0.873	0.884963	0.692237	0.996158	0.984783	0.803421	0.90443	0.668338	0.169485	0.808908	0.941963	77.3	83.6	98	122.7	73.1	123.4	85.6	98	103.3	143.4	90.9	93.9	113.4	87.4	76.7	75.7	73.4	74.1	91.5	78.3	83	91.5	137.3	106.4	94	88.2	88.3	127.3
Q86UE4	Protein LYRIC OS=Homo sapiens OX=9606 GN=MTDH PE=1 SV=2	1.066	0.985	1.05	0.913	0.927	0.973	0.929	0.983	0.999	1.048	0.95785	0.999987	0.962096	0.999981	0.998625	0.991016	0.992832	0.998693	0.999804	0.887651	104.2	79.2	98.3	89.3	93.8	99.7	100.3	111.5	96	105.8	97.1	99.8	99	103.2	108.9	123.8	107.6	115	103.8	93.8	102.8	76	99.3	101.7	111	104.7	118.7	107.9
Q709C8	Vacuolar protein sorting-associated protein 13C OS=Homo sapiens OX=9606 GN=VPS13C PE=1 SV=1	0.939	1.012	0.95	1.248	1.233	1.172	1.265	0.987	0.975	0.927	0.992718	0.999987	0.991343	0.780863	0.900993	0.955516	0.938223	0.990132	0.999804	0.999874	83.3	102.4	104.2	106.6	91.7	117.9	104.9	99.5	104.1	108.1	99.5	117.1	103	97.2	83.5	92.8	83	81.6	86.7	77.1	89.2	97.8	97	105.3	96.4	90	106	109
P14866	Heterogeneous nuclear ribonucleoprotein L OS=Homo sapiens OX=9606 GN=HNRNPL PE=1 SV=2	1.037	0.999	1.036	1.057	1.057	1.095	1.125	0.939	0.94	0.974	0.986859	0.999987	0.969145	0.999981	0.998625	0.962213	0.988749	0.980473	0.949835	0.999874	96.1	94.7	99.1	98.7	93.7	116.5	99.8	91.7	93.9	104.6	96	102.6	107.7	98.7	83.9	95.5	95	95.3	83.9	93.4	90.6	108.7	110.4	102.3	92.2	98.8	89.9	123.6
Q16836	Hydroxyacyl-coenzyme A dehydrogenase, mitochondrial OS=Homo sapiens OX=9606 GN=HADH PE=1 SV=3	0.787	1.043	0.822	0.719	0.689	0.566	0.562	1.28	1.227	1.008	0.752654	0.993235	0.921076	0.758683	0.520978	0.556392	0.395552	0.130345	0.308453	0.970744	110.1	116.1	94.4	68.5	107.4	54.7	100	133.3	83.4	90	137.6	95.9	89.5	120.7	144.1	136.7	139.1	112.7	191.4	135.4	142.4	41.3	78.8	47	125.7	121.5	115.8	72.8
P40227	T-complex protein 1 subunit zeta OS=Homo sapiens OX=9606 GN=CCT6A PE=1 SV=3	0.877	0.963	0.845	0.968	1.005	0.849	0.985	0.983	1.02	0.862	0.978404	0.999987	0.969145	0.999981	0.999524	0.991016	0.996844	0.999983	0.998365	0.929047	91.1	103.7	101.2	92.7	87.5	97.1	97.7	99.6	98.6	100.9	100.4	116.3	112.9	102	107.3	118.2	99.8	106.2	82.1	100.3	99	66.2	85.2	71.6	85.6	84.4	96.7	95.2
P38606	V-type proton ATPase catalytic subunit A OS=Homo sapiens OX=9606 GN=ATP6V1A PE=1 SV=2	0.922	0.931	0.858	1.149	1.235	1.06	1.189	0.967	1.039	0.891	0.998301	0.991372	0.969145	0.97161	0.871892	0.980656	0.962645	0.997565	0.992369	0.990399	92.1	103.3	100	95.2	91.4	101.8	101.1	104.7	107.4	106.6	108.3	109	118.1	105.3	84.2	97.6	82.8	88.1	83.9	87	87	116.3	83.4	92.2	84.2	81.9	118.5	104.1
P37059	17-beta-hydroxysteroid dehydrogenase type 2 OS=Homo sapiens OX=9606 GN=HSD17B2 PE=1 SV=1	0.782	0.949	0.742	1.405	1.48	1.098	1.439	0.976	1.029	0.763	0.729142	0.999987	0.600177	0.613491	0.461701	0.959101	0.693835	0.998693	0.996201	0.336016	112.2	131.1	103.3	113.5	101.7	75.4	104.9	106.6	120.4	110.4	136.3	110.5	142.5	97.8	98.6	63.2	74.7	114.6	70.8	88.7	72.6	51.3	87	65.5	91.9	108	79	82
P09327	Villin-1 OS=Homo sapiens OX=9606 GN=VIL1 PE=1 SV=4	1.015	0.767	0.779	0.401	0.523	0.407	0.436	0.922	1.201	0.935	0.99342	0.0368935	0.478473	0.00364415	0.051659	0.082756	0.0797746	0.964568	0.135316	0.999874	63.9	92.6	90.4	58.9	73.7	65.7	60.4	138.7	97.7	122.8	85.7	73.3	77.4	85.7	65.9	253.9	210.8	156.3	175.8	127.1	163.8	76.1	64.9	77.9	54.2	60	66.7	92.8
Q96QK1	Vacuolar protein sorting-associated protein 35 OS=Homo sapiens OX=9606 GN=VPS35 PE=1 SV=2	1.013	0.962	0.974	1.07	1.112	1.084	1.131	0.946	0.983	0.958	0.99342	0.999987	0.988611	0.99784	0.987887	0.967982	0.98392	0.988456	0.996349	0.999874	86.9	104.4	100.6	93.7	88.8	108	108.4	94.2	96.1	115.9	100.3	112.6	112.5	104.6	92.4	98.8	83.1	98.8	84.1	94	99.9	88.7	111.8	101.9	95	93.7	115.7	109.8
P02549	Spectrin alpha chain, erythrocytic 1 OS=Homo sapiens OX=9606 GN=SPTA1 PE=1 SV=5	1.165	1.103	1.286	1.263	1.144	1.471	1.221	1.034	0.937	1.205	0.697657	0.634523	0.131068	0.775661	0.987887	0.586185	0.964872	0.885433	0.960169	0.251719	83.3	79.1	125.4	99.1	133.9	132.6	98.5	89.8	252.1	80.4	89.5	99.7	86.2	90	60.6	71.7	78.5	79.3	84.1	80.7	70.1	279.3	115.4	136.7	94.4	116.6	87.8	92.7
P06133	UDP-glucuronosyltransferase 2B4 OS=Homo sapiens OX=9606 GN=UGT2B4 PE=1 SV=2	0.574	1.111	0.638	1.079	0.971	0.62	0.708	1.525	1.372	0.876	0.024109	0.820433	0.126772	0.99784	0.999524	0.741833	0.869803	0.000868946	0.0239675	0.961717	140.1	119.7	115.1	82.4	156.4	58.1	159.3	149.3	107.7	85.8	134.3	62.7	100.1	154.5	126	126	106.1	86.4	110.9	104.1	125.1	68.8	78.7	61.8	136.4	106.7	60.2	53.6
Q5JPE7	Nodal modulator 2 OS=Homo sapiens OX=9606 GN=NOMO2 PE=1 SV=1	0.968	0.971	0.94	1.164	1.199	1.126	1.18	0.986	1.016	0.954	0.999918	0.999987	0.997664	0.944452	0.925733	0.95329	0.967153	0.998693	0.996349	0.999874	103.1	99.1	101.1	95.9	113.1	84.8	95.7	114.4	102.1	101.2	104.5	97.3	103.6	95.4	95.6	111.5	80.7	84.8	82	98.7	85.1	82.4	94	114.6	108.7	103.7	95.9	93.6
O15230	Laminin subunit alpha-5 OS=Homo sapiens OX=9606 GN=LAMA5 PE=1 SV=8	1.016	0.989	1.004	1.054	1.066	1.07	1.374	0.767	0.776	0.779	0.998301	0.999987	0.985456	0.999981	0.999524	0.991016	0.727845	0.0692406	0.0216847	0.237613	81.6	85.9	102.5	126.7	77.3	132.3	81.6	84.7	105.5	127.1	86.9	82	89.6	84.1	70.9	76.3	81.5	79.6	96.9	109.5	92.1	111.7	109.5	105.8	79.9	75.8	82.7	87.3
Q15084	Protein disulfide-isomerase A6 OS=Homo sapiens OX=9606 GN=PDIA6 PE=1 SV=1	1.115	0.967	1.079	0.893	0.924	0.996	0.923	0.968	1.001	1.08	0.874344	0.999987	0.903756	0.999622	0.996838	0.991016	0.992832	0.997565	0.999804	0.73632	87.8	110.1	101.7	92.7	96.4	78.9	98.6	95.3	98.7	112.3	99.7	94.9	102.7	101	107.9	135	97.1	115	103.5	116.2	96.9	64.4	95.7	88.3	121.5	109.5	128.8	107.5
Q9UHG3	Prenylcysteine oxidase 1 OS=Homo sapiens OX=9606 GN=PCYOX1 PE=1 SV=3	0.854	1.132	0.968	0.939	0.829	0.802	0.828	1.133	1.001	0.968	0.955428	0.73875	0.991343	0.999981	0.919707	0.987807	0.988749	0.715764	0.999804	0.999874	129.3	107.5	97.2	91.4	133.5	84	129.8	107.3	94.9	92.4	102.8	76.3	69.7	115.7	137.5	102.6	114.5	100.4	110.2	166.9	124.4	73.4	93.7	91.8	105.5	98.3	87.8	75.7
Q1KMD3	Heterogeneous nuclear ribonucleoprotein U-like protein 2 OS=Homo sapiens OX=9606 GN=HNRNPUL2 PE=1 SV=1	1.144	0.935	1.069	1.215	1.3	1.39	1.297	0.937	1.003	1.072	0.817903	0.998243	0.9202	0.903437	0.764076	0.571436	0.86063	0.979855	0.999804	0.755463	87.2	93.6	97.1	104.9	88.3	123.1	98.7	84.5	101.3	122	103.9	104.3	107.3	99.3	78.5	88.3	79.9	80.6	76.1	78.9	86.1	111.1	119.4	113	88.2	93.6	101.6	138.4
Q15155	Nodal modulator 1 OS=Homo sapiens OX=9606 GN=NOMO1 PE=1 SV=5	1.221	0.961	1.174	1.024	1.065	1.251	1.04	0.985	1.025	1.203	0.869773	0.999987	0.969145	0.999981	0.999524	0.95329	0.992832	0.998693	0.991665	0.913081	96	84.5		125.2	139.7	86.2	94.8	70.2	84.6			130	106.2	99.3	83.4	113.5			94.5	93.2	77.7	107.8			128.3	119.3	100.6	116.5
O43242	26S proteasome non-ATPase regulatory subunit 3 OS=Homo sapiens OX=9606 GN=PSMD3 PE=1 SV=2	0.997	1.002	0.999	1.051	1.05	1.048	1.058	0.993	0.992	0.991	0.997952	0.999987	0.980499	0.999981	0.999524	0.983413	0.992832	0.998693	0.999804	0.993427	104	99.7	99.4	89.1	97	85.5	100.9	105	99.9	98.8	94	96	99.2	100.9	93	104.8	96.2	94.6	90.1	94.5	88.2	93.8	95.4	98.7	100.6	99.1	115	109.9
P51570	Galactokinase OS=Homo sapiens OX=9606 GN=GALK1 PE=1 SV=1	0.905	1.008	0.913	0.772	0.765	0.698	0.702	1.099	1.09	0.995	0.983211	0.999987	0.985456	0.855362	0.761055	0.785138	0.566653	0.611485	0.700037	0.994504	125.5	95.5	106.6	77.5	118.4	67.1	83.5	128.3	97.9	78.3	86.7	94.8	80.8	135.9	123.8	144.6	100	103.5	129	99.8	140.1	90.6	86.5	73.6	98.2	142	81.9	74.3
Q15493	Regucalcin OS=Homo sapiens OX=9606 GN=RGN PE=1 SV=1	0.739	1.087	0.803	0.756	0.696	0.559	0.729	1.038	0.955	0.766	0.531128	0.905671	0.868575	0.859386	0.548294	0.526276	0.916842	0.974728	0.971503	0.307504	118.3	96.3	88.7	80.9	111.4	64.9	124.1	93.3	75.5	82	106.4	88.6	72.9	119.2	113.6	100.1	136.7	144.8	119.4	127.3	132.8	71.8	69.3	71.1	80.3	112.6	56.9	63.3
Q9NZN3	EH domain-containing protein 3 OS=Homo sapiens OX=9606 GN=EHD3 PE=1 SV=2	1.051	1.147	1.206	0.887	0.773	0.933	0.953	0.931	0.811	0.979	0.982356	0.327962	0.357288	0.974179	0.616804	0.991016	0.992317	0.981406	0.1386	0.999874	102.6	96	92	95.1	99.3	87.4	95.8	89.2	91.6	83.5	80.6	77.8	79.6	84.7	110.2	104.9	100.3	108	93.1	118.1	148.1	81.5	101.8	109.4	99.5	109.3	84.9	100.7
P61978	Heterogeneous nuclear ribonucleoprotein K OS=Homo sapiens OX=9606 GN=HNRNPK PE=1 SV=1	1.082	0.92	0.996	1.043	1.133	1.128	1.156	0.902	0.98	0.976	0.94255	0.975405	0.985379	0.999981	0.981467	0.95329	0.971956	0.915967	0.996201	0.999874	96.4	91.6	94.5	102.9	92.2	114.1	94.2	89.8	94.4	113.6	101.5	102.7	110.1	103.2	89.7	93.2	83.4	90.6	86.6	91.8	91.6	94.4	103.7	102.3	88.9	104.2	100.5	119.9
Q9HC38	Glyoxalase domain-containing protein 4 OS=Homo sapiens OX=9606 GN=GLOD4 PE=1 SV=1	0.96	0.96	0.922	0.963	1.003	0.924	1.026	0.938	0.977	0.901	0.999918	0.999987	0.994329	0.999981	0.999524	0.997298	0.992832	0.979855	0.995656	0.997149	93	100.4	111.5	109.7	91.9	93.9	95.8	93.6	85.6	99.7	107.4	103.4	95.5	108.2	92.7	104.6	97.8	109.9	89.7	99.5	106	89.1	98.2	91.9	83.8	95.4	85	94.6
Q9UHD8	Septin-9 OS=Homo sapiens OX=9606 GN=SEPTIN9 PE=1 SV=2	1.179	0.806	0.95	1.059	1.315	1.249	1.205	0.879	1.091	1.037	0.714509	0.357332	0.995463	0.998652	0.736815	0.826799	0.948973	0.827978	0.914037	0.900121	83.3	81.4	101.1	92	86.1	100.9	89.4	104.6	110.9	121.5	110.6	121.4	111	101.2	66.5	89	75.7	84.5	84.4	86.3	78.4	76.6	105.5	105.4	100.2	104.3	111.6	128.7
Q92841	Probable ATP-dependent RNA helicase DDX17 OS=Homo sapiens OX=9606 GN=DDX17 PE=1 SV=2	0.95	0.962	0.914	1.066	1.108	1.013	1.109	0.961	0.999	0.913	0.999918	0.999987	0.991343	0.99784	0.987887	0.991016	0.989466	0.994685	0.999804	0.999874	93.9	102.7	91.6	93.9	101.2	111.1	98.9	97.3	99.7	104.3	97.7	102.8	110.4	115.1	92.8	96.4	84	92	88.9	98.4	93	78.9	95.1	78.6	94	107.1	90.3	116.5
P26599	Polypyrimidine tract-binding protein 1 OS=Homo sapiens OX=9606 GN=PTBP1 PE=1 SV=1	1.015	0.922	0.936	1.089	1.181	1.106	1.189	0.916	0.993	0.93	0.99342	0.963871	0.99995	0.99784	0.951279	0.953466	0.962645	0.947792	0.999804	0.999874	100	100	99.4	97.5	104.5	117.2	104.7	93.4	108.5	114.2	106.2	105.8	115.4	109.7	90.4	91.9	84.1	94.4	90.4	100.2	96.8	52.6	101.7	76.1	100.5	101.5	105.8	137.7
Q15393	Splicing factor 3B subunit 3 OS=Homo sapiens OX=9606 GN=SF3B3 PE=1 SV=4	1.095	0.939	1.028	1.059	1.128	1.16	1.167	0.908	0.967	0.993	0.885113	0.980843	0.969145	0.999981	0.981026	0.95329	0.978743	0.917307	0.991567	0.996612	93.7	91.9	97	95.5	103.8	115.9	98.7	95.6	102.8	106	97.4	109.1	103.3	103.4	88.8	98.4	86	89.3	107.2	104	91.5	86.4	106.1	108.7	98.9	102	110.3	119.1
P48444	Coatomer subunit delta OS=Homo sapiens OX=9606 GN=ARCN1 PE=1 SV=1	1.032	0.986	1.017	0.845	0.857	0.872	0.883	0.957	0.971	0.987	0.988601	0.999987	0.97438	0.983808	0.96201	0.991932	0.992832	0.991335	0.992741	0.994504	91.6	93.7	91.3	91.1	81.3	88.4	98.6	91.5	85.9	98	92.3	98.5	103.8	92.6	100.7	116.8	108	114.3	88.6	108.9	104.5	62.6	94.7	93.9	92.8	94.3	107.4	97.2
P22626	Heterogeneous nuclear ribonucleoproteins A2/B1 OS=Homo sapiens OX=9606 GN=HNRNPA2B1 PE=1 SV=2	0.934	0.99	0.925	1.056	1.066	0.986	1.098	0.962	0.971	0.898	0.999492	0.999987	0.99562	0.999981	0.998625	0.991016	0.989466	0.994685	0.992741	0.994568	99.3	94.3	99.8	98.7	102.1	108.5	105.2	91.7	98.7	108.2	102.1	98.1	100.8	104.7	90.4	97.4	92.6	97.2	88.1	98.1	94.6	57.6	99.2	79.8	93.2	106.6	89.9	115.5
Q9UN36	Protein NDRG2 OS=Homo sapiens OX=9606 GN=NDRG2 PE=1 SV=2	0.751	0.96	0.721	1.257	1.31	0.944	1.188	1.058	1.102	0.794	0.475077	0.999987	0.312185	0.792326	0.747591	0.998884	0.964872	0.909467	0.811539	0.505781	132.6	115.7	114	94.9	111.3	80.3	112.9	118	107.4	101	117.6	118.7	86.3	122	90.4	79.5	72.2	91.6	81.9	102.6	89.8	61.5	84.8	90.1	95.5	98.2	67.2	73.2
P30153	Serine/threonine-protein phosphatase 2A 65 kDa regulatory subunit A alpha isoform OS=Homo sapiens OX=9606 GN=PPP2R1A PE=1 SV=4	0.943	0.991	0.934	1.021	1.03	0.962	1.033	0.988	0.998	0.932	0.999716	0.999987	0.99995	0.999981	0.999524	0.991016	0.992832	0.998693	0.999804	0.999874	100.5	109.1	101.5	104.3	95	111	97	98.7	108.2	109.5	100.9	102.1	110.6	102.5	98.9	111.4	99.5	99.4	89.6	100.9	100	86.4	99.5	95.3	92.8	96.4	95.7	102.7
Q8NBS9	Thioredoxin domain-containing protein 5 OS=Homo sapiens OX=9606 GN=TXNDC5 PE=1 SV=2	1.023	0.945	0.967	1.247	1.32	1.276	1.185	1.053	1.114	1.077	0.992718	0.999987	0.991343	0.863495	0.727229	0.80366	0.962645	0.958139	0.848663	0.747331	119.7	122.5	103.3	89.6	100.4	98.9	108.9	105.1	95.8	117.9	109.3	110.6	133.8	101.8	82.8	108.9	80.2	93.9	67.9	87.9	78	72.3	84.4	112.9	114.3	105.7	110.9	93.6
P05164	Myeloperoxidase OS=Homo sapiens OX=9606 GN=MPO PE=1 SV=1	1.54	1.012	1.56	1.143	1.129	1.76	1.213	0.942	0.931	1.451	0.0449966	0.999987	0.0145476	0.974179	0.983705	0.212515	0.941807	0.985681	0.925989	0.0015522	67.4	65.6	85.4	137.4	69	91.9	114.9	66	84.3	106.1	89.2	95.3	59.2	71.2	62.7	90	73.5	74.7	106.2	73.8	84.2	365.4	123.6	290.4	65.2	66.4	145.5	131.5
Q9H2M3	S-methylmethionine--homocysteine S-methyltransferase BHMT2 OS=Homo sapiens OX=9606 GN=BHMT2 PE=1 SV=1	0.709	1.052	0.745	0.752	0.715	0.533	0.772	0.974	0.926	0.69	0.316588	0.963871	0.432996	0.851177	0.581103	0.437208	0.948973	0.998693	0.924765	0.0296033	108.8	87	98.7	66.7	132.1	57.8	128.1	128.6	70.7	58.3	93.9	122.6	102.9	88.4	127.6	120.1	150.6	99.8	131.3	136.3	148.5	62.2	64.5	70	95.2	106.7	98	59.1
P31930	Cytochrome b-c1 complex subunit 1, mitochondrial OS=Homo sapiens OX=9606 GN=UQCRC1 PE=1 SV=3	0.91	0.969	0.882	0.91	0.94	0.829	0.892	1.02	1.053	0.929	0.99342	0.999987	0.978224	0.999981	0.998625	0.991016	0.989466	0.971946	0.954914	0.999874	117.2	105.8	93.2	83.7	111.7	84.2	100.5	116.1	103.7	92.9	101.4	110.8	104	99.5	117.2	110.4	112.9	107.1	97.7	107.2	112.8	65.8	96.2	75.5	104.7	106.8	91.5	81.6
P34931	Heat shock 70 kDa protein 1-like OS=Homo sapiens OX=9606 GN=HSPA1L PE=1 SV=2	0.825	1.23	1.015	1.309	1.064	1.08	1.105	1.184	0.963	0.977	0.534232	0.243416	0.997664	0.775661	0.999524	0.997349	0.992832	0.362629	0.998365	0.999874			138.4			110.3	89.5			80.4	96.4		87.7	91.7			78.3	108.7			84.3		82.3	122.5			100.6	80.7
Q92598	Heat shock protein 105 kDa OS=Homo sapiens OX=9606 GN=HSPH1 PE=1 SV=1	0.954	0.981	0.935	1.124	1.147	1.072	1.164	0.966	0.985	0.921	0.99342	0.999987	0.985456	0.975479	0.987887	0.991016	0.983191	0.998693	0.999804	0.996612	108.8	104.3	100.5	95.6	98	95.6	91.4	93.4	96.4	104	88.5	100.8	109.6	100	98.6	128.4	84.5	87.2	85.9	91.6	77.1	90.6	92.1	94.4	90.4	93.5	97.4	105.1
P09622	Dihydrolipoyl dehydrogenase, mitochondrial OS=Homo sapiens OX=9606 GN=DLD PE=1 SV=2	0.949	0.935	0.888	0.975	1.043	0.925	0.945	1.032	1.103	0.979	0.999918	0.998243	0.985456	0.999981	0.999524	0.996556	0.998076	0.979855	0.87766	0.998964	100.1	107.6	103.4	90.1	94.9	68.5	106.1	97.8	96.7	99.4	109.8	108.8	110.5	107.1	95.7	99.2	106	95.1	110.3	102.9	102.7	74	95.1	84.5	104.8	95.7	129.7	93.8
Q12797	Aspartyl/asparaginyl beta-hydroxylase OS=Homo sapiens OX=9606 GN=ASPH PE=1 SV=3	1.086	0.918	0.997	0.909	0.99	0.987	0.989	0.92	1.002	0.999	0.936796	0.963541	0.984377	0.999981	0.999524	0.991016	0.998452	0.957249	0.999804	0.982579	82.1	95.2	95.3	91.6	92.9	86.9	110.3	103.1	113.2	101	101.2	93.2	93.8	106	82	102.1	95	116.3	109.5	109.4	100.1	78.7	106.2	93	100.9	100.8	105.4	102.9
P08263	Glutathione S-transferase A1 OS=Homo sapiens OX=9606 GN=GSTA1 PE=1 SV=3	0.648	1.182	0.766	0.765	0.647	0.495	0.57	1.341	1.134	0.869	0.00314514	0.124183	0.149984	0.506434	0.064319	0.0012305	0.0141897	2.3308e-05	0.246843	0.660781	127.8	109.9	111.7	77.7	112.2	51.2	144.5	108	94.9	94.4	87.4	70.5	60.5	154.2	142.3	157.5	151.9	151.5	146	101.7	130.4	59.5	83.2	72.3	118.2	110.5	57	50.1
O95154	Aflatoxin B1 aldehyde reductase member 3 OS=Homo sapiens OX=9606 GN=AKR7A3 PE=1 SV=2	0.738	1.132	0.835	1.013	0.895	0.748	0.875	1.158	1.024	0.855	0.529337	0.741497	0.956757	0.999981	0.987887	0.962273	0.992317	0.592544	0.996349	0.892034	147.7	124.2	113.8	92.8	111.8	66.3	112.9	68.9	109	86.6	113.7	99.7	74.7	110.2	178.3	95	105.8	133.8	117.3	105.9	111.4	88.2	83.3	79.3	93.2	85	67.3	64.3
P23246	Splicing factor, proline- and glutamine-rich OS=Homo sapiens OX=9606 GN=SFPQ PE=1 SV=2	1.055	0.986	1.04	1.11	1.125	1.171	1.248	0.889	0.902	0.938	0.977636	0.999987	0.969145	0.98907	0.984657	0.936251	0.922351	0.892683	0.836632	0.999874	87.7	87	95.1	106	88.2	114.9	94.6	80.5	92	107.3	95.5	96	99.9	98.1	82.8	91.3	80.5	85.3	78.7	96.7	86.4	84.2	102.9	99.8	86.6	91	99.9	127.6
Q27J81	Inverted formin-2 OS=Homo sapiens OX=9606 GN=INF2 PE=1 SV=2	0.967	1.028	0.994	1.118	1.088	1.082	1.116	1.002	0.975	0.969	0.999492	0.982	0.985479	0.98409	0.998625	0.988839	0.99016	0.979855	0.999804	0.999874	100.6	107.5	107.7	107	95.4	95.7	102.5	99.7	100.6	86.6	94.7	100.3	113.1	97.8	88.7	101.4	89.9	105.1	105.7	91.6	78.9	103.3	97.1	90.3	106.1	97.9	108.5	99.1
O43175	D-3-phosphoglycerate dehydrogenase OS=Homo sapiens OX=9606 GN=PHGDH PE=1 SV=4	0.931	1.129	1.052	0.365	0.323	0.339	0.31	1.174	1.04	1.093	0.999492	0.562392	0.955706	0.000757793	1.75598e-05	0.0161065	0.00242761	0.230683	0.968002	0.673861	113.4	74.3	70.4	56.1	92.7	41.7	77	80.4	68.3	65	65.8	40.1	39.2	97.7	203.8	152	215.7	180.8	205.1	196.9	228.6	53.6	103.5	69.2	106.7	138.3	42.5	57.8
P69849	Nodal modulator 3 OS=Homo sapiens OX=9606 GN=NOMO3 PE=1 SV=2	1.297	0.979	1.27	0.719	0.734	0.932	0.944	0.761	0.777	0.987	0.718022	0.999987	0.786377	0.26121	0.295321	0.961717	0.946044	0.452736	0.41092	0.999874	38.7	74.5	63.2	102.9	97.9			76.1	89.4	90.9	33	74.9			97.3	122.8	137.7	100.3	96.3	107.3		99.6	96.7	72.9	80.9	114.4
Q06830	Peroxiredoxin-1 OS=Homo sapiens OX=9606 GN=PRDX1 PE=1 SV=1	0.829	1.114	0.924	0.893	0.801	0.74	0.823	1.085	0.973	0.899	0.887712	0.809926	0.994693	0.999622	0.861629	0.953466	0.98397	0.909467	0.992763	0.996612	111	110.5	102	95.4	105.4	69.7	100.4	92.2	88.6	90.7	102.2	91.6	90.9	104.3	116.8	129.5	117.8	106.7	114.2	96.1	109	62	84.6	80.2	103.7	89.8	98.3	84.4
Q14683	Structural maintenance of chromosomes protein 1A OS=Homo sapiens OX=9606 GN=SMC1A PE=1 SV=2	1.188	1.005	1.194	1.159	1.153	1.377	1.283	0.903	0.899	1.073	0.555357	0.999987	0.328144	0.963967	0.96388	0.659989	0.897387	0.909467	0.695537	0.755805	86.7	88.3	99.9	106.6	85.4	110.8	95.6	83.7	103.1	108.9	94.7	103.7	93	95.1	74.9	90.5	80.4	92.5	83.9	82.5	80.5	125.9	119.5	116.1	87.3	91.5	97.2	113.5
Q9H2A2	2-aminomuconic semialdehyde dehydrogenase OS=Homo sapiens OX=9606 GN=ALDH8A1 PE=1 SV=1	0.669	1.139	0.762	0.735	0.646	0.492	0.605	1.214	1.066	0.812	0.212981	0.709365	0.698113	0.806676	0.352039	0.291238	0.556478	0.328821	0.956287	0.626146	116.8	108.8	89.8	70.3	100.9	54.2	119.8	137.3	86.4	88.6	104.2	86.6	71.3	108.3	99.7	134.3	185.6	137.3	148.6	140.7	133.4	60.9	53.8	67.5	92.6	89	71.2	54.9
P40925	Malate dehydrogenase, cytoplasmic OS=Homo sapiens OX=9606 GN=MDH1 PE=1 SV=4	1.142	0.803	0.917	0.855	1.064	0.976	0.976	0.876	1.09	1	0.822355	0.379819	0.992597	0.990944	0.998625	0.991016	0.998553	0.830739	0.916181	0.982817	84.2	78	79.4	88.9	96.7	79.3	94.2	101.3	93.1	103.8	111.1	126.7	104.8	108.5	96.1	111.5	88	98.5	103.5	87.2	109.2	68.8	96.1	78.9	98.6	105.3	95	96.3
Q14240	Eukaryotic initiation factor 4A-II OS=Homo sapiens OX=9606 GN=EIF4A2 PE=1 SV=2	1.004	0.946	0.95	0.826	0.873	0.83	0.839	0.984	1.04	0.988	0.99342	0.999987	0.995463	0.973179	0.978124	0.991016	0.989466	0.999983	0.991212	0.994504	93.2	110.4	94	95	97.6	94.8	92.5	98.5	100.2	104.8	95.4	98.9	111.1	101.2	116.2	117.5	95.9	114.7	107	121	102.7	58.1	88.8	76.7	95.7	107.8	95.2	119.6
O94874	E3 UFM1-protein ligase 1 OS=Homo sapiens OX=9606 GN=UFL1 PE=1 SV=2	1.075	0.938	1.007	0.951	1.014	1.022	0.954	0.997	1.064	1.072	0.955815	0.998743	0.977093	0.999981	0.999524	0.987807	0.998452	0.998693	0.960556	0.768558	96.9	99.7	96.9	91.8	92	85.3	99	101.1	105.9	104.6	101.8	106.5	103.4	103.2	101.9	103.5	102.3	106.7	97.6	101.9	95.2	76.1	93.4	81.5	104.1	113.1	104.5	112.6
P35609	Alpha-actinin-2 OS=Homo sapiens OX=9606 GN=ACTN2 PE=1 SV=1	1.368	0.924	1.264	1.091	1.181	1.493	1.004	1.087	1.177	1.487	0.555357	0.999987	0.797834	0.999981	0.987887	0.601342	0.992317	0.909467	0.676465	0.163622						99	83.4						93.7	103.3							83.3						94.9	163
P21796	Voltage-dependent anion-selective channel protein 1 OS=Homo sapiens OX=9606 GN=VDAC1 PE=1 SV=2	0.961	0.903	0.867	1.005	1.114	0.966	1.015	0.99	1.097	0.951	0.999918	0.932473	0.977093	0.999981	0.987887	0.991016	0.992832	0.998693	0.893961	0.999874	107	117	95.4	86.7	105.4	79.6	102.4	113.5	106.2	104.5	134.7	119.7	121.5	112	101.9	100.3	111.4	101.6	112.1	99.2	105.3	52.7	98.3	73.6	114.6	105.8	126.8	98.4
P19823	Inter-alpha-trypsin inhibitor heavy chain H2 OS=Homo sapiens OX=9606 GN=ITIH2 PE=1 SV=2	0.971	1.196	1.161	2.1	1.756	2.039	1.731	1.213	1.014	1.178	0.999918	0.432909	0.666289	0.0181678	0.121518	0.0337624	0.24132	0.333874	0.999804	0.287602	75.2	83.2	131.5	142.1	126.9	215.8	82.2	85.5	148.9	108.5	102	94.7	115.5	106.2	55.8	66	65.8	81.4	60.5	59.1	59.6	123.3	103.3	126.3	144.5	132.4	105.1	108.1
Q9UQ80	Proliferation-associated protein 2G4 OS=Homo sapiens OX=9606 GN=PA2G4 PE=1 SV=3	1.014	0.988	1.002	0.996	1.008	1.01	1.034	0.963	0.975	0.977	0.99342	0.999987	0.979519	0.999981	0.999524	0.991016	0.992832	0.997035	0.994429	0.999874	94.4	94.7	93.4	100.9	94.3	95.7	90.7	92.7	94.5	95.5	95.4	95.8	96.7	99.4	92.3	106.7	94.8	102.4	92.4	95.5	90.3	91.1	102	100	88.5	95.7	94	113
Q5T2W1	Na(+)/H(+) exchange regulatory cofactor NHE-RF3 OS=Homo sapiens OX=9606 GN=PDZK1 PE=1 SV=2	0.877	1.105	0.968	0.816	0.739	0.715	0.808	1.009	0.914	0.885	0.977636	0.7395	0.992597	0.964257	0.664541	0.941274	0.971956	0.990601	0.821856	0.961717	117.3	89.5	95.9	84.5	94.5	65	116.7	110.1	80.7	83.9	85.5	79.9	97	110.1	132.9	115.8	130.3	112.1	109.3	120.4	112.2	64.2	82.8	79.3	100	107.3	82.8	80.8
P07148	Fatty acid-binding protein, liver OS=Homo sapiens OX=9606 GN=FABP1 PE=1 SV=1	0.935	0.846	0.791	0.68	0.803	0.636	0.714	0.951	1.124	0.89	0.999492	0.668527	0.823279	0.6344	0.866841	0.788774	0.888374	0.991335	0.808443	0.986773	101.6	94.8	94.8	77.9	96.8	65.5	91.7	143.4	112	93.6	119.5	94	79.5	128.7	164.4	137.2	113.5	174.2	139.5	128.4	146.7	88.7	110.6	95.9	85.4	128.2	80.6	65.3
Q9H223	EH domain-containing protein 4 OS=Homo sapiens OX=9606 GN=EHD4 PE=1 SV=1	1.073	0.976	1.047	1.141	1.169	1.224	1.351	0.845	0.865	0.906	0.965873	0.999987	0.953284	0.969999	0.976747	0.916188	0.727845	0.542809	0.407221	0.980676	89.7	95	100.2	103.1	86.2	103.4	93.7	89.9	108.7	108.6	97.3	96.8	113.7	93.5	78.6	83.2	78.1	84.6	84.7	86.4	77.4	101.8	129.9	111.1	90.8	98.7	98.6	117
P61158	Actin-related protein 3 OS=Homo sapiens OX=9606 GN=ACTR3 PE=1 SV=3	0.936	1.132	1.059	1.291	1.141	1.208	1.209	1.068	0.944	1	0.999492	0.74182	0.945365	0.799545	0.978124	0.898268	0.948973	0.929175	0.955529	0.982817	88.6	115	102.2	118.2	96.8	143.6	114.8	85	92.5	111.5	97.6	121.7	120.1	101.4	91.2	95	82.7	88.3	88.9	91.5	87.2	106.8	110.5	111.8	96.7	96.8	107.4	133.1
P00387	NADH-cytochrome b5 reductase 3 OS=Homo sapiens OX=9606 GN=CYB5R3 PE=1 SV=3	0.996	0.99	0.986	1.06	1.07	1.056	0.986	1.075	1.086	1.071	0.998301	0.999987	0.985456	0.99784	0.998625	0.986014	0.992963	0.806858	0.859686	0.777454	105.3	108.6	88.6	92.2	110.4	84.6	104.8	108.8	105.1	107.4	105.2	105.8	119.4	91.9	92.6	115.3	78.9	99.8	94.3	107.9	98.8	82.9	107.9	101.6	104.3	95.5	119	105.6
P02533	Keratin, type I cytoskeletal 14 OS=Homo sapiens OX=9606 GN=KRT14 PE=1 SV=4	1.722	0.796	1.371	1.053	1.323	1.813	1.276	0.825	1.037	1.421	0.000155889	0.0591358	0.0176445	0.999981	0.73222	0.0891169	0.922351	0.311199	0.944232	0.00219999	58	75.7	63.5	67.5	50.9	159.1	59.3	68.1	97.4	90.1	74.3	134.5	67.7	79.9	68	59.3	41.7	41.4	62.5	60.4	70.1	148.1	109.5	118.5	86.6	66.2	77.7	426.1
Q00266	S-adenosylmethionine synthase isoform type-1 OS=Homo sapiens OX=9606 GN=MAT1A PE=1 SV=2	0.736	0.951	0.7	0.713	0.749	0.524	0.63	1.131	1.188	0.832	0.521304	0.999987	0.377065	0.739558	0.706565	0.408302	0.640729	0.732196	0.478664	0.790237	92.5	93.7	71.8	60.7	98.5	53.8	106	112.7	90.4	94.9	100.1	108.7	73.6	97.2	180	105.5	186	114	129.8	106.8	150.1	45.9	68.1	54.7	118.2	106.2	100	64.1
P62195	26S proteasome regulatory subunit 8 OS=Homo sapiens OX=9606 GN=PSMC5 PE=1 SV=1	0.971	0.978	0.949	1.069	1.094	1.039	1.091	0.981	1.003	0.953	0.999918	0.999987	0.99995	0.99784	0.991346	0.990178	0.992832	0.998693	0.999804	0.999874	106.5	100.5	102.3	99.9	105.2	82.7	105.2	104.8	108.8	100.6	98.3	98.4	104.6	107	93.4	107.8	98.7	101.7	87.2	95.6	93.3	99.9	95.1	89.4	103.1	96.8	102.1	99.3
Q9Y3I0	RNA-splicing ligase RtcB homolog OS=Homo sapiens OX=9606 GN=RTCB PE=1 SV=1	1.02	1.005	1.026	0.989	0.983	1.009	1.042	0.948	0.943	0.968	0.992718	0.999987	0.969145	0.999981	0.999524	0.991016	0.992832	0.991335	0.949835	0.999874	93.4	99.9	95.9	88.2	87.6	100.6	97.2	91.6	95.3	103.5	93.6	104.7	104.7	94.4	100	97	94.8	96	80	100.7	99.1	70.8	97.3	90.4	97.8	100.4	101.8	113.2
Q14315	Filamin-C OS=Homo sapiens OX=9606 GN=FLNC PE=1 SV=3	1.238	0.959	1.187	1.036	1.081	1.283	1.207	0.859	0.896	1.063	0.533611	0.999987	0.570085	0.999981	0.999524	0.868247	0.967153	0.546174	0.603617	0.910931	85.4	81	115.9	95.6	77.1	106.2	88.9	86.7	101.5	96.4	86.8	96	92.7	91.4	77.5	95.2	80	83.6	85.8	88.6	92.8	131.9	169	197.4	88.9	86.5	100.6	110.1
P09493	Tropomyosin alpha-1 chain OS=Homo sapiens OX=9606 GN=TPM1 PE=1 SV=2	1.285	0.836	1.075	1.35	1.614	1.734	1.671	0.808	0.966	1.038	0.413374	0.602462	0.911293	0.693041	0.254366	0.231171	0.386792	0.395689	0.985685	0.898401	81.9	80.2	88.6	139.9	81.8	135.5	76.6	68.8	96.1	127.7	97.9	114.7	132.2	87.8	52.3	50.7	61.7	60.7	56.3	62.1	66	74.7	129.3	143.4	93.1	105.2	104.5	149.8
Q9ULD0	2-oxoglutarate dehydrogenase-like, mitochondrial OS=Homo sapiens OX=9606 GN=OGDHL PE=1 SV=3	1.048	0.825	0.864	0.959	1.163	1.005	1.006	0.953	1.156	0.999	0.978481	0.251683	0.91503	0.999981	0.96201	0.991358	0.998452	0.996365	0.237869	0.994504	114.8	94.7	91.2	74.2	91.3	56.2	102.6	110.7	101	103.2	136.7	123.1	84.5	129.4	95.2	78.2	92.6	100.5	107.1	97.9	90.9	64.3	95.7	81.1	122.5	118.7	97.2	71.4
Q8N0X4	Citramalyl-CoA lyase, mitochondrial OS=Homo sapiens OX=9606 GN=CLYBL PE=1 SV=2	0.694	0.934	0.648	1.091	1.168	0.757	1.054	1.036	1.109	0.718	0.310084	0.998243	0.15507	0.99784	0.957729	0.957283	0.992832	0.971615	0.863462	0.1064	123.6	129.1	106.1	87.5	104.3	62.2	88.4	121	108	91.7	135.2	103.2	111.7	121.4	105.8	85.5	93.4	98.4	67.8	117.5	95.6	56.8	83.3	61	121.8	70.4	112.9	72.4
P19224	UDP-glucuronosyltransferase 1-6 OS=Homo sapiens OX=9606 GN=UGT1A6 PE=1 SV=2	0.734	1.082	0.794	1.147	1.06	0.842	0.877	1.307	1.208	0.96	0.514952	0.917415	0.83571	0.973095	0.998625	0.991016	0.992317	0.0837541	0.390513	0.999874	116.1	120.5	100.6	93.5	116.6	50.9	127.1	126.7	107.3	94.7	126.3	75.3	91.9	121.1	117.2	102.3	101.1	95.4	107.9	88.8	101.2	96	82	91.5	109.8	85.2	77.1	74.9
Q6NVY1	3-hydroxyisobutyryl-CoA hydrolase, mitochondrial OS=Homo sapiens OX=9606 GN=HIBCH PE=1 SV=2	0.771	1.059	0.816	0.935	0.884	0.721	0.827	1.131	1.068	0.871	0.674725	0.968363	0.910998	0.999981	0.984594	0.948368	0.988367	0.732921	0.954914	0.952759	118.6	104.4	115.8	78	85.3	58.4	108.2	132.9	84.7	82.7	98.6	101.6	80.7	127.4	147.6	87.2	86.6	122.3	146.4	107.2	111.6	48.3	66.3	62.1	97.7	127.3	92	80.4
P41252	Isoleucine--tRNA ligase, cytoplasmic OS=Homo sapiens OX=9606 GN=IARS1 PE=1 SV=2	1.048	0.962	1.008	0.966	1.004	1.012	0.972	0.993	1.032	1.041	0.977636	0.999987	0.977093	0.999981	0.999524	0.991016	0.992832	0.994188	0.985685	0.900491	100.2	101.6	97.3	93.7	90.7	98	100	101.8	108.5	102.9	95.6	100.5	100	104	94.4	122.5	104.5	100.5	103.1	101.4	90.2	84.2	99.8	108.9	102.7	96.7	115.4	113.8
Q9BUF5	Tubulin beta-6 chain OS=Homo sapiens OX=9606 GN=TUBB6 PE=1 SV=1	1.091	0.912	0.994	1.047	1.148	1.142	1.093	0.958	1.051	1.045	0.982111	0.935914	0.99995	0.999981	0.987034	0.988839	0.998076	0.998693	0.886585	0.968462	92.7	103.4	102.3	120.4	96.2	115.2	86.5	102.3	133.4	115.1	104.4	120.9	112.2	111.4	85.2	95.4	100.9	97.7	149.5	99.6	85.6	118.6	108.6	117.2	110.6	111.6	98.9	151
P36537	UDP-glucuronosyltransferase 2B10 OS=Homo sapiens OX=9606 GN=UGT2B10 PE=1 SV=1	0.781	1.023	0.799	1.098	1.074	0.857	0.719	1.527	1.493	1.192	0.724304	0.999987	0.852799	0.99784	0.998625	0.991016	0.89943	0.000821983	0.00126941	0.240191	105.6	139.3	121.8	83.9	118.3	42.7	152.6	136.2	115.7	93.1	141.9	81.2	88.3	129.4	131.4	79.8	108	74.8	107.7	94	124.3	56.9	92.4	79.3	123.4	115.2	115.3	64.9
Q86WU2	Probable D-lactate dehydrogenase, mitochondrial OS=Homo sapiens OX=9606 GN=LDHD PE=1 SV=1	0.959	0.888	0.852	0.807	0.909	0.774	0.794	1.017	1.145	0.976	0.999492	0.74182	0.78586	0.892937	0.990653	0.936251	0.842699	0.96489	0.283991	0.999874	119.3	115.1	89.8	74.2	90.4	63.9	120.5	121.6	94.4	90.5	113.2	100.1	104.9	101.8	118.6	107.6	116	115.7	87.3	112	100.3	86.7	80.9	75.4	119.6	106.5	91.5	59.8
Q06520	Sulfotransferase 2A1 OS=Homo sapiens OX=9606 GN=SULT2A1 PE=1 SV=3	0.939	0.98	0.92	0.829	0.846	0.778	0.804	1.03	1.052	0.967	0.999492	0.999987	0.992597	0.974179	0.953918	0.983413	0.971688	0.980611	0.97435	0.999874	115.4	108.6	94.6	70.5	149.7	62	103.9	164.8	106.1	97.3	107.9	87.1	76.1	174.4	131.3	151.6	125.4	100.2	91.4	121.2	171	57.2	97.6	86.5	114.9	111.8	101.1	75.7
P55265	Double-stranded RNA-specific adenosine deaminase OS=Homo sapiens OX=9606 GN=ADAR PE=1 SV=4	1.038	0.929	0.964	1.036	1.115	1.075	1.152	0.899	0.968	0.934	0.982111	0.960475	0.994329	0.999981	0.987887	0.986835	0.984385	0.90166	0.987934	0.999874	96.7	94.1	95.4	105.9	87	96.3	99.5	92.9	103.6	105.9	96.5	98.4	116.5	105.6	87.7	96.2	87.7	97.7	92.9	93.5	89.2	97.2	106	98.6	94	109.7	99.9	112.4
Q13724	Mannosyl-oligosaccharide glucosidase OS=Homo sapiens OX=9606 GN=MOGS PE=1 SV=5	0.838	1.016	0.851	1.031	1.015	0.864	1.042	0.99	0.975	0.83	0.915435	0.999987	0.969145	0.999981	0.999524	0.991016	0.992832	0.997565	0.994429	0.773821	98	109.4	114.7	89	105.2	79.5	104.2	106.9	105.5	99.1	78.3	102.6	98.4	103.5	101	92.3	93.9	103.1	100.9	117.1	102.3	79.8	87.3	86.9	94.4	100.9	92.7	87.3
P83111	Serine beta-lactamase-like protein LACTB, mitochondrial OS=Homo sapiens OX=9606 GN=LACTB PE=1 SV=2	0.798	0.974	0.777	1.205	1.237	0.962	1.236	0.975	1.001	0.778	0.80362	0.999987	0.772604	0.921423	0.870276	0.991016	0.934776	0.998693	0.999804	0.44027	125.7	112.6	104.9	90.5	96.6	76.4	111.4	114.5	101.9	107.8	109.1	110.8	104.9	102.5	112.6	84.6	81.9	87.1	102.1	85	95.8	59.1	74.5	73.5	106.8	93	113.4	83.8
P53675	Clathrin heavy chain 2 OS=Homo sapiens OX=9606 GN=CLTCL1 PE=1 SV=2	0.922	1.049	0.968	0.993	0.947	0.916	0.986	1.008	0.961	0.93	0.941075	0.972198	0.985456	0.999981	0.953995	0.95329	0.984385	0.980611	0.998365	0.996612						84.5	94.1						81.6	88.6							89.8						87.6	77.2
Q13310	Polyadenylate-binding protein 4 OS=Homo sapiens OX=9606 GN=PABPC4 PE=1 SV=1	0.933	0.951	0.887	0.853	0.898	0.796	0.891	0.958	1.008	0.894	0.99342	0.999987	0.969145	0.974179	0.987887	0.95329	0.980833	0.997565	0.999804	0.96055	85.5	92.9	93.9	89.4	93.7	83.5	96.4	95.1	97.3	98.5	96.5	105.4	97.7	99.9	100.2	116.2	108.8	108.9	116.3	105.3	100.6	69.7	84.4	83.3	86.7	87.1	100.1	96.6
O95340	Bifunctional 3'-phosphoadenosine 5'-phosphosulfate synthase 2 OS=Homo sapiens OX=9606 GN=PAPSS2 PE=1 SV=2	1.015	1.002	1.018	0.796	0.794	0.808	0.771	1.032	1.03	1.048	0.99342	0.999987	0.97438	0.936662	0.841215	0.991016	0.948973	0.966995	0.99385	0.861809	93.7	96.1	83.2	78.4	89.1	73.1	94.9	110	76.9	88.9	85.6	81.1	100.3	92.8	109.3	130.8	172.3	106.4	117.9	83.7	112	67.6	90.5	76.3	104.7	96.3	123.5	85.2
O95342	Bile salt export pump OS=Homo sapiens OX=9606 GN=ABCB11 PE=1 SV=2	0.812	1.137	0.924	1.25	1.1	1.016	1.202	1.04	0.915	0.845	0.571582	0.419449	0.982289	0.834077	0.991346	0.991358	0.962645	0.909467	0.816587	0.715435	110.4	132	92	88.6	121	84.1	123.6	119.1	98.8	97.1	96.1	90.1	79.1	97.6	88.3	87.5	86	88.8	130.1	83	100.9	87.3	89.7	91.9	108.7	114.3	88.7	84.1
P02786	Transferrin receptor protein 1 OS=Homo sapiens OX=9606 GN=TFRC PE=1 SV=2	1.271	0.763	0.97	0.963	1.262	1.225	1.163	0.828	1.085	1.053	0.302717	0.10068	0.991189	0.999981	0.829613	0.853229	0.975224	0.41519	0.929084	0.861809	85.2	87.3	79.8	66.5	81.6	91.8	65.8	142.1	142.6	98.6	86.4	106.9	180.9	88.9	92.9	94.8	76.7	72.5	69	84.7	85.6	76.8	89.4	107	130.5	103.7	126.8	82
Q4G0N4	NAD kinase 2, mitochondrial OS=Homo sapiens OX=9606 GN=NADK2 PE=1 SV=2	0.991	0.938	0.93	0.9	0.96	0.892	0.867	1.038	1.106	1.029	0.998654	0.99903	0.996789	0.999981	0.999524	0.99939	0.992317	0.974594	0.863462	0.92872	102.4	108.8	101.4	79.7	96.7	81.5	95.1	105.8	100.8	103.1	114.8	78.2	88.6	119	107	97.4	112.5	128	127.9	107.4	100.6	68	104.5	88.7	95.9	112.6	105.2	84.6
O00151	PDZ and LIM domain protein 1 OS=Homo sapiens OX=9606 GN=PDLIM1 PE=1 SV=4	0.812	1.043	0.847	1.168	1.119	0.948	1.241	0.941	0.902	0.764	0.843647	0.977548	0.969145	0.956156	0.987887	0.991779	0.922351	0.981406	0.837516	0.26554	115.8	106	99.3	98.5	93.6	112.7	103.2	92.2	84.8	117.6	89	101.8	105	98.9	74.5	83.6	99.3	88.4	80.9	94.4	93.1	61.3	97.8	66.2	83.8	78.7	85.4	98.5
Q9NQT8	Kinesin-like protein KIF13B OS=Homo sapiens OX=9606 GN=KIF13B PE=1 SV=2	1.05	0.945	0.993	0.994	1.052	1.044	1.052	0.945	1	0.992	0.983211	0.996726	0.986715	0.999981	0.999524	0.991016	0.992832	0.994685	0.996201	0.999874	105.9	106	94.9	95.8	94.2	91.8	99.1	101.2	101.4	98.5	96.7	101.6	102.8	102.9	99.7	110	96.3	102.4	92.3	96.4	95.9	100.9	94.8	104.3	98.4	100.7	96.7	101.6
O76094	Signal recognition particle subunit SRP72 OS=Homo sapiens OX=9606 GN=SRP72 PE=1 SV=3	1.021	0.93	0.949	0.978	1.052	0.999	1.033	0.947	1.019	0.967	0.992718	0.969976	0.998643	0.999981	0.999524	0.991016	0.996734	0.990132	0.994921	0.999874	99.3	92	99.4	89.2	91.8	81.3	99.3	98.2	100.3	103	97.1	101.3	99	96.2	93.5	110.3	111.9	108.6	91.4	94.1	91.7	77	90.5	93.4	96.1	97	102.2	93.9
P04083	Annexin A1 OS=Homo sapiens OX=9606 GN=ANXA1 PE=1 SV=2	1.421	1.056	1.5	1.75	1.658	2.487	1.854	0.944	0.894	1.342	0.144076	0.975798	0.0310654	0.137407	0.203982	0.011831	0.219487	0.986643	0.798329	0.0159218	50.5	71.3	99.4	168.6	79.3	215.5	98.9	52	93.7	115.5	90.7	95.4	106.1	88.2	49.4	48.1	47.1	59.2	57.8	56.5	63.4	140.5	259.3	204.8	83	118.3	107.2	173.2
P11310	Medium-chain specific acyl-CoA dehydrogenase, mitochondrial OS=Homo sapiens OX=9606 GN=ACADM PE=1 SV=1	0.995	1.042	1.037	0.742	0.712	0.738	0.669	1.108	1.064	1.103	0.998301	0.996726	0.969145	0.822727	0.568435	0.953466	0.762049	0.821007	0.960556	0.621858	118.7	106	83.1	72.5	119.7	59.2	97.9	112.4	94	93.2	112.3	82.5	84.8	96	132	94.3	101.7	112.7	153	133.7	162.7	78.4	97.4	80.5	110.5	108.9	103	73.1
O15254	Peroxisomal acyl-coenzyme A oxidase 3 OS=Homo sapiens OX=9606 GN=ACOX3 PE=1 SV=2	1.067	1.012	1.079	1.271	1.256	1.355	1.159	1.096	1.083	1.169	0.962641	0.999987	0.804471	0.775661	0.822199	0.71161	0.98392	0.605625	0.661147	0.256115	138.9	115.4	98	94.7	133.5	77.6	109.2	128.4	99.8	84.4	123.9	107.9	97.8	112.3	87.5	76.4	78.8	107.7	79.7	87.6	86	75.7	116.5	106.4	125.5	113.1	118.8	116.7
Q8N139	ATP-binding cassette sub-family A member 6 OS=Homo sapiens OX=9606 GN=ABCA6 PE=1 SV=2	0.705	1.005	0.709	1.126	1.121	0.794	1.1	1.024	1.019	0.722	0.244983	0.999987	0.242098	0.979607	0.987887	0.953466	0.992134	0.974393	0.997216	0.0896326	130.9	116.4	107.9	91.8	116.2	70.4	108	113.1	106.3	89.9	107.5	107.7	89.6	114	71.7	80.3	98.2	99.3	104.7	95.9	91	76.2	68	68.3	97.9	83.1	86.7	69.9
Q16181	Septin-7 OS=Homo sapiens OX=9606 GN=SEPTIN7 PE=1 SV=2	1.087	0.949	1.032	1.282	1.35	1.393	1.384	0.926	0.976	1.006	0.936137	0.999987	0.969145	0.81179	0.661999	0.602377	0.733434	0.969396	0.994671	0.976733	74	89.6	100.3	126.5	83.8	155.5	96.1	77.2	101.2	110	91.9	104.2	111.6	92	64.7	71.4	73	77.4	75	75.3	78	85	146.4	128.7	91.9	104.4	103.3	144.3
P05556	Integrin beta-1 OS=Homo sapiens OX=9606 GN=ITGB1 PE=1 SV=2	1.141	0.815	0.93	0.908	1.115	1.036	1.074	0.846	1.038	0.965	0.822381	0.468209	0.996697	0.999981	0.987887	0.986329	0.992317	0.661455	0.992741	0.999874	75.3	79.6	84.8	105.8	84.4	115	83	79.9	104.5	118.5	100.9	103.6	114.4	92.1	91.5	84.6	103.2	100.6	93	103.9	88.7	67.5	116.4	109.6	92.9	84.2	96.4	123.3
P06748	Nucleophosmin OS=Homo sapiens OX=9606 GN=NPM1 PE=1 SV=2	1.241	0.936	1.162	0.839	0.896	1.042	0.89	0.943	1.007	1.171	0.534862	0.998243	0.664388	0.978467	0.987887	0.984548	0.992832	0.984261	0.999804	0.297746	83.7	66.3	89.1	97.6	90	99.6	91.8	73.9	85.9	111.4	96.2	100.3	99	94.1	110.6	122	107.5	107.3	91.4	78.9	95.7	93.9	114.5	113.9	99.9	99.7	111.7	138.2
P09972	Fructose-bisphosphate aldolase C OS=Homo sapiens OX=9606 GN=ALDOC PE=1 SV=2	0.869	0.844	0.734	0.922	1.092	0.802	0.9	1.024	1.213	0.89	0.82892	0.390147	0.110819	0.99784	0.994634	0.936251	0.971688	0.926673	0.0397787	0.947663	110.7	114	98.2	80.4	87.2	85.3	93.3	126.4	110.5	93.2	109.2	117.1	100.4	113.5	88.4	111.1	101.2	107.7	102.5	83.7	83.1	138	76.6	94.9	75.3	81.6	81.1	77.2
P09210	Glutathione S-transferase A2 OS=Homo sapiens OX=9606 GN=GSTA2 PE=1 SV=4	0.549	1.32	0.725	0.63	0.477	0.346	0.439	1.436	1.088	0.788	0.0107104	0.0833188	0.499865	0.435225	0.0162706	0.0193637	0.0841986	0.00684886	0.924676	0.511727	147.1	104.4	99.2	70.6	159.9	33.7	125.7	106.7	86.6	79.1	76.2	58.9	52.6	129.9	238.8	149.1	154	133.7	200.3	165.9	172.2	54.8	79.8	57.3	117.7	102	45.1	41
A1L0T0	2-hydroxyacyl-CoA lyase 2 OS=Homo sapiens OX=9606 GN=ILVBL PE=1 SV=2	0.989	1.148	1.136	0.852	0.742	0.843	0.769	1.108	0.966	1.097	0.999918	0.356601	0.589432	0.956283	0.583633	0.980656	0.750841	0.493245	0.996201	0.655309	92.8	107.3	100.5	90.9	112.8	75.5	121	76.2	87.5	100	99.3	87.3	84.3	103.5	117.2	115.2	117.9	119.7	89.3	134.2	149.3	95.4	99.4	87.5	120.5	122.5	111.8	96.7
P35237	Serpin B6 OS=Homo sapiens OX=9606 GN=SERPINB6 PE=1 SV=3	1.107	1.001	1.108	1.159	1.158	1.283	1.196	0.969	0.968	1.073	0.887492	0.999987	0.795372	0.953843	0.96388	0.761267	0.962645	0.998693	0.985685	0.773821	88.6	101.4	105	120.7	98	125.9	101.5	82.5	90.9	107.4	101.4	108.4	114.9	99.4	83	87.5	82	91.8	80.4	90.1	88.7	103.5	124.6	136.2	94.9	99	112.3	132
Q9H4M9	EH domain-containing protein 1 OS=Homo sapiens OX=9606 GN=EHD1 PE=1 SV=2	1.065	1.098	1.169	0.883	0.804	0.94	0.981	0.9	0.82	0.958	0.962641	0.738077	0.596037	0.99784	0.868356	0.997349	0.9983	0.909467	0.145864	0.999874	89.7	89.7	96.6	99.1	86.6	101.7	94	88.8	104	89.6	78.7	85.6	77.8	83.1	102.5	111.2	103.5	107.7	106.5	104.3	119.1	100.1	116.3	128.9	90.3	98.7	86.7	105.7
O00232	26S proteasome non-ATPase regulatory subunit 12 OS=Homo sapiens OX=9606 GN=PSMD12 PE=1 SV=3	0.993	1.012	1.005	1.059	1.047	1.052	1.047	1.011	0.999	1.004	0.998654	0.999987	0.977643	0.999622	0.999524	0.983413	0.992832	0.989495	0.999804	0.980676	106	100.4	103.4	102.1	102.9	97.8	103.9	106	100.7	97.9	96.6	101.7	106	102.6	97.2	111.7	99.3	99.5	84.8	96	95.5	80.9	93.3	95.4	103.8	102.2	122.5	108.2
P02042	Hemoglobin subunit delta OS=Homo sapiens OX=9606 GN=HBD PE=1 SV=2	1.003	1.449	1.454	2.894	1.997	2.904	2.232	1.297	0.895	1.301	0.999492	8.58009e-06	0.00278949	5.2227e-08	0.010985	4.93481e-05	0.00849166	0.00266327	0.763509	0.0312314	89.2	56.1	173.4	149.4	164.9	135.8	76.4	93.7	355.5	50.6	89.1	112.8	96.5	78.8	29.5	42.3	30.2	46.9	53.6	51.5	50.8	314.6	136.2	147.5	73.8	147.1	83.6	70.7
P35998	26S proteasome regulatory subunit 7 OS=Homo sapiens OX=9606 GN=PSMC2 PE=1 SV=3	1.035	0.976	1.01	1.019	1.044	1.054	1.052	0.969	0.992	1.003	0.986859	0.999987	0.977093	0.999981	0.999524	0.983413	0.992832	0.998693	0.999804	0.985673	109.2	95.4	98.1	82.5	99.4	80.9	103	106.2	102.8	100.5	97.1	97.1	99.8	103.6	89.6	103.6	98.3	98.9	89.2	96.3	95.6	92	89.1	84.8	104.1	101.5	116.3	108.6
Q15417	Calponin-3 OS=Homo sapiens OX=9606 GN=CNN3 PE=1 SV=1	1.531	0.829	1.269	1.285	1.551	1.967	1.356	0.947	1.143	1.451	0.0491924	0.432277	0.33056	0.752786	0.341616	0.0435478	0.765279	0.991335	0.641997	0.000828987	80.5	82.2	93.4	125.3	88.7	155.2	74.5	78.7	107	146.4	105.3	109.3	141.7	92.9	69	68.7	72.3	74.2	61.6	72.1	68.4	141	135.8	166.5	101.5	112.2	99.6	169.8
P06756	Integrin alpha-V OS=Homo sapiens OX=9606 GN=ITGAV PE=1 SV=2	0.996	0.888	0.885	1.348	1.518	1.343	1.497	0.9	1.013	0.897	0.999492	0.744192	0.929791	0.627476	0.318611	0.714009	0.513576	0.909467	0.991212	0.973275	100.1	98.2	107.1	118.4	93.8	127.5	93.4	89.5	112.7	123.9	93.7	116.2	133.6	86.9	69.6	74.3	74.3	79.4	74.2	81.6	68.2	89.1	120.5	108.2	91.6	85.7	99.7	126.4
P10412	Histone H1.4 OS=Homo sapiens OX=9606 GN=H1-4 PE=1 SV=2	1.651	1.19	1.966	1.414	1.188	2.335	1.375	1.029	0.864	1.699	0.0136456	0.464287	4.91012e-05	0.595322	0.940183	0.0220973	0.784854	0.981406	0.599442	2.6939e-06	62	50.1	95.1	164.8	65.3	200.5	93.5	53.3	78.8	103.3	84.3	71.2	78.5	76.2	66.1	88.2	99.6	103.6	47.6	44.5	57.7	154.3	216.9	228.1	91.4	130.2	89.1	166.9
O60313	Dynamin-like 120 kDa protein, mitochondrial OS=Homo sapiens OX=9606 GN=OPA1 PE=1 SV=3	0.977	0.949	0.927	1.074	1.132	1.05	1.064	1.01	1.064	0.987	0.999918	0.999987	0.991343	0.99784	0.982811	0.991016	0.992832	0.981406	0.927108	0.9988	110.9	105.2	96.7	85.1	105.5	86	99.1	107.5	102.5	89.8	98.2	113.5	104.7	104.4	99.1	96.2	88.5	90.3	105	92.3	90.8	136.4	82.9	84.8	89.5	100	106.9	96.9
P54577	Tyrosine--tRNA ligase, cytoplasmic OS=Homo sapiens OX=9606 GN=YARS1 PE=1 SV=4	1.043	0.879	0.917	0.899	1.022	0.938	0.949	0.947	1.077	0.988	0.982111	0.843088	0.992597	0.999981	0.999524	0.991932	0.9983	0.990132	0.944099	0.994504	88.6	89.2	90.4	89.4	86	92.4	92.3	92.2	93	99.5	106.9	107.7	108	101.7	99.5	132.3	111.4	116.2	89.6	99	98.7	82.1	92.6	91.4	98.1	93.3	106.5	108.2
O94875	Sorbin and SH3 domain-containing protein 2 OS=Homo sapiens OX=9606 GN=SORBS2 PE=1 SV=3	1.02	1.012	1.032	1.135	1.122	1.157	1.13	1.004	0.992	1.024	0.99342	0.999987	0.969145	0.974179	0.987887	0.936251	0.98905	0.991335	0.999804	0.94164	131.3	98.8	88.6	97.5	106.3	83.3	94.9	91.1	91.7	105.8	99.6	110.8	96.3	92	84.6	75.9	98.5	80.6	89.3	85.9	101.4	104.3	90.7	91.8	102.7	102.3	84.5	99.4
P56192	Methionine--tRNA ligase, cytoplasmic OS=Homo sapiens OX=9606 GN=MARS1 PE=1 SV=2	0.889	1.038	0.923	0.897	0.864	0.798	0.861	1.042	1.003	0.926	0.988395	0.982733	0.991189	0.999981	0.968019	0.965495	0.973982	0.94548	0.999804	0.999874	122.3	112.6	106.8	93.6	105.3	78.6	112.7	102.9	101.7	107.4	93.6	105.4	97	104.6	129.2	131.1	124.3	119.1	109.7	109.6	110.3	98.1	93.8	83.2	96.9	95	95.3	88.5
Q9Y5S2	Serine/threonine-protein kinase MRCK beta OS=Homo sapiens OX=9606 GN=CDC42BPB PE=1 SV=2	1.087	1.036	1.126	1.124	1.085	1.222	1.148	0.979	0.945	1.064	0.922898	0.959107	0.659683	0.975479	0.998625	0.926469	0.992317	0.991335	0.969539	0.853378	111.1	101.9	97.1	93.8	100.9	103.6	101.2	97.7	92.5	102.6	94	105.9	119.5	94.6	89.8	92.1	90.1	91.2	89.9	93.6	82.6	113.4	98.5	110	101.9	95.1	115.7	115.6
P09211	Glutathione S-transferase P OS=Homo sapiens OX=9606 GN=GSTP1 PE=1 SV=2	1.251	0.832	1.041	1.557	1.872	1.948	1.731	0.899	1.081	1.125	0.514745	0.573946	0.969145	0.339987	0.06259	0.0880101	0.23365	0.909467	0.940531	0.510701	61.6	93.8	91.4	132.6	95.5	136.5	89.2	81.2	113.3	180.9	112.8	106.2	152.2	112.8	54.6	59.2	60.3	71.9	60.1	66.3	70	70.4	171	117.4	85.1	105.1	140.1	205.4
Q9UQE7	Structural maintenance of chromosomes protein 3 OS=Homo sapiens OX=9606 GN=SMC3 PE=1 SV=2	1.212	0.966	1.171	1.006	1.042	1.22	1.084	0.928	0.961	1.125	0.515804	0.999987	0.411272	0.999981	0.999524	0.911657	0.992832	0.976618	0.991587	0.529317	93.5	89.8	96.9	98.8	88.6	108.6	92	95.2	113.4	105.5	96.8	90.9	93	99.8	76.2	92.9	82.7	93	102.2	94.1	82.9	113.3	118.5	125.6	90.9	91.2	98	121.8
Q14247	Src substrate cortactin OS=Homo sapiens OX=9606 GN=CTTN PE=1 SV=2	1.027	0.938	0.963	1.138	1.214	1.168	1.252	0.909	0.969	0.933	0.992718	0.99903	0.991343	0.974179	0.901859	0.936251	0.922351	0.933745	0.991768	0.999874	94.3	80	92.5	96.4	94.2	101.4	95.1	82.9	82.1	111.5	95.1	103.4	107.9	100.5	78.6	86.7	82.9	87.9	80.6	82.9	81.9	104.4	96.8	100.2	95.8	96.4	95.2	116.8
O75153	Clustered mitochondria protein homolog OS=Homo sapiens OX=9606 GN=CLUH PE=1 SV=2	0.963	0.968	0.932	0.82	0.846	0.789	0.851	0.964	0.995	0.928	0.999918	0.999987	0.992597	0.953981	0.953918	0.974246	0.968972	0.99852	0.999804	0.999874	113.5	106.4	93.9	83.6	101.4	67.5	96	112.9	97.3	89.7	99.9	99.2	105.5	98.6	120.1	118	108.7	117.2	108.3	100.3	117.2	84.9	90	91.9	99.4	109.2	97.1	92.5
P20591	Interferon-induced GTP-binding protein Mx1 OS=Homo sapiens OX=9606 GN=MX1 PE=1 SV=4	1.063	0.9	0.957	1.068	1.187	1.136	1.266	0.844	0.937	0.897	0.969689	0.838178	0.996158	0.999981	0.960867	0.973353	0.948392	0.531799	0.954914	0.961717	87.5	71.4	74.4	168.7	71.8	75.9	92	74	97.8	84.3	63.6	69.4	462.9	98.6	71	72.9	50.9	65.7	82	73.8	66.3	123.5	82.5	77.9	65.1	351	68.4	80.6
P0DOX5	Immunoglobulin gamma-1 heavy chain OS=Homo sapiens OX=9606 PE=1 SV=2	1.725	0.725	1.251	1.65	2.276	2.846	1.856	0.889	1.226	1.534	0.00580822	0.0590273	0.385815	0.226594	0.00491164	0.00274309	0.218125	0.894103	0.310871	0.000219787	56.9	60.3	76.5	170.2	118.4	426.1	73.9	66.5	105.6	150.4	87.2	135.9	112.3	87.8	46.4	46.8	42.6	54.3	41.5	39.3	55	432.6	132	354	101.2	127.8	97.5	132.9
P55884	Eukaryotic translation initiation factor 3 subunit B OS=Homo sapiens OX=9606 GN=EIF3B PE=1 SV=3	1.069	0.962	1.028	0.945	0.983	1.01	0.999	0.947	0.984	1.011	0.957853	0.999987	0.969145	0.999981	0.999524	0.991016	0.996516	0.991335	0.998365	0.973275	98.6	96.2	97.6	97.3	94.6	91.7	96.1	98.7	107.2	103.6	99.1	100	99.1	103.4	101.8	108.4	94.8	103.2	91.2	102.3	94.5	116.6	100.5	108.1	94.9	95.2	109.8	102.8
P36269	Glutathione hydrolase 5 proenzyme OS=Homo sapiens OX=9606 GN=GGT5 PE=1 SV=2	0.87	1.142	0.994	1.457	1.277	1.268	1.536	0.949	0.831	0.826	0.936796	0.412384	0.985456	0.393683	0.783806	0.855358	0.41929	0.991335	0.200571	0.72166	95.9	122.6	105.5	133.5	79.3	165	110.2	70.6	96.5	102.3	85.2	104.4	99	83.9	75.6	75	84.9	75.5	74.9	79.7	85.3	58.2	128.7	98.8	89.6	92.9	95.9	111.5
P19367	Hexokinase-1 OS=Homo sapiens OX=9606 GN=HK1 PE=1 SV=3	1.244	0.932	1.159	1.284	1.378	1.597	1.463	0.877	0.942	1.091	0.377203	0.969239	0.475864	0.771107	0.567814	0.338871	0.569094	0.770741	0.942889	0.661714	74.1	96.3	101.7	116.8	77.2	157.6	92.5	81.2	103.3	128.4	94.6	106.2	114.3	94.8	70.9	75	65.9	76.6	76.7	75.4	70.2	119.8	134.2	144.9	91.2	93.1	117.5	146.7
P42167	Lamina-associated polypeptide 2, isoforms beta/gamma OS=Homo sapiens OX=9606 GN=TMPO PE=1 SV=2	1.133	1.003	1.135	1.193	1.19	1.351	1.312	0.909	0.907	1.03	0.77447	0.999987	0.535151	0.925121	0.934059	0.721525	0.866163	0.927624	0.767464	0.943828	97.4	89.8	97.1	98.8	86.6	105.4	100.5	92.7	96.3	103.7	99.7	94	97.2	104.7	74.2	81.7	86.1	84.4	76	76.9	90.6	74.7	117	110.4	95.9	110.8	95.3	114.2
O14617	AP-3 complex subunit delta-1 OS=Homo sapiens OX=9606 GN=AP3D1 PE=1 SV=1	1.067	0.902	0.963	1.036	1.148	1.105	1.127	0.92	1.019	0.981	0.977636	0.802346	0.99995	0.999981	0.978613	0.980656	0.989466	0.971615	0.96794	0.999874	98.9	97.4	96.7	100.3	96.2	108.1	97.8	108.6	99.7	108.3	89	109.8	109.3	102.7	94.4	103.4	91.3	92.9	95.4	102.7	89.1	101.7	105.1	129	97.5	98.4	104.3	106
P50226	Sulfotransferase 1A2 OS=Homo sapiens OX=9606 GN=SULT1A2 PE=1 SV=2	1.005	0.936	0.94	0.705	0.753	0.709	0.794	0.889	0.949	0.893	0.999918	0.999987	0.979519	0.237788	0.403725	0.326747	0.608492	0.903989	0.969495	0.889648	120.8	75.1	65.2	81.3	129.6	42	168.5	107.8	82.6	86.9	105	74.6	49.2	161.2	122.5	131.8	197.8	95.1	115.3	103.7	66.6	81.7	94.9	77.7	160.5	95.3	52.7	53.3
Q8NBX0	Saccharopine dehydrogenase-like oxidoreductase OS=Homo sapiens OX=9606 GN=SCCPDH PE=1 SV=1	0.758	1.16	0.879	1.072	0.924	0.812	0.896	1.196	1.031	0.907	0.433501	0.380921	0.969145	0.99784	0.996838	0.974246	0.984385	0.152027	0.97605	0.991323	125.2	130.9	107.7	82.8	139.7	65.1	117.3	101.1	104.3	89.4	134.7	101.4	100.1	100.4	109.5	91.9	104.9	122	109.1	117.3	126.2	51.7	88.9	63	133.6	115.3	106.5	78
Q9P0Z9	Peroxisomal sarcosine oxidase OS=Homo sapiens OX=9606 GN=PIPOX PE=1 SV=2	0.976	1.23	1.2	1.442	1.173	1.407	0.959	1.504	1.223	1.467	0.999492	0.30321	0.541438	0.541682	0.955691	0.613182	0.999989	0.00146042	0.325807	0.00110637	203.1	132.8	101.5	86.3	160.2	51.4	125.2	138.2	100.9	69.2	110.7	96	101.8	111.8	91.3	79.4	86.8	96.6	80.7	94.1	79.7	72.1	160	85.2	175.3	122.1	126.1	97.6
P46952	3-hydroxyanthranilate 3,4-dioxygenase OS=Homo sapiens OX=9606 GN=HAAO PE=1 SV=2	0.718	1.039	0.746	0.716	0.689	0.514	0.669	1.071	1.03	0.768	0.428164	0.98441	0.446857	0.752786	0.521743	0.36654	0.762049	0.871245	0.989098	0.312309	107.5	92.9	87.3	75.7	108.1	59	101.4	101.1	86.4	79.4	91	89.3	57.1	116.2	127.6	119.3	129.6	139.1	174.2	159.8	128.2	64.6	92.5	66.7	93.7	102	60.3	62
O15523	ATP-dependent RNA helicase DDX3Y OS=Homo sapiens OX=9606 GN=DDX3Y PE=1 SV=2	3.006	0.845	2.54	0.344	0.407	1.034	0.331	1.039	1.23	3.124	1.0859e-13	0.728409	1.63951e-10	7.53324e-11	1.63708e-09	0.991016	6.29009e-09	0.903989	0.129119	1.79317e-15	39.2	136.7	26	122.5	49	153.6	40.9	163.6	43.6	27.9	148.2	57.9	41.1	158.8	46.2	181.4	19	182	52.5	177.7	142.3	152.8	147.2	186.7	130.3	53.5	48.5	179.7
P55263	Adenosine kinase OS=Homo sapiens OX=9606 GN=ADK PE=1 SV=2	0.94	1.022	0.961	0.722	0.706	0.678	0.732	0.986	0.964	0.927	0.999492	0.999987	0.991343	0.764604	0.567814	0.898596	0.920343	0.998693	0.985685	0.999874	106.6	87.4	98.4	81.6	95	71.9	105.5	98.3	76.2	93	91.2	99.5	84	99	135.7	123.1	149.6	127.6	113.6	131.7	138.2	98.2	88.1	89.3	92.1	94.6	87.7	75.2
P32189	Glycerol kinase OS=Homo sapiens OX=9606 GN=GK PE=1 SV=3	1.162	0.99	1.15	1.016	1.026	1.181	1.093	0.93	0.939	1.08	0.656168	0.999987	0.653313	0.999981	0.999524	0.936251	0.992832	0.976396	0.933561	0.734953	99.3	93.5	91.6	97.8	85.8	62	85.1	110.9	82.1	78.4	92.5	143.7	169	81.5	86.8	100.6	79.6	101	87.9	90.1	94.6	54.9	117.4	65.8	106.4	148.5	168.8	95.5
P46063	ATP-dependent DNA helicase Q1 OS=Homo sapiens OX=9606 GN=RECQL PE=1 SV=3	1.118	0.973	1.088	1.197	1.23	1.338	1.192	1.004	1.032	1.123	0.828266	0.999987	0.807437	0.916602	0.868356	0.731697	0.967153	0.979855	0.949835	0.512426	80	91.8	101.9	102.2	87.5	121.3	102.8	80.2	106.1	109.4	101.4	104.8	112.5	99.1	71.9	87.8	83.9	87.8	82.8	85.4	85.2	114.6	122.8	114	94.5	106.3	88	120.9
O94905	Erlin-2 OS=Homo sapiens OX=9606 GN=ERLIN2 PE=1 SV=1	0.82	0.962	0.789	0.93	0.967	0.763	0.909	1.023	1.064	0.839	0.867088	0.999987	0.670366	0.999981	0.999524	0.964696	0.992832	0.980611	0.949835	0.825646	100.1	103.1	100.2	79.8	106.6	79.9	104.9	117	104.2	106	104.3	88.4	96	97.6	110.6	98.1	107.6	120.3	102.7	138.9	107.7	61.8	88.8	77.7	99.5	89.9	82.2	79.3
Q00325	Phosphate carrier protein, mitochondrial OS=Homo sapiens OX=9606 GN=SLC25A3 PE=1 SV=2	0.843	1.056	0.89	1.144	1.083	0.964	1.025	1.116	1.056	0.94	0.928469	0.974044	0.985456	0.974179	0.996838	0.991016	0.992832	0.791311	0.969495	0.999874	143.1	129.9	108.3	94	125.2	78.5	117.8	127	105.3	99.4	120.8	116	111.5	110.6	109	104.9	101.8	89.4	115.8	96.2	103	77.7	107.3	89.8	107.5	99.3	120.1	84.8
Q9Y617	Phosphoserine aminotransferase OS=Homo sapiens OX=9606 GN=PSAT1 PE=1 SV=2	1.177	0.932	1.097	0.283	0.304	0.333	0.281	1.006	1.079	1.184	0.677391	0.982733	0.851124	6.19952e-06	4.7845e-06	0.0133283	0.000638219	0.988456	0.91421	0.241736	85.7	80.1	50	59.8	59.6	42.2	70.9	109.9	64.2	60.4	66.9	47.5	56.3	88.5	221.2	211.4	242.7	187.2	219.3	167.7	202.4	51.8	92.4	70.4	165.4	98.9	66.4	61.1
O75452	Retinol dehydrogenase 16 OS=Homo sapiens OX=9606 GN=RDH16 PE=1 SV=2	0.881	0.879	0.775	0.305	0.347	0.269	0.317	0.963	1.095	0.848	0.982111	0.843112	0.75908	2.89181e-05	7.55011e-05	0.00124846	0.00314317	0.994685	0.900539	0.878071	111.1	64.2	54.9	51.8	106.9	39.6	127.4	126.1	48.6	81.1	73	53.3	42.9	99.7	268.2	137.2	210.4	144.6	193.3	251.7	279.6	42.3	76	56.5	97.1	119.7	35.3	31.4
O95255	Multidrug resistance-associated protein 6 OS=Homo sapiens OX=9606 GN=ABCC6 PE=1 SV=2	0.844	1.153	0.973	1.036	0.899	0.875	0.935	1.108	0.962	0.936	0.822834	0.360193	0.994329	0.999981	0.987887	0.991016	0.991267	0.512382	0.985685	0.999874	121.1	107.7	103	80.8	111.9	61.5	119.9	114.9	96.9	82.8	88.8	93.4	86.1	114.6	110.8	98.9	103.9	99.2	94.6	114.9	111.1	61.4	90.9	97.7	115.3	119	84.2	76.9
P31150	Rab GDP dissociation inhibitor alpha OS=Homo sapiens OX=9606 GN=GDI1 PE=1 SV=2	1.284	0.933	1.198	1.201	1.288	1.543	1.319	0.911	0.976	1.17	0.271124	0.984731	0.412667	0.903437	0.787721	0.418687	0.893979	0.956972	0.999804	0.381577	88.5	107	101.9	109.5	85.7	122.8	93.7	89	112.8	111.1	105.1	109.2	121	101	84.8	85	68.3	97.6	68.2	77.9	85.5	152.7	130.9	134.8	102.4	116.4	114.9	135.6
Q6PGP7	Tetratricopeptide repeat protein 37 OS=Homo sapiens OX=9606 GN=TTC37 PE=1 SV=1	1.037	0.979	1.016	1.033	1.055	1.071	1.11	0.931	0.951	0.965	0.991608	0.999987	0.977093	0.999981	0.998922	0.991016	0.992317	0.979855	0.969495	0.999874	94.8	97.2	103.9	91.6	90.9	102.1	93.6	96.3	101.7	96	94.4	107.2	96.9	98.6	86.8	93.5	91.7	95.2	91.8	88.8	92.4	226.4	96.1	104.6	93.1	87.5	99.5	98.4
P10643	Complement component C7 OS=Homo sapiens OX=9606 GN=C7 PE=1 SV=2	1.416	0.964	1.366	1.649	1.71	2.335	1.841	0.895	0.929	1.268	0.0464377	0.999987	0.0141435	0.0605248	0.120629	0.00630587	0.0853531	0.909467	0.940531	0.0540756	56.9	69.7	103	171.6	88.9	283.7	62.9	69.7	121.5	129.2	75.9	97	92.2	80.2	46.1	50.4	49.6	58.8	53.9	54.4	65.6	208.9	158.5	191.9	69.2	83.6	86.7	125.9
Q9NVA2	Septin-11 OS=Homo sapiens OX=9606 GN=SEPTIN11 PE=1 SV=3	1.151	0.889	1.023	1.435	1.615	1.651	1.673	0.858	0.965	0.987	0.76548	0.778889	0.969145	0.464401	0.253138	0.265871	0.246153	0.623737	0.982671	0.997455	77.4	86.2	98.7	127.3	84	157.7	94.4	80.9	106.2	111.5	90.9	111.4	115.5	93.5	56.1	65.8	60.8	67.1	62.7	70	70.5	100.8	144.6	142.6	90.3	101.6	108.6	137.2
O76054	SEC14-like protein 2 OS=Homo sapiens OX=9606 GN=SEC14L2 PE=1 SV=1	0.55	1.57	0.863	0.812	0.517	0.447	0.559	1.452	0.925	0.799	0.00184489	3.99659e-06	0.847669	0.957613	0.0455951	0.0811527	0.214041	0.000382764	0.870021	0.415868	138.6	118.3	93.9	71.7	124.9	61.5	127.1	96.3	73.6	72.8	91.1	75.4	61.9	106.9	158.4	98.1	146.8	115.4	140.6	145.7	151.4	74.5	64.1	65.1	103.5	101.4	54.3	56.6
Q86YZ3	Hornerin OS=Homo sapiens OX=9606 GN=HRNR PE=1 SV=2	1.53	0.755	1.155	0.976	1.292	1.493	1.314	0.743	0.984	1.136	0.0121702	0.0266417	0.712416	0.99784	0.730741	0.374796	0.843508	0.00228181	0.999804	0.561178	70.2	70.2	93.4	112	61.3	145.4	63.4	63.2	135.6	134.6	80.4	130.1	77.4	93	57.8	68.4	76.3	98.7	72	84.4	71.6	175.8	152.6	213.8	83.2	83.3	107.4	74.6
P62191	26S proteasome regulatory subunit 4 OS=Homo sapiens OX=9606 GN=PSMC1 PE=1 SV=1	1.037	1.006	1.043	1.008	1.001	1.044	1.031	0.977	0.971	1.013	0.986859	0.999987	0.969145	0.999981	0.999524	0.984548	0.992832	0.998693	0.992741	0.964128	103.3	97.5	100.4	90	93.4	85	99.5	105.2	96.8	100.1	95.9	95.4	96.9	102.4	94.5	108.8	106.6	103.2	93.8	96.8	90	70	96.7	86.6	101.3	101.1	114.7	106
P11717	Cation-independent mannose-6-phosphate receptor OS=Homo sapiens OX=9606 GN=IGF2R PE=1 SV=3	1.026	0.962	0.987	1.029	1.069	1.056	1.054	0.976	1.015	1.002	0.99342	0.999987	0.991189	0.999981	0.998625	0.991016	0.992832	0.998693	0.991212	0.991836	87.9	91	98.6	95.4	85.2	95.7	97.8	95.7	106.9	96.4	97.9	107	127.7	99.1	80.2	100.9	92.7	108.2	86.9	72	93.3	97.9	86.4	98.7	81.3	77.4	118.7	101.6
P10635	Cytochrome P450 2D6 OS=Homo sapiens OX=9606 GN=CYP2D6 PE=1 SV=2	0.645	1.327	0.856	1.177	0.887	0.76	0.961	1.226	0.924	0.791	0.0332944	0.0114783	0.838786	0.934716	0.985918	0.92483	0.992832	0.0779225	0.868887	0.368072	208.2	137.3	139	113.2	103.1	73.3	54.7	72	137	98.3	144.2	85.1	85.3	82.5	103.3	96.1	64.7	56.3	95.9	147.5	97.1	94.9	73	71.7	128.4	138.9	64.2	42.4
O43776	Asparagine--tRNA ligase, cytoplasmic OS=Homo sapiens OX=9606 GN=NARS1 PE=1 SV=1	1.014	0.934	0.947	1.064	1.139	1.079	1.142	0.932	0.998	0.945	0.99342	0.97202	0.995233	0.999981	0.976747	0.987209	0.98905	0.979855	0.999804	0.999874	99.8	97.1	99.2	106	92.4	101.1	93.8	100.7	107.5	106.2	100.2	111.3	111.5	96.6	87.8	96.7	93.2	106.7	86.2	94.1	91.4	90	104.7	103.4	94.5	100.5	98.9	115.7
O75390	Citrate synthase, mitochondrial OS=Homo sapiens OX=9606 GN=CS PE=1 SV=2	0.947	0.924	0.875	1.308	1.415	1.239	1.318	0.992	1.074	0.94	0.999918	0.982733	0.978221	0.772112	0.567814	0.820858	0.827574	0.998693	0.949007	0.999874	112	105.8	100.4	103.9	103.3	85.7	99.1	96.6	93.5	101.5	116.9	113.6	129.8	111.8	87.4	79	79.2	77.2	84.7	75.7	69.2	48.9	87.4	76.6	119.6	97.8	131	101.2
P09488	Glutathione S-transferase Mu 1 OS=Homo sapiens OX=9606 GN=GSTM1 PE=1 SV=3	2.334	1.15	2.683	0.127	0.111	0.297	0.144	0.886	0.77	2.067	2.14297e-06	0.364515	4.74142e-10	3.16441e-15	3.47065e-15	0.00400702	5.49666e-09	0.810022	0.0107871	2.26639e-11	145	33.7	24	36	211	24.4	108.1	164.2	60.4	31.4	24.3	24.7	21.6	213.2	301.7	173.9	306.5	28.6	422.1	283.3	15.4	84.1	77.8	37.9	98.4	100.4	21	84.9
P54920	Alpha-soluble NSF attachment protein OS=Homo sapiens OX=9606 GN=NAPA PE=1 SV=3	0.895	0.99	0.886	1.061	1.071	0.949	1.052	1.008	1.018	0.902	0.992718	0.999987	0.977093	0.998652	0.998625	0.999833	0.992832	0.991335	0.996349	0.994504	114.2	106	94.1	96.6	103.1	90.5	105.2	105.4	99.2	97.9	104.1	111.7	133.7	104.1	95.3	97.2	97.1	99.2	78.6	102.7	103	91.4	82.4	92.2	95.9	101.2	95.6	89.4
Q9H845	Complex I assembly factor ACAD9, mitochondrial OS=Homo sapiens OX=9606 GN=ACAD9 PE=1 SV=1	1.041	0.918	0.955	1.031	1.123	1.073	1.048	0.984	1.071	1.024	0.977636	0.939637	0.997823	0.999981	0.98627	0.986835	0.992832	0.998693	0.914037	0.9489	101.9	98	97.3	96.9	99.2	80.6	93.4	107.8	103.8	95.7	117.9	106	102.6	106	85	97.2	77.2	85.8	100.3	94.4	112.1	89.1	102.9	97.1	108.4	117.4	101.3	95.5
Q15181	Inorganic pyrophosphatase OS=Homo sapiens OX=9606 GN=PPA1 PE=1 SV=2	0.951	0.952	0.905	1.046	1.099	0.995	1.169	0.895	0.94	0.851	0.999918	0.999987	0.991189	0.999981	0.989592	0.991016	0.964872	0.909467	0.949835	0.889648	113.3	112.6	98.4	91	94.8	90.2	108	113.3	103.4	107.5	101.7	98.6	118.2	100	94.1	104.9	86.4	103	90.1	104.9	82	71.2	88.9	64.6	108.4	106.3	93.6	100.3
P30740	Leukocyte elastase inhibitor OS=Homo sapiens OX=9606 GN=SERPINB1 PE=1 SV=1	1.301	0.931	1.212	1.235	1.326	1.607	1.41	0.875	0.94	1.139	0.368239	0.993297	0.498172	0.878253	0.716552	0.350831	0.732401	0.828554	0.949835	0.438395	84.2	102.3	95.7	123.4	85.6	102.8	91.7	72.3	112.6	116.4	114.1	102.8	99.4	93.8	70.1	82.8	62.7	92.6	77.5	86.1	66.8	157.8	115.1	158.9	87.8	87.6	124.5	130.7
Q99497	Parkinson disease protein 7 OS=Homo sapiens OX=9606 GN=PARK7 PE=1 SV=2	0.964	0.944	0.91	0.866	0.918	0.835	0.852	1.016	1.077	0.98	0.999918	0.999987	0.991343	0.99784	0.995767	0.991016	0.989466	0.991335	0.944099	0.999434	97.6	104.4	94.3	92.9	102.2	99.8	97.5	99.4	93.1	100.5	103.4	107.5	111.6	107.1	119.8	103.8	100.9	124.3	103.4	122.5	112.7	48.4	94.1	64.8	99.3	105.8	85.3	96.5
Q8WVM8	Sec1 family domain-containing protein 1 OS=Homo sapiens OX=9606 GN=SCFD1 PE=1 SV=4	1.008	0.951	0.959	1.003	1.054	1.011	1.036	0.968	1.018	0.976	0.999492	0.999987	0.996174	0.999981	0.999524	0.991358	0.998952	0.999983	0.971595	0.999874	97.7	102.4	94.7	90.8	94.4	87.3	99	99.2	99.6	99	97.1	101.5	105.3	102	94	94.5	93.4	95.9	93	98	99.8	68.1	88.1	85.4	108.2	112.6	98.2	95.5
P55268	Laminin subunit beta-2 OS=Homo sapiens OX=9606 GN=LAMB2 PE=1 SV=2	1.083	0.996	1.08	1.255	1.259	1.359	1.569	0.8	0.802	0.866	0.944128	0.999987	0.85036	0.787427	0.857961	0.698951	0.338144	0.194231	0.040265	0.853378	92.9	89.6	111.3	126.9	79.8	137.5	83.5	90.6	123.7	135.6	93.3	89.2	95.4	91.9	71.5	73.3	71.3	78.1	74.1	74.8	85.8	117	108.7	121.4	79.2	77.8	84.9	100.7
P46459	Vesicle-fusing ATPase OS=Homo sapiens OX=9606 GN=NSF PE=1 SV=3	0.985	0.961	0.947	1.031	1.073	1.016	1.07	0.964	1.003	0.95	0.999492	0.999987	0.996158	0.999981	0.998625	0.987885	0.992832	0.997565	0.999804	0.999874	91.4	107.6	98.8	99.4	89.7	99.2	95.3	102.8	104.1	105.6	98.2	108.5	102.6	102.4	91.6	98.2	90.9	95.8	85.9	101.2	101.3	86.5	97.4	91.9	101.8	91.2	98.8	98.7
O00231	26S proteasome non-ATPase regulatory subunit 11 OS=Homo sapiens OX=9606 GN=PSMD11 PE=1 SV=3	1.024	0.992	1.016	0.945	0.952	0.967	0.937	1.009	1.016	1.032	0.992718	0.999987	0.97621	0.999981	0.999524	0.991016	0.992832	0.991335	0.999804	0.922151	103.8	105.2	99.4	88.4	98.8	83.8	103	108.2	100.2	100.4	96.4	100.1	99.9	107.3	106.5	115.7	105.2	107	90.2	100.3	97.4	65.4	92.8	83.9	105.1	104.1	113.4	101.8
Q0VF96	Cingulin-like protein 1 OS=Homo sapiens OX=9606 GN=CGNL1 PE=1 SV=2	0.813	1.109	0.902	1.272	1.147	1.035	1.187	1.072	0.966	0.872	0.530603	0.561708	0.969145	0.732782	0.983705	0.991932	0.964872	0.705465	0.994671	0.875224	131.6	108	102.1	98.3	110.1	83.8	122.4	101.8	100.3	81.5	82.2	97.3	78.1	102.2	84.8	106.9	76.8	76.1	95	85.5	79.8	90.7	82.9	87.8	102.1	92.6	78.2	81.6
P62937	Peptidyl-prolyl cis-trans isomerase A OS=Homo sapiens OX=9606 GN=PPIA PE=1 SV=2	0.929	1.062	0.987	0.932	0.878	0.866	0.885	1.053	0.992	0.979	0.998654	0.963871	0.985456	0.999981	0.981026	0.991358	0.992832	0.958139	0.999804	0.999874	91.4	122.3	108.5	122.9	92.5	103.4	102.9	90.2	84.3	103.7	106.3	99.6	97.5	97.1	111	123.5	129.4	121.5	90.5	99	102.2	84	116.8	106.7	95.2	96.1	94.4	115.6
O43143	Pre-mRNA-splicing factor ATP-dependent RNA helicase DHX15 OS=Homo sapiens OX=9606 GN=DHX15 PE=1 SV=2	1.04	0.927	0.964	1.005	1.084	1.045	1.119	0.898	0.969	0.934	0.988395	0.953028	0.99995	0.999981	0.99533	0.991016	0.99016	0.909467	0.992741	0.999874	98.4	91.2	99.2	95.6	87.1	97.8	95.9	97.1	103.6	114.1	103.3	100.2	104.5	103.5	86.4	105.4	93.1	106.6	91.5	95.5	95.5	90.1	107.1	101.6	93.9	99.8	95.5	116.2
P48637	Glutathione synthetase OS=Homo sapiens OX=9606 GN=GSS PE=1 SV=1	0.882	1.047	0.924	1.035	0.989	0.913	1.091	0.949	0.906	0.837	0.982111	0.98441	0.994624	0.999981	0.999524	0.999833	0.989466	0.991335	0.857645	0.830667	106.1	102.8	99.7	106.3	99.4	80.5	96.8	87.7	90.5	95.2	94.3	104	98.9	101.9	96.2	96.3	89.6	104.6	94.6	103.5	101.7	89.6	80.9	83.7	84.1	87.9	98.1	93.6
Q15233	Non-POU domain-containing octamer-binding protein OS=Homo sapiens OX=9606 GN=NONO PE=1 SV=4	1.023	0.942	0.964	0.999	1.06	1.022	1.082	0.923	0.98	0.945	0.992718	0.999987	0.991343	0.999981	0.998625	0.987807	0.992317	0.964568	0.996201	0.999874	89.8	91.4	94.6	92.2	87.7	99.3	99.5	90.8	98.5	104.2	95	97.8	96.2	98.4	89.3	98.3	91.3	92.3	82.7	94.7	92.8	105.9	98.5	87	89.2	94.3	91.4	114.9
Q5JRX3	Presequence protease, mitochondrial OS=Homo sapiens OX=9606 GN=PITRM1 PE=1 SV=3	1.033	0.816	0.843	0.862	1.057	0.891	1.016	0.849	1.04	0.877	0.98743	0.220355	0.913759	0.983212	0.998625	0.991016	0.998452	0.508707	0.970717	0.941963	82.3	93.7	83.1	83.4	105.3	87.7	85.1	106.2	123.2	78.7	117.8	83.3	104.3	103.9	87.9	103.4	96.5	98.7	104.3	102.7	90.5	87.8	87.9	82.1	93	86.9	143	88
P49257	Protein ERGIC-53 OS=Homo sapiens OX=9606 GN=LMAN1 PE=1 SV=2	1.529	0.941	1.439	0.69	0.733	1.056	0.708	0.975	1.036	1.491	0.0498665	0.999987	0.0645348	0.654701	0.644625	0.982852	0.869955	0.998693	0.992741	0.000623942	82.2	84.6	77.8	70.2	83.7	64.4	90.2	89.1	83.8	90.9	87.4	78.4	71	92.5	111.1	122.5	112.4	117.3	119.2	119.1	122.3	60.6	125.8	113	156.3	171.9	151.4	111.9
Q15019	Septin-2 OS=Homo sapiens OX=9606 GN=SEPTIN2 PE=1 SV=1	1.133	0.889	1.008	1.31	1.473	1.485	1.421	0.922	1.037	1.045	0.791046	0.785618	0.979519	0.712659	0.445691	0.476677	0.655984	0.953635	0.971595	0.889648	84.5	88.1	95.9	120.4	89.2	143.4	97.4	89.5	107.8	113.1	96.2	112.6	115.5	98.5	65.6	73.2	71.8	73.3	67.7	77	79.2	84.9	132.8	124.6	92.5	101.9	108.6	141.6
Q15029	116 kDa U5 small nuclear ribonucleoprotein component OS=Homo sapiens OX=9606 GN=EFTUD2 PE=1 SV=1	1.041	0.939	0.977	1.067	1.136	1.11	1.161	0.919	0.979	0.957	0.982111	0.982733	0.991343	0.999981	0.978124	0.983413	0.98002	0.958481	0.998992	0.999874	95.2	99.2	101.3	104.2	97.1	116	105.1	97.7	106.5	110.2	103.8	112.8	108.8	107.9	87.3	95	91.6	94.6	106.9	104.5	98.4	90.8	105.4	110.6	100.9	100.9	111.6	124.3
Q16658	Fascin OS=Homo sapiens OX=9606 GN=FSCN1 PE=1 SV=3	1.096	0.937	1.027	1.117	1.192	1.224	1.156	0.966	1.031	1.059	0.91488	0.998243	0.969145	0.98419	0.936448	0.871409	0.978135	0.997565	0.994671	0.806799	77.6	91.6	94	122	91.8	135.4	94.8	77.1	100.4	122.9	90.5	128.6	140.3	90.7	84.6	82.2	77.2	84.7	84.2	93.8	83.7	89.4	129.3	122.1	92.6	103	92.8	156
P78347	General transcription factor II-I OS=Homo sapiens OX=9606 GN=GTF2I PE=1 SV=2	1.07	0.975	1.043	1.019	1.045	1.09	1.088	0.937	0.961	1.002	0.955336	0.999987	0.963056	0.999981	0.999524	0.974132	0.992317	0.979855	0.97605	0.985673	92.9	97	96.8	95	85.6	99.7	94.9	101	96.1	103.1	93.1	97.5	91.9	100.8	90.9	103.9	99.1	103.5	84.7	93.3	91.3	70.1	109.8	94.8	101.7	108.7	93.2	116.7
P58107	Epiplakin OS=Homo sapiens OX=9606 GN=EPPK1 PE=1 SV=3	0.933	0.86	0.803	1.074	1.248	1.002	1.145	0.938	1.09	0.875	0.969768	0.596603	0.37284	0.999981	0.868356	0.991016	0.992832	0.991335	0.679425	0.767321	129.8	78.5	128	99.3	162	101.8	81.8	127.4	118.3	128.4	113.3	96.1	92.9	125.1	97.2	80.8	94.7	106.8	90.4	104.8	81.8	74	96.6	101	93.2	94.9	84.7	149.4
P43686	26S proteasome regulatory subunit 6B OS=Homo sapiens OX=9606 GN=PSMC4 PE=1 SV=2	0.955	1.024	0.977	1.044	1.02	0.997	1.027	1.017	0.993	0.971	0.999918	0.998243	0.991343	0.999981	0.999524	0.991016	0.998452	0.971946	0.999804	0.999874	108.8	104.2	104.3	93.3	98.6	86.7	104.9	107.5	99.6	102.3	99.2	101.1	101.8	107.2	98.5	109.7	100.3	102.7	99.8	98.1	91	89.9	95.5	95.3	103.6	99.5	106.1	110
Q9UBN7	Histone deacetylase 6 OS=Homo sapiens OX=9606 GN=HDAC6 PE=1 SV=2	0.883	1.163	1.027	1.052	0.905	0.929	1.073	0.98	0.843	0.866	0.884963	0.270327	0.969145	0.999981	0.987887	0.991358	0.992832	0.997565	0.193931	0.853378	121.7	111.2	103.8	94.9	103.8	75.7	106.2	102.2	85.2	87	99.5	89.3	85.9	115.4	98.7	91.6	111.6	89.2	107.1	97.3	109.5	117.2	91.7	99.1	89.3	91.7	94.8	83.9
P32455	Guanylate-binding protein 1 OS=Homo sapiens OX=9606 GN=GBP1 PE=1 SV=2	0.873	1.086	0.948	1.221	1.125	1.066	1.263	0.967	0.891	0.844	0.977636	0.859928	0.996174	0.892937	0.984657	0.974246	0.909898	0.99852	0.774529	0.831327	93.3	103.5	101.8	95.6	88.8	98.6	125.6	90.8	84.7	90.4	88.8	99.3	107.7	101.9	80.1	92.8	70	79.9	123.8	88.4	80.7	71.2	78.5	79.6	86	120	88.2	104.4
P38117	Electron transfer flavoprotein subunit beta OS=Homo sapiens OX=9606 GN=ETFB PE=1 SV=3	0.802	0.942	0.756	1.034	1.098	0.83	0.993	1.042	1.106	0.836	0.817362	0.999987	0.666289	0.999981	0.989592	0.991016	0.994972	0.971946	0.86828	0.813468	123.4	119.5	103.4	89.6	130	60.5	98.1	139.4	104.7	90.8	121.4	107.8	118.2	109.8	115.6	100	87	96.1	124.1	91.5	107.7	49.2	80	67	124.7	105.3	127.5	83
P13716	Delta-aminolevulinic acid dehydratase OS=Homo sapiens OX=9606 GN=ALAD PE=1 SV=1	0.738	1.291	0.953	0.748	0.579	0.552	0.544	1.374	1.064	1.014	0.448145	0.0320151	0.99995	0.840735	0.14639	0.464946	0.159767	0.00101804	0.863462	0.976733	108.3	117	94.9	67.8	118.6	63	118.2	92.9	87.9	78.5	83.9	78.9	69.2	107	144.8	135.1	144	142.8	152	169.7	175.7	76.4	88	79.9	108.4	116.1	63.4	70
P05455	Lupus La protein OS=Homo sapiens OX=9606 GN=SSB PE=1 SV=2	1.142	0.981	1.12	1.053	1.074	1.203	1.162	0.906	0.924	1.036	0.821914	0.999987	0.797103	0.999981	0.998625	0.903059	0.967153	0.930101	0.918834	0.902717	93.7	81.8	94.9	116.7	93.3	115.3	95.3	84.7	94.4	115.4	94.4	103.1	104.8	96.8	92.3	96	84.6	92.2	86.4	82.1	90.1	96.6	131.7	124.4	80.8	108.1	108.4	139
P51648	Aldehyde dehydrogenase family 3 member A2 OS=Homo sapiens OX=9606 GN=ALDH3A2 PE=1 SV=1	0.609	1.298	0.79	1.182	0.91	0.719	0.869	1.36	1.048	0.828	0.0627161	0.119897	0.818939	0.944452	0.991346	0.946033	0.992317	0.0321689	0.980422	0.773294	135.8	123.5	96.6	84.1	136.5	66.6	127.1	103.2	83.8	96.6	95.1	74.3	85	111	132.4	80.1	104.5	102.1	96.1	120	109.4	63.3	91	74.8	114.6	101.4	67.8	75.2
P21912	Succinate dehydrogenase [ubiquinone] iron-sulfur subunit, mitochondrial OS=Homo sapiens OX=9606 GN=SDHB PE=1 SV=3	0.826	0.967	0.798	0.935	0.967	0.772	0.858	1.09	1.127	0.899	0.881831	0.999987	0.850882	0.999981	0.999524	0.980656	0.99066	0.892251	0.791397	0.996612	134	111.7	91.1	81.9	104.9	65.2	101.2	120.1	88.5	83.3	114.8	116.7	95.7	104.7	111.2	111.3	108.2	85.2	93.9	96.5	116.8	59.7	83.6	80.8	114.4	92.4	113.2	77
P78344	Eukaryotic translation initiation factor 4 gamma 2 OS=Homo sapiens OX=9606 GN=EIF4G2 PE=1 SV=1	1.055	0.975	1.028	1.001	1.027	1.056	1.072	0.934	0.958	0.985	0.977636	0.999987	0.969145	0.999981	0.999524	0.991016	0.992832	0.980611	0.983852	0.999874	107.1	97.9	97.3	103.6	99.1	99.5	92.7	102	101.9	109	97.4	101.5	101.7	98.5	97.5	110.8	94.2	101.3	99	109.7	91.6	104.5	126.3	128.4	97.6	100.9	104.5	115.3
P51610	Host cell factor 1 OS=Homo sapiens OX=9606 GN=HCFC1 PE=1 SV=2	1.029	0.985	1.014	1.038	1.054	1.068	1.074	0.967	0.981	0.995	0.99342	0.999987	0.977093	0.999981	0.999524	0.990926	0.992832	0.999312	0.999804	0.997383	85.7	91.4	99.5	95.8	88.9	123.2	98	86.5	98.3	108.4	92.5	97.2	100.1	96.9	77.8	92.7	92.7	92.3	88.4	93	88.6	99.9	111.6	97.5	90.3	98.6	94.6	121.9
P78329	Cytochrome P450 4F2 OS=Homo sapiens OX=9606 GN=CYP4F2 PE=1 SV=1	0.818	0.956	0.782	0.852	0.891	0.697	0.726	1.174	1.228	0.96	0.749329	0.999987	0.494041	0.981351	0.987887	0.783468	0.652376	0.208402	0.0697113	0.999874	124.8	112	105.2	93.5	108.6	73.9	124.5	113.6	89.2	63.7	130	82.2	122.5	127.3	137.9	67.8	129.3	88.4	127.4	142.5	118.1	70	74.6	88.8	104.2	91.5	96.6	80.5
Q14554	Protein disulfide-isomerase A5 OS=Homo sapiens OX=9606 GN=PDIA5 PE=1 SV=1	0.78	0.982	0.766	0.925	0.942	0.721	0.873	1.059	1.078	0.826	0.720846	0.999987	0.689702	0.999981	0.998625	0.94914	0.992317	0.927624	0.940531	0.753867	86.2	101.3	101.8	76.4	102.4	76.4	113.2	107.2	100.4	106.9	103.2	99.9	97.8	106.1	105.6	95.5	109.6	123.3	100.7	135.9	121.2	69.8	83.2	73.5	95.4	98.9	79	73.7
Q9UNM6	26S proteasome non-ATPase regulatory subunit 13 OS=Homo sapiens OX=9606 GN=PSMD13 PE=1 SV=2	0.972	0.991	0.963	0.997	1.007	0.97	1.023	0.975	0.985	0.948	0.999918	0.999987	0.991343	0.999981	0.999524	0.991016	0.992832	0.998693	0.996349	0.999874	105.2	104.7	98.2	84.6	95.5	85	99	108.3	99.1	96.7	97.8	97.4	101.7	102.9	98.5	113.2	99	101.2	88.4	96.1	92.8	87.5	87.4	80.1	101.6	102	109.7	95.5
Q15166	Serum paraoxonase/lactonase 3 OS=Homo sapiens OX=9606 GN=PON3 PE=1 SV=3	0.662	1.115	0.738	0.895	0.803	0.593	0.768	1.166	1.046	0.772	0.191273	0.741497	0.498556	0.999981	0.865541	0.648274	0.948392	0.557311	0.978663	0.341948	135.6	115.3	80.6	78.9	149.5	62	113.8	124.2	104.8	62.1	102	67.2	82	110.9	127.1	81.2	125.2	91.2	131.1	137.5	144.9	71.2	79.8	75.3	119.8	99.1	74.6	66.5
P02649	Apolipoprotein E OS=Homo sapiens OX=9606 GN=APOE PE=1 SV=1	0.818	1.396	1.141	1.875	1.343	1.533	1.561	1.202	0.861	0.982	0.862883	0.0240443	0.733521	0.0688978	0.677923	0.441393	0.521146	0.38319	0.577572	0.997455	130.3	96.6	175.1	115.5	118.3	150.3	122.5	107.7	120.5	82.4	82.1	87.7	102.8	80.7	74	61.4	82.2	98	65.3	60.3	62.4	94.5	69.3	121.5	101.8	100.1	102.1	85.5
Q13428	Treacle protein OS=Homo sapiens OX=9606 GN=TCOF1 PE=1 SV=3	1.264	0.926	1.169	1.064	1.149	1.344	1.211	0.878	0.949	1.11	0.315058	0.948996	0.439684	0.999981	0.969865	0.729429	0.948973	0.776972	0.955483	0.567058	82.4	70	90.3	101.2	79.5	112.2	87.2	80.1	88.3	116.9	94.2	96.8	95.7	94	71.9	93.7	78	82.3	85.7	67.5	82	110.5	119	110.2	88.3	92.5	102.1	122.1
O00429	Dynamin-1-like protein OS=Homo sapiens OX=9606 GN=DNM1L PE=1 SV=2	1.014	0.971	0.985	1.09	1.122	1.105	1.095	0.996	1.025	1.009	0.998301	0.999987	0.991343	0.99784	0.987887	0.980656	0.992317	0.988898	0.965185	0.986028	101	104.7	100.2	100.4	101	97.4	101	107.8	105.2	98.3	97.2	107.8	101.6	104	90.5	106.5	92.3	106.8	92.6	98.4	92.6	228.5	96.9	103	100.5	99	103	102.4
P67936	Tropomyosin alpha-4 chain OS=Homo sapiens OX=9606 GN=TPM4 PE=1 SV=3	1.647	0.775	1.276	1.284	1.657	2.114	1.768	0.726	0.937	1.196	0.0142951	0.222141	0.318784	0.808439	0.205152	0.0556015	0.262933	0.053199	0.948217	0.213172	57.2	67.8	79.6	140.3	73.5	161	71.8	57.3	94.9	165.9	94.9	115.2	128.5	84.4	49.9	51.6	57.3	59.1	57.3	61.8	65.9	101.1	177.3	175	87.4	102.4	121.1	170
P02774	Vitamin D-binding protein OS=Homo sapiens OX=9606 GN=GC PE=1 SV=2	0.586	1.806	1.058	2.56	1.418	1.5	1.752	1.461	0.809	0.856	0.0339858	1.86887e-06	0.9473	0.000950991	0.567814	0.483748	0.300206	0.00391792	0.240146	0.902717	90.7	73.3	156	225.5	164.5	278.5	98.6	81.1	118.1	110.6	86.4	78.5	116.7	77.2	67.6	65.9	57.4	76.6	45.7	46.4	60.9	211.8	91.4	161.5	76.6	92.3	76	74.5
P25786	Proteasome subunit alpha type-1 OS=Homo sapiens OX=9606 GN=PSMA1 PE=1 SV=1	1.016	0.998	1.013	0.908	0.91	0.922	0.932	0.974	0.977	0.99	0.99342	0.999987	0.977093	0.999981	0.991346	0.995721	0.992317	0.998693	0.996201	0.996612	94.7	95.6	96.4	88.2	97.9	78.7	107.6	93.3	91.4	98.4	96.5	94.3	95.8	105.4	100.1	118.2	103.2	105.2	98.2	111	108.9	86.9	90	85.6	97.1	97.7	104.6	101.6
A0MZ66	Shootin-1 OS=Homo sapiens OX=9606 GN=SHTN1 PE=1 SV=4	0.761	1.08	0.822	1.569	1.452	1.193	1.645	0.954	0.883	0.726	0.412455	0.777887	0.689419	0.226594	0.462415	0.936251	0.266407	0.994685	0.517333	0.0570278	139.9	103.1	106	105.1	113.5	93.2	113	100.6	91.1	98.2	98.1	115	94.7	105.9	70.7	91.8	66.1	65.4	75.2	66.2	67.6	74.7	76	83.6	93.6	78.7	88.7	80.7
Q13838	Spliceosome RNA helicase DDX39B OS=Homo sapiens OX=9606 GN=DDX39B PE=1 SV=1	1.135	0.925	1.05	1.019	1.101	1.156	1.147	0.888	0.96	1.008	0.836905	0.982733	0.958776	0.999981	0.989334	0.936251	0.978413	0.880463	0.979382	0.963916	92.6	94.9	91.7	109	93.5	110	94.6	94.7	105.5	117.4	102.2	102.2	103.1	99	81.6	89.1	91.6	99	100.9	99.8	92.9	78.6	112.6	107.4	90.2	105.7	109.6	134.6
P14314	Glucosidase 2 subunit beta OS=Homo sapiens OX=9606 GN=PRKCSH PE=1 SV=2	0.9	1.018	0.916	1.066	1.048	0.959	0.999	1.067	1.048	0.96	0.99342	0.999987	0.992179	0.99784	0.999524	0.991016	0.992963	0.931726	0.980422	0.999874	103.7	105.3	105.2	92.3	108.3	80.4	111	106.8	104.1	103.3	96.8	88.1	94.5	104.4	93	98.6	92.5	98.4	98.9	101.1	99.4	78.4	100.1	104.3	98.4	94.6	90.9	84
O60841	Eukaryotic translation initiation factor 5B OS=Homo sapiens OX=9606 GN=EIF5B PE=1 SV=4	1.047	0.943	0.987	0.944	1.002	0.988	0.988	0.955	1.013	1	0.986859	0.996726	0.991189	0.999981	0.999524	0.992041	0.992832	0.997565	0.992741	0.994504	94.3	82.8	100.8	101.3	94.3	84.9	96.1	100.1	96.9	97.4	93.5	101.2	103	101.9	99	111.3	106.6	123.7	99.9	93.3	91	87.9	96.1	100.4	98.5	102.7	100.8	98.7
Q14258	E3 ubiquitin/ISG15 ligase TRIM25 OS=Homo sapiens OX=9606 GN=TRIM25 PE=1 SV=2	1.01	0.974	0.984	1.023	1.051	1.034	1.04	0.984	1.01	0.994	0.99342	0.999987	0.987106	0.999981	0.999524	0.98898	0.992832	0.998693	0.999804	0.994101	103.1	99.1	96.5	91.5	93.3	87.8	99.3	100	95.4	93.1	90.5	100.9	108.3	99.1	95.6	100.3	94.3	93.9	97	89.8	89.1	100.2	85.7	77.7	89.9	99.4	104.2	97.5
Q9NQ94	APOBEC1 complementation factor OS=Homo sapiens OX=9606 GN=A1CF PE=1 SV=1	0.823	1.131	0.931	0.854	0.755	0.703	0.814	1.05	0.928	0.864	0.747592	0.425008	0.989952	0.974885	0.726466	0.788774	0.919887	0.909467	0.883711	0.853662	110.5	101.1	100.3	84.9	105.1	76.2	106.9	107.4	86	82.8	92.1	89.4	88.6	103	121.2	118.4	120.6	117.7	101.8	110.7	124.9	71.4	82.4	85.6	102.2	106.7	83.2	75
Q13884	Beta-1-syntrophin OS=Homo sapiens OX=9606 GN=SNTB1 PE=1 SV=3	0.794	1.24	0.985	1.228	0.991	0.976	1.019	1.206	0.973	0.958	0.783778	0.087601	0.989952	0.868474	0.999524	0.991358	0.999416	0.196778	0.992741	0.999874	138.1	121.4	111	85.4	119.5	79.4	118.4	107.2	101.4	87.7	95.5	88.1	82.6	110.7	93.6	102.8	96.4	91.8	88.9	100.8	106.4	86.5	97.2	94	106.9	114.1	86.2	81.3
P37837	Transaldolase OS=Homo sapiens OX=9606 GN=TALDO1 PE=1 SV=2	1.145	1.014	1.16	0.903	0.891	1.034	0.952	0.949	0.936	1.086	0.817362	0.999987	0.667676	0.999981	0.987887	0.986835	0.998452	0.991335	0.944099	0.705715	91.6	93.4	86.7	108.7	92.1	107.6	89.4	88.3	92.1	92.5	90.9	89.3	87.4	95.6	91.1	108.6	103.6	94.1	99.5	102	113.6	71.7	111	112.2	89.8	101.8	105.4	114.5
P23142	Fibulin-1 OS=Homo sapiens OX=9606 GN=FBLN1 PE=1 SV=4	1.078	0.739	0.797	1.631	2.205	1.758	1.862	0.876	1.184	0.944	0.944831	0.00744845	0.564179	0.11265	0.00341763	0.161231	0.1098	0.761363	0.21734	0.999874	72.3	76.7	119.1	111.4	97.8	165.1	87.6	93.3	168.2	145.1	107.6	132.3	176.8	100.5	52	49.3	60	69.3	59.4	68.6	65.8	110.8	114.1	105.4	77.1	79.6	99.7	106.9
P47756	F-actin-capping protein subunit beta OS=Homo sapiens OX=9606 GN=CAPZB PE=1 SV=4	1.039	1.074	1.116	1.151	1.071	1.195	1.218	0.945	0.88	0.982	0.983211	0.912027	0.807803	0.97043	0.998625	0.911657	0.938223	0.988456	0.711468	0.998964	89.3	100.3	100.1	108.8	89.5	122.4	104.8	85	92.3	110.3	93.1	106.9	100	93.4	85.6	95.1	85.3	88.2	82	87.2	87.4	101	104.2	123.6	91.3	90.5	105	113.7
P23381	Tryptophan--tRNA ligase, cytoplasmic OS=Homo sapiens OX=9606 GN=WARS1 PE=1 SV=2	1.193	1.008	1.203	0.998	0.99	1.191	1.197	0.834	0.827	0.995	0.562192	0.999987	0.308523	0.999981	0.999524	0.936251	0.963247	0.416665	0.149731	0.993427	79.2	84.5	88.8	120	76.6	123.7	101.3	75.4	93.3	93.8	77.6	86.8	98.2	88.1	81.9	98.8	79.3	89	92.2	90.6	80.2	106	111.5	114.2	90.4	103.9	92.2	115.5
O94760	N(G),N(G)-dimethylarginine dimethylaminohydrolase 1 OS=Homo sapiens OX=9606 GN=DDAH1 PE=1 SV=3	0.819	1.004	0.822	0.991	0.987	0.811	1.081	0.917	0.913	0.751	0.864624	0.999987	0.897494	0.999981	0.999524	0.985568	0.992134	0.952599	0.877678	0.195582	128	112	99.8	95.4	118.8	79.9	98.8	133.1	99.4	93	98.9	102.5	120.5	77.8	79.3	113.8	95.6	103.6	84.5	100.7	108.5	79.5	91.1	80	93.3	99.7	81.7	73.2
P00491	Purine nucleoside phosphorylase OS=Homo sapiens OX=9606 GN=PNP PE=1 SV=2	1.068	0.957	1.022	0.714	0.746	0.763	0.743	0.961	1.005	1.027	0.959957	0.999987	0.969145	0.581238	0.695143	0.926469	0.693319	0.998693	0.996349	0.947663	92.4	92.7	99.3	87.2	85	90.4	95.3	99.4	112	96.6	84.6	91.9	83.8	98.7	134.9	136.7	129.5	115.5	126.7	153.1	119.9	90.5	97.5	99	104.4	122.2	92.6	98.7
P48449	Lanosterol synthase OS=Homo sapiens OX=9606 GN=LSS PE=1 SV=1	0.786	1.053	0.828	0.742	0.705	0.584	0.565	1.314	1.247	1.033	0.749329	0.953028	0.849917	0.824834	0.567814	0.619141	0.230551	0.0059751	0.0422598	0.908016	104.3	119.2	87.2	68	104.7	74.4	106.4	152.4	99	83.4	104.2	67.2	66.3	105.6	134.3	140.5	202.6	120.4	129.2	145.1	153.7	82	94.1	78.2	93.7	92	75	68.5
Q9Y2A7	Nck-associated protein 1 OS=Homo sapiens OX=9606 GN=NCKAP1 PE=1 SV=1	1.099	0.96	1.056	0.956	0.996	1.051	1.016	0.941	0.98	1.034	0.894083	0.999987	0.930748	0.999981	0.999524	0.991016	0.995209	0.991335	0.999804	0.937273	94.8	89.5	93.2	89.8	96.5	95	94.7	89.3	96.6	103.3	98.6	100.6	99.1	97.7	85.3	94.2	95.2	99.5	107.9	104.1	99.1	85.9	107.2	93.2	104.1	99.6	111.8	111.2
Q8NBQ5	Estradiol 17-beta-dehydrogenase 11 OS=Homo sapiens OX=9606 GN=HSD17B11 PE=1 SV=3	0.64	1.194	0.764	1.388	1.162	0.889	1.142	1.216	1.018	0.778	0.128076	0.443279	0.712416	0.6344	0.96201	0.997723	0.97671	0.322081	0.999804	0.354046	146.7	130.1	116.2	82.3	165.9	60.3	117.8	117.4	130.6	95.6	124.1	84.4	83.8	98.6	74.1	84.8	115.6	99.9	107.8	80.5	84.8	58.4	75.4	55.8	102.8	92.6	85.9	69.9
Q93052	Lipoma-preferred partner OS=Homo sapiens OX=9606 GN=LPP PE=1 SV=1	1.179	0.944	1.112	1.283	1.36	1.513	1.429	0.898	0.952	1.059	0.601924	0.996853	0.695036	0.69942	0.655496	0.435746	0.607765	0.915352	0.97435	0.862757	99.6	102.1	96.1	88.8	96.1	134.2	97.2	96.2	95	112.2	96.6	103	118.6	107.3	77.5	67.5	77.9	78.1	72.5	75.8	72.1	86.1	119.5	123.3	101.5	114.6	86	116.1
Q9Y4F1	FERM, ARHGEF and pleckstrin domain-containing protein 1 OS=Homo sapiens OX=9606 GN=FARP1 PE=1 SV=1	1.061	0.902	0.957	1.102	1.222	1.17	1.213	0.908	1.007	0.964	0.976543	0.905671	0.992597	0.989578	0.890772	0.924053	0.948392	0.927624	0.999804	0.999874	107.7	99.5	92.6	95.4	92.3	89.9	99.3	92.2	107.7	114	102.1	114	105.8	102.3	77.1	91.9	92.8	92.4	79.5	86.6	84.2	61	101.3	86.8	104.8	97.3	112.9	112.5
Q9Y2Q3	Glutathione S-transferase kappa 1 OS=Homo sapiens OX=9606 GN=GSTK1 PE=1 SV=3	0.758	1.095	0.83	1.33	1.214	1.008	1.114	1.193	1.09	0.904	0.609874	0.882685	0.94691	0.733232	0.900993	0.991016	0.989466	0.419231	0.917338	0.998964	163.3	130.8	104.5	91.3	124.1	75.5	112.1	118	102.3	83.8	117.9	102.4	101.1	116.6	101.4	76.6	84.3	81.7	112.4	92.7	84	57.7	85	67.1	125	110.9	101.6	83.2
Q6P996	Pyridoxal-dependent decarboxylase domain-containing protein 1 OS=Homo sapiens OX=9606 GN=PDXDC1 PE=1 SV=2	1.042	0.956	0.997	0.979	1.024	1.021	1.066	0.919	0.961	0.958	0.99342	0.999987	0.985479	0.999981	0.999524	0.999985	0.999989	0.971946	0.9948	0.999874	93.8	91.3	111.5	99.4	99.8	89.1	92.8	92.7	86.5	98.1	80.6	99.9	99.2	98.3	81.4	108.5	82.8	95.8	101.6	115.4	94.4	105.5	153.6	98.8	96.2	97.8	84.6	94.9
Q99536	Synaptic vesicle membrane protein VAT-1 homolog OS=Homo sapiens OX=9606 GN=VAT1 PE=1 SV=2	0.944	1.005	0.949	1.29	1.284	1.218	1.164	1.108	1.103	1.046	0.999492	0.999987	0.99995	0.733176	0.790117	0.910443	0.979727	0.591458	0.763509	0.889648	67.3	133.2	112.5	108.9	93.7	156.1	110.9	80.6	110.4	111	102.1	114.2	116.1	103.1	89.6	79.2	86	83.5	88.8	93.2	81.9	91.1	113	104.7	86.7	92.8	111.1	133.7
O75356	Ectonucleoside triphosphate diphosphohydrolase 5 OS=Homo sapiens OX=9606 GN=ENTPD5 PE=1 SV=1	0.677	1.352	0.916	1.398	1.034	0.947	1.059	1.32	0.976	0.894	0.241376	0.0176649	0.985479	0.624512	0.999524	0.999833	0.992832	0.0269028	0.994429	0.979358	170.1	132.8	115.2	87.1	161.9	58.8	135.7	127.3	98.2	78.5	101	85.5	84.1	120	106.4	107.4	87.1	72.2	91.7	95	112.3	78	89.9	82.1	168.7	129	97.1	80.7
P07910	Heterogeneous nuclear ribonucleoproteins C1/C2 OS=Homo sapiens OX=9606 GN=HNRNPC PE=1 SV=4	1.005	0.964	0.969	1.14	1.183	1.146	1.24	0.92	0.954	0.924	0.99342	0.999987	0.991189	0.974179	0.948577	0.93961	0.930327	0.958368	0.970717	0.999874	94.4	84.7	97.8	101.8	91.5	107.5	100.5	89.8	100	115.6	100.8	102.4	103.9	101.4	81	97.2	86.3	85.3	80.8	86.4	85.8	81.6	108.5	97.3	93.1	98.3	110.1	130.2
P09417	Dihydropteridine reductase OS=Homo sapiens OX=9606 GN=QDPR PE=1 SV=2	0.906	1.037	0.94	0.736	0.71	0.667	0.666	1.106	1.067	1.003	0.987898	0.982	0.993531	0.808365	0.567814	0.82276	0.557681	0.596975	0.90593	0.986028	111.1	95	80.5	81.9	102.9	61.7	105.8	111.7	76.7	90.2	96.7	108.9	91.7	91.6	141.8	123.5	129	119.4	110.8	152	136.5	67.2	102.2	70.4	123.1	116.5	86.1	72.3
P23528	Cofilin-1 OS=Homo sapiens OX=9606 GN=CFL1 PE=1 SV=3	1.035	0.98	1.014	1.151	1.174	1.191	1.234	0.933	0.952	0.965	0.988395	0.999987	0.977093	0.97043	0.954766	0.917383	0.935237	0.974794	0.9675	0.999874	76.2	95.6	100.6	134	87.1	148.6	101.3	84.6	85.4	122.2	102.6	104.1	121	97.8	87.4	96.2	84.2	90.3	89	83.4	83.6	82.8	131.5	117.7	86.6	94.2	104.1	151.3
O95822	Malonyl-CoA decarboxylase, mitochondrial OS=Homo sapiens OX=9606 GN=MLYCD PE=1 SV=3	0.974	0.911	0.888	1.019	1.119	0.993	0.974	1.046	1.148	1.019	0.999918	0.872072	0.969145	0.999981	0.987887	0.991824	0.992832	0.909467	0.283991	0.963775	112.6	106.8	99.7	81	108.4	68.9	92.6	129.7	99.4	90.9	116.6	110.7	105.8	109.5	97	100	92.1	97.9	123.7	97.5	106.8	87.4	97.2	94.9	107.4	117.5	121.4	96.3
P21810	Biglycan OS=Homo sapiens OX=9606 GN=BGN PE=1 SV=2	0.932	1.034	0.964	1.492	1.442	1.391	1.211	1.232	1.191	1.149	0.999492	0.991159	0.991343	0.372474	0.529046	0.574997	0.951518	0.164199	0.463694	0.371863	61.5	72.8	112.8	195.8	111.3	140	94.1	65.6	119.5	151.3	99.6	107.6	124.7	85.8	61.5	59.4	91	102.5	63.8	74.6	81	92.1	237.9	196.8	80.8	103.8	81.4	165
Q15046	Lysine--tRNA ligase OS=Homo sapiens OX=9606 GN=KARS1 PE=1 SV=3	1.045	0.956	0.998	0.956	1	0.999	1.032	0.926	0.969	0.967	0.982111	0.999987	0.981287	0.999981	0.999524	0.991016	0.992832	0.969121	0.991665	0.999874	92.5	97.4	94.3	98	90	90.8	93.3	88.7	97.6	99.3	95	106	102.2	97.6	95.6	105	93.1	105.7	97.6	101.2	91.1	83	90.1	91.2	97.4	99.8	101.5	107.1
P07737	Profilin-1 OS=Homo sapiens OX=9606 GN=PFN1 PE=1 SV=2	1.022	0.998	1.02	1.199	1.201	1.225	1.233	0.972	0.974	0.994	0.992718	0.999987	0.971132	0.927891	0.921438	0.877328	0.935664	0.998693	0.994132	0.990752	94.5	115.8	113.5	111.6	89	111	102.2	100.5	105.1	116	111.2	133.4	138.1	105.8	92.6	100.7	103.6	104.3	91.5	91.1	90.5	77.3	113.5	118.9	91.3	91.6	168.9	126.6
Q12907	Vesicular integral-membrane protein VIP36 OS=Homo sapiens OX=9606 GN=LMAN2 PE=1 SV=1	0.959	1.033	0.991	0.881	0.852	0.844	0.886	0.993	0.962	0.953	0.999918	0.994197	0.985456	0.99784	0.957377	0.991016	0.989466	0.996479	0.97605	0.999874	101.4	111.7	104.6	95.3	103.3	85.9	110	105.8	99.2	100	103.7	100.5	96.6	99.1	117.3	130.8	121	120.7	109.2	115.4	106.9	150.3	89.8	88.5	117	99.1	106.4	93.8
O60749	Sorting nexin-2 OS=Homo sapiens OX=9606 GN=SNX2 PE=1 SV=2	0.993	1.02	1.013	1.085	1.064	1.078	1.085	1	0.981	0.993	0.998654	0.999987	0.977093	0.99784	0.998625	0.977016	0.992832	0.991335	0.996349	0.994504	95.7	102.6	96	95.4	100.8	110.5	105.7	95	91.1	98.8	94	109.8	105.5	102.8	92.6	97.2	86.1	94.9	86.8	92.9	97.4	75.3	93.6	88	100.1	104.4	106.9	103.6
Q96I15	Selenocysteine lyase OS=Homo sapiens OX=9606 GN=SCLY PE=1 SV=4	1.039	1.112	1.156	0.891	0.801	0.926	0.849	1.05	0.944	1.091	0.99342	0.573946	0.580808	0.964446	0.716849	0.991016	0.874213	0.799028	0.971503	0.741463	106.8	101.7	98.2	101.7	108.2	81.6	107.4	88.7	86.1	93.5	94.3	91.4	84.6	92.5	75.2	111.2	122.4	118.5	101.8	114.1	130.5	74.9	106.4	100.6	106.8	108.9	105.6	90.1
Q9UBV2	Protein sel-1 homolog 1 OS=Homo sapiens OX=9606 GN=SEL1L PE=1 SV=3	0.995	0.966	0.961	1.029	1.065	1.024	1.118	0.92	0.953	0.916	0.999918	0.999987	0.99995	0.999981	0.999524	0.999833	0.992832	0.974506	0.982151	0.994504	97.6	98.1	94.8	104.5	91.2	94	101.5	97.7	102.4	100.1	101.1	109.3	112	97	97.1	94.5	92.8	94.9	104.2	101.1	93.9	74.6	85	99.5	97.1	96.5	121.4	99.6
Q9HDC9	Adipocyte plasma membrane-associated protein OS=Homo sapiens OX=9606 GN=APMAP PE=1 SV=2	0.972	0.836	0.813	0.817	0.977	0.795	0.88	0.929	1.111	0.903	0.999918	0.602462	0.902252	0.965993	0.999524	0.986835	0.992832	0.971946	0.860338	0.997455	89.7	99.9	82.2	77.2	95.1	76.4	112.3	123.3	101.6	108	135.5	95.1	107.2	92.9	110.5	100.8	108.4	122.4	121.2	108.4	109.7	70.1	86.6	81.1	106	87.2	108.3	88.9
Q53GQ0	Very-long-chain 3-oxoacyl-CoA reductase OS=Homo sapiens OX=9606 GN=HSD17B12 PE=1 SV=2	0.818	1.023	0.836	1.013	0.99	0.828	0.865	1.171	1.145	0.957	0.864244	0.999987	0.905111	0.999981	0.999524	0.991016	0.981153	0.255722	0.499375	0.999874	127.9	100.1	112.2	93.7	116.1	83.1	112.5	144.9	109.7	115.4	117.8	93.6	101.6	99.3	97.3	133.1	125.1	126.6	107.3	96.5	110.8	52.7	91.7	77	94.7	97.9	96.6	91.5
Q86YB7	Enoyl-CoA hydratase domain-containing protein 2, mitochondrial OS=Homo sapiens OX=9606 GN=ECHDC2 PE=1 SV=2	0.753	1.08	0.813	0.808	0.748	0.608	0.732	1.104	1.022	0.831	0.337014	0.809926	0.651025	0.903437	0.704557	0.444759	0.653047	0.576348	0.980055	0.651613	100.3	84.5	97.1	87.1	115.2	57.3	127.7	108.8	88	89.2	119.1	89.9	71.4	89.9	136.7	108.9	140.5	113.3	116.6	152.8	120.1	57.5	88.5	71.5	103.3	107.2	73.1	54.5
O14756	17-beta-hydroxysteroid dehydrogenase type 6 OS=Homo sapiens OX=9606 GN=HSD17B6 PE=1 SV=1	0.715	1.641	1.173	0.534	0.325	0.382	0.47	1.135	0.692	0.812	0.133094	1.14308e-08	0.490095	0.122583	2.12081e-05	0.0314848	0.0710284	0.381399	8.36906e-06	0.476625	166.9	99.6	58.8	56.7	143.9	56	128.4	97.6	60.7	57.1	62.3	54.3	47.3	70	249.7	128.9	186.5	90.7	207.1	149.2	270.6	71.2	70.2	74.8	81.3	147.9	54.1	45.7
P62333	26S proteasome regulatory subunit 10B OS=Homo sapiens OX=9606 GN=PSMC6 PE=1 SV=1	0.999	1.004	1.003	0.898	0.894	0.897	0.913	0.983	0.98	0.983	0.998301	0.999987	0.984377	0.99784	0.987887	0.991016	0.989466	0.997565	0.996349	0.999874	105.8	100.5	96.9	88.5	95.9	86.4	103.4	107	89	95.1	90.8	101.6	99.9	96.5	107.9	115.9	108.6	108.5	91.5	102.3	100.3	64.7	88.2	77.9	101.1	98.4	102	96.8
O75131	Copine-3 OS=Homo sapiens OX=9606 GN=CPNE3 PE=1 SV=1	0.921	1.079	0.994	1.018	0.944	0.938	1.013	1.005	0.932	0.926	0.99342	0.842478	0.985456	0.999981	0.998625	0.999985	0.999989	0.988687	0.900539	0.999874	104.4	101.8	102.1	118	101.9	109.8	108.3	99.7	96.7	89.9	93.8	103.6	94.8	102.1	102.5	104	115.1	108.6	98.5	94	97.9	136.5	104.2	96.1	86.9	94.8	103.5	95.1
P01871	Immunoglobulin heavy constant mu OS=Homo sapiens OX=9606 GN=IGHM PE=1 SV=4	1.329	0.977	1.298	1.798	1.841	2.39	1.83	0.983	1.006	1.306	0.295254	0.999987	0.170499	0.0450999	0.0488689	0.00823115	0.114995	0.998693	0.999804	0.0311799	59.4	62.7	87.4	121.7	138.9	238.9	75.2	71.2	178.9	169.7	68.1	89.5	118.8	79.4	40.4	72.3	48.6	56.9	52.2	45.8	47.1	221.9	120	221.4	64.1	113.4	99.4	116.2
Q9UJU6	Drebrin-like protein OS=Homo sapiens OX=9606 GN=DBNL PE=1 SV=1	1.048	1.006	1.054	1.097	1.09	1.149	1.149	0.955	0.949	1.001	0.977636	0.999987	0.929888	0.99784	0.996227	0.95899	0.98905	0.997565	0.96794	0.994504	84.3	86.4	99.7	109.1	97.9	122.8	98.9	83.9	94.1	107.5	95.1	101	98.3	100.2	81.9	88.6	81	90.2	90.7	94.3	93.2	108.3	106.3	112.7	103.6	98.3	92.3	101.9
O15144	Actin-related protein 2/3 complex subunit 2 OS=Homo sapiens OX=9606 GN=ARPC2 PE=1 SV=1	1.083	0.95	1.029	1.224	1.289	1.326	1.38	0.887	0.933	0.961	0.941972	0.999987	0.969145	0.89206	0.783303	0.711257	0.710767	0.8855	0.943329	0.999874	90.5	101.5	100.6	106.6	89.2	133	109.3	87.9	102.6	122.2	106.8	115.5	118.4	103.6	79.7	93.2	73.5	82.9	73.5	85.8	83.1	98	109.9	114	93.6	86.6	112	143.7
P20073	Annexin A7 OS=Homo sapiens OX=9606 GN=ANXA7 PE=1 SV=3	0.995	1.029	1.025	1.062	1.032	1.057	1.097	0.968	0.94	0.963	0.998301	0.999987	0.969145	0.998652	0.999524	0.982288	0.989466	0.997565	0.949835	0.999874	105	103.1	95.2	106.1	95.1	97.1	98.4	89.9	95	99.4	93.5	100.8	96.8	95.6	89.9	92.7	101.8	91.8	93.9	91.3	96.4	69.2	103.5	98.1	98	88.6	102.7	97.6
O75534	Cold shock domain-containing protein E1 OS=Homo sapiens OX=9606 GN=CSDE1 PE=1 SV=2	1.017	0.982	0.999	0.827	0.841	0.84	0.831	0.994	1.012	1.011	0.996676	0.999987	0.985456	0.928695	0.947586	0.980656	0.922351	0.991335	0.992741	0.982817	96.7	96.6	94.9	93.6	91.2	88.1	96.8	97.2	98.2	96.6	91	97	90.6	95	116.9	122.5	114.8	112.7	106.1	124.7	104.8	81.8	92.8	100.3	100.8	96.4	93.8	97.2
Q32MZ4	Leucine-rich repeat flightless-interacting protein 1 OS=Homo sapiens OX=9606 GN=LRRFIP1 PE=1 SV=2	0.927	0.992	0.919	1.228	1.238	1.138	1.344	0.914	0.921	0.847	0.982111	0.999987	0.978221	0.831167	0.890938	0.970809	0.780909	0.959425	0.893961	0.739977	106.7	85.7	97	98	92.9	96.4	95	95.9	92.6	97.2	101.6	104.2	95.1	103.5	80.5	101.4	78.5	96.4	77.3	71.8	71.3	115.1	88.6	89.3	86.9	87.7	90.3	100.2
Q14651	Plastin-1 OS=Homo sapiens OX=9606 GN=PLS1 PE=1 SV=2	0.954	0.934	0.891	1.049	1.123	1.001	1.088	0.964	1.033	0.92	0.99342	0.963871	0.966156	0.999981	0.989592	0.997349	0.9967	0.998693	0.949835	0.997455	103.2	106	96.8	86.5	97.7	73.3	97.8	96.3	104.7	113.6	96.9	107.6	98.4	106.9	83.6	95.1	85.8	107	99	86.7	93.2	138.1	83.1	71.2	84.4	93.3	96	104.3
P42166	Lamina-associated polypeptide 2, isoform alpha OS=Homo sapiens OX=9606 GN=TMPO PE=1 SV=2	0.937	1.022	0.957	1.195	1.169	1.119	1.229	0.972	0.951	0.911	0.91656	0.963871	0.985456	0.899366	0.983705	0.991016	0.948973	0.991335	0.977425	0.902191	104.7	98.5	104.2	92.8	104.5	107.8	97.8	96.7	110.5	91.6	102.1	96.5	103.7	102	73.4	100.9	85.1	87.2	89.9	89.6	76.1	100.7	91.6	97.8	97.6	94.2	86.3	103.6
P46777	60S ribosomal protein L5 OS=Homo sapiens OX=9606 GN=RPL5 PE=1 SV=3	0.975	1.018	0.993	0.881	0.865	0.859	0.924	0.953	0.936	0.93	0.999492	0.999987	0.985456	0.99784	0.969667	0.991144	0.992832	0.991335	0.944517	0.999874	91	94.5	96.1	96.3	86	88.3	94.5	94.1	92.8	99.5	90.7	99.8	90.2	89	97.8	107.9	118.8	114.8	92.2	107.3	96.2	82.8	96.1	92	89.5	93.5	92.3	92.2
O95573	Long-chain-fatty-acid--CoA ligase 3 OS=Homo sapiens OX=9606 GN=ACSL3 PE=1 SV=3	0.992	0.873	0.866	0.969	1.11	0.961	0.975	0.993	1.138	0.985	0.999918	0.570557	0.868056	0.999981	0.990653	0.991932	0.992832	0.979855	0.34279	0.999874	92.8	103.5	102.6	83.9	92.6	86	107.6	122.3	106.3	98.5	112.2	101.8	113.6	102.9	97.4	115.5	93.2	98.8	83.4	95.8	83.4	74.5	92.1	91.5	99.7	91.7	123.9	105.7
P27348	14-3-3 protein theta OS=Homo sapiens OX=9606 GN=YWHAQ PE=1 SV=1	0.957	0.978	0.936	1.025	1.049	0.981	1.095	0.936	0.958	0.896	0.999918	0.999987	0.995989	0.999981	0.999524	0.991016	0.992317	0.979855	0.971595	0.982817	88.8	98.8	94.3	121.7	90.9	117	90.1	80.6	81.1	114.7	93.2	103.9	103.3	96.5	80.4	93.4	93.6	94.6	82.7	90.3	92	69	114	80.8	88.8	102.7	90.3	121
P01042	Kininogen-1 OS=Homo sapiens OX=9606 GN=KNG1 PE=1 SV=2	0.571	1.565	0.894	3.411	2.18	1.949	2.32	1.47	0.94	0.84	0.0221189	0.000732234	0.985456	3.92307e-06	0.00928873	0.0656405	0.0148927	0.00321075	0.949835	0.838538	82.1	73.6	169.7	185.8	160.5	304.1	105.1	79.7	127.8	102.6	99.6	106.6	114	92.7	44.7	47	48.9	56.6	44.4	41.1	47.6	205.9	89.8	163.4	72.9	97.8	83.7	91.7
P51991	Heterogeneous nuclear ribonucleoprotein A3 OS=Homo sapiens OX=9606 GN=HNRNPA3 PE=1 SV=2	0.998	0.929	0.928	1.071	1.152	1.069	1.197	0.895	0.963	0.893	0.997505	0.991372	0.996158	0.99784	0.969667	0.975103	0.956426	0.909467	0.982151	0.990752	92.9	88.5	92.1	106.1	94.1	119.6	98.4	88.1	102.6	113.1	97.4	98.4	103	101.3	87.9	92.4	84.3	86.9	85.9	100	91.6	73.6	109.5	93.9	91.8	94.6	89.2	126.8
Q9UNU6	7-alpha-hydroxycholest-4-en-3-one 12-alpha-hydroxylase OS=Homo sapiens OX=9606 GN=CYP8B1 PE=1 SV=2	0.919	0.732	0.672	0.666	0.911	0.612	0.671	0.992	1.357	0.912	0.99544	0.0727061	0.242729	0.584752	0.991346	0.715776	0.765279	0.998693	0.0332437	0.999874	155.7	83.5	69.8	71.3	116.2	63.1	111.8	125.2	92.7	71.6	114.2	77.2	125.3	114.1	125.3	107.4	144.1	107.7	127.5	110.6	157	56.4	59.7	71.6	82.5	106.9	106.1	76.7
Q15424	Scaffold attachment factor B1 OS=Homo sapiens OX=9606 GN=SAFB PE=1 SV=4	0.982	0.987	0.969	1.094	1.109	1.074	1.213	0.902	0.914	0.886	0.999918	0.999987	0.998624	0.99784	0.989043	0.991016	0.948973	0.909467	0.819351	0.937273	96.4	75.4	89.6	96.5	84.7	101.6	94.6	89.1	93.9	106.7	92	95.8	99.8	100.3	82.3	96.4	86.4	94.4	83.1	89.1	83.1	97.2	97.9	92.9	83.1	89	92	111.1
P02647	Apolipoprotein A-I OS=Homo sapiens OX=9606 GN=APOA1 PE=1 SV=1	1.193	1.328	1.584	2.927	2.204	3.491	1.95	1.501	1.13	1.79	0.672181	0.0728664	0.0105851	9.07014e-05	0.00780331	0.000199015	0.0872216	0.00158058	0.778412	2.05161e-07	93.3	40.6	139.2	148.4	191.9	211.7	66.8	102.4	104.8	108.8	95.8	77	115.9	122	44.2	35.8	68.8	80.7	47.6	41.9	52	330.1	166.1	442.8	107.6	166.4	86.6	86.7
Q9NNW7	Thioredoxin reductase 2, mitochondrial OS=Homo sapiens OX=9606 GN=TXNRD2 PE=1 SV=3	0.967	0.99	0.958	0.863	0.871	0.835	0.835	1.034	1.044	1	0.999665	0.999987	0.99995	0.973095	0.976747	0.975949	0.922351	0.926273	0.938309	0.993427	106.7	101.5	86.8	84.5	95.2	73.6	100.6	96.5	86.7	103.9	105	91.7	91.8	96.1	110.9	100	103.5	101.6	127.4	110.4	130.2	86.1	92.1	87.2	102.4	99.5	96.4	73.6
O00203	AP-3 complex subunit beta-1 OS=Homo sapiens OX=9606 GN=AP3B1 PE=1 SV=3	1.105	0.924	1.022	1.167	1.262	1.289	1.225	0.952	1.03	1.052	0.867088	0.946467	0.969145	0.956156	0.815533	0.818644	0.94263	0.994685	0.967448	0.857635	89.3	98.5	96.6	105.1	85.8	106.4	96.3	94.3	104.5	109.9	94.2	109.2	105.3	94.6	79.2	91	93.1	88.6	82.8	82.3	81	96.6	106.7	120	99.6	98.3	116.1	124.9
O75165	DnaJ homolog subfamily C member 13 OS=Homo sapiens OX=9606 GN=DNAJC13 PE=1 SV=5	1.126	0.913	1.027	1.002	1.098	1.128	1.095	0.915	1.002	1.03	0.822953	0.875787	0.97438	0.999981	0.998625	0.980656	0.992832	0.961631	0.995656	0.96055	93.7	104.6	104.1	97.4	89.3	93.5	104.6	106.7	106.8	109.4	101.6	110.5	102.9	101	89.8	104.5	95.5	95.4	99.1	97.2	100.8	109.6	102.5	111.8	97	94.3	110	110.5
Q14376	UDP-glucose 4-epimerase OS=Homo sapiens OX=9606 GN=GALE PE=1 SV=2	0.846	1.087	0.92	0.737	0.678	0.624	0.735	1.003	0.922	0.848	0.756604	0.742656	0.979519	0.646872	0.479857	0.503388	0.649816	0.979855	0.859686	0.752699	109	99.8	95.2	94.2	116.5	84.1	102.8	89.5	76.3	91.8	100.3	105.2	89	102.9	157.1	115.3	135.4	133.1	113.9	141.2	153.4	64.3	86.9	84.4	103.8	104.2	80.4	73.4
Q9NY65	Tubulin alpha-8 chain OS=Homo sapiens OX=9606 GN=TUBA8 PE=1 SV=1	0.995	0.775	0.772	0.874	1.128	0.87	1.079	0.81	1.045	0.807	0.99342	0.0949777	0.194461	0.799569	0.998625	0.791245	0.9983	0.279339	0.921542	0.312275	104	64.4	89.3	72.6	82.6			108.1	114.3	106.5	84.7	95.3			162.8	83.7	96.8	83.3	92.1	109.1		82.8	84.8	70	82.2	78.5
P46019	Phosphorylase b kinase regulatory subunit alpha, liver isoform OS=Homo sapiens OX=9606 GN=PHKA2 PE=1 SV=1	1.006	0.902	0.907	0.842	0.934	0.847	0.871	0.967	1.072	0.973	0.998654	0.840638	0.976825	0.944043	0.998625	0.983413	0.958203	0.998704	0.819647	0.999874	98.2	95.8	96.3	81.4	87.3	75.3	92.6	105.9	101.2	102.7	103.1	112.9	93.2	101.8	100.8	132.2	100.2	120.4	110	113.3	102.9	90.6	93.8	93.1	88.9	98.5	106.1	80.4
P04275	von Willebrand factor OS=Homo sapiens OX=9606 GN=VWF PE=1 SV=4	1.048	1.25	1.311	1.358	1.086	1.423	1.185	1.145	0.916	1.201	0.981318	0.0347758	0.0523362	0.56606	0.998625	0.573635	0.966247	0.291896	0.868227	0.16214	75.9	87.2	112	111.7	109.7	134.7	83.5	82.1	148.3	87.7	79.4	87.1	96.7	94.4	80.8	83.7	83.1	100.1	76.9	75.7	77.2	196.4	148.1	183.4	80.2	115	84.5	101.6
P41250	Glycine--tRNA ligase OS=Homo sapiens OX=9606 GN=GARS1 PE=1 SV=3	1.11	0.893	0.992	0.922	1.032	1.024	1.003	0.919	1.029	1.021	0.836905	0.751744	0.985456	0.999981	0.999524	0.991016	0.997052	0.955309	0.980673	0.954707	90.2	99	89	91.1	89.6	87.1	94.5	101	99.2	99.9	102.5	109.6	114.9	99.4	94.1	107.8	89.3	106.3	100.8	96.2	97.9	73.8	88.7	85	105	100.2	113.5	112.9
P30040	Endoplasmic reticulum resident protein 29 OS=Homo sapiens OX=9606 GN=ERP29 PE=1 SV=4	0.762	1.104	0.841	0.95	0.86	0.723	0.794	1.196	1.084	0.911	0.630666	0.849251	0.969145	0.999981	0.96388	0.952642	0.964872	0.405702	0.930712	0.999874	115.3	117.2	105.2	89.8	112.3	67.8	120.2	126	99.6	101.7	108.9	81.3	98.2	115.8	125.6	118.2	112	108.9	103.6	132.9	119.2	82.9	85.5	77.2	123.2	108.9	85.9	75.5
Q9BY49	Peroxisomal trans-2-enoyl-CoA reductase OS=Homo sapiens OX=9606 GN=PECR PE=1 SV=2	0.904	1.102	0.996	1.031	0.936	0.932	0.914	1.128	1.024	1.02	0.99342	0.853703	0.985379	0.999981	0.998625	0.993122	0.992832	0.741949	0.996349	0.95123	162.1	122.5	104.3	75.6	174.5	59.3	105.2	127	95.5	72.5	129.7	85.4	79.3	114.7	107.8	73.7	85	113.1	103.2	102	91.7	74.4	108.2	73.2	141.3	111.3	95.1	53.9
O15229	Kynurenine 3-monooxygenase OS=Homo sapiens OX=9606 GN=KMO PE=1 SV=2	1.177	0.953	1.122	0.875	0.918	1.03	0.935	0.935	0.982	1.101	0.606438	0.999987	0.715724	0.976987	0.995767	0.991016	0.992317	0.980611	0.999804	0.639168	93.2	109.3	91.8	79.7	95.6	58.9	114.1	156.7	94.5	91.6	114.2	97.8	100.1	93.9	140.8	107.4	89.8	98.1	106.6	116.9	97.6	103.2	109.8	78.1	126.3	140.2	139.4	67.6
P61160	Actin-related protein 2 OS=Homo sapiens OX=9606 GN=ACTR2 PE=1 SV=1	0.905	1.063	0.962	1.162	1.093	1.052	1.213	0.958	0.901	0.867	0.99342	0.963822	0.991343	0.96269	0.991346	0.983413	0.948392	0.991335	0.8349	0.947555	86.1	102.3	96.7	109.6	88.9	121	107.9	82.4	91.9	107	96.3	108	102.6	93.5	86.6	91.9	81.3	88.1	84.8	91.8	93.2	74.9	102.2	101.9	92.2	92.6	87.7	98.8
Q01995	Transgelin OS=Homo sapiens OX=9606 GN=TAGLN PE=1 SV=4	2.589	0.467	1.208	1.085	2.326	2.81	1.394	0.779	1.669	2.016	6.4006e-08	8.12801e-10	0.509464	0.99784	0.00351473	0.00321461	0.758802	0.224936	6.75514e-06	2.38005e-10	31.8	47.7	67.1	170.1	58.8	149.2	54.9	40.7	126.1	142.3	86.4	126.7	150.1	91	32.1	29.5	56.7	58.7	54.2	48.8	61.6	82.7	186.7	240.1	106.3	152.4	140.8	288.9
P27487	Dipeptidyl peptidase 4 OS=Homo sapiens OX=9606 GN=DPP4 PE=1 SV=2	0.811	1.712	1.389	1.417	0.828	1.15	1.363	1.039	0.607	0.843	0.840964	9.16402e-07	0.0672306	0.589884	0.918201	0.936251	0.75461	0.973943	5.66914e-08	0.838694	124.3	118.4	105.3	100.5	118.2	88.6	120.3	85	81.5	61.9	58.9	60.7	69.1	97.2	83.4	78.4	66.7	60.5	105.6	89.3	93.3	96.2	94.7	112.2	95.9	93.7	79.6	106.3
O00116	Alkyldihydroxyacetonephosphate synthase, peroxisomal OS=Homo sapiens OX=9606 GN=AGPS PE=1 SV=1	1.005	1.078	1.083	1.327	1.231	1.333	1.197	1.108	1.028	1.113	0.999492	0.748757	0.832664	0.6344	0.895625	0.743814	0.98905	0.387549	0.958331	0.622608	121	115.1	112.4	92.4	112.6	81.5	103	105.2	109.7	99.4	113.6	98.6	104.2	100.3	83.8	89.4	81.8	92.9	80.8	87.9	84.7	85.3	112.9	114.7	117.4	103.6	124.4	104.9
Q14789	Golgin subfamily B member 1 OS=Homo sapiens OX=9606 GN=GOLGB1 PE=1 SV=2	1.03	0.954	0.983	0.992	1.04	1.022	1.066	0.931	0.975	0.959	0.99342	0.999987	0.991343	0.999981	0.999524	0.999985	0.999989	0.990132	0.999804	0.999874	98.9	98.4	87.9	89.9	86.9	93.9	97.7	98.1	106.9	98.4	92.6	100.1	95.7	104	84.2	101.5	91	94.7	89.9	96.2	94.6	96.7	95	96.9	93	95.8	100.4	100.7
Q99623	Prohibitin-2 OS=Homo sapiens OX=9606 GN=PHB2 PE=1 SV=2	0.838	0.919	0.77	1.012	1.101	0.848	1.001	1.011	1.1	0.847	0.914581	0.971872	0.733947	0.999981	0.989334	0.991016	0.992963	0.991335	0.886585	0.872331	115.9	101.3	88.1	81.4	103.6	73.4	101.8	117.8	101.2	94.4	123.9	110.3	94.6	110.2	118.6	93.5	93.3	90.5	117.2	100.1	104.9	44.5	76.4	57.4	96.9	94.6	109.3	84.9
P15880	40S ribosomal protein S2 OS=Homo sapiens OX=9606 GN=RPS2 PE=1 SV=2	0.928	0.979	0.908	0.799	0.817	0.741	0.807	0.991	1.012	0.919	0.998654	0.999987	0.991343	0.943801	0.893079	0.953466	0.973724	0.998693	0.999804	0.999874	97.9	98.9	94.8	89	88.7	87.6	98.1	106.1	93.2	96.9	93.3	100.7	97.9	95.5	120.2	124.6	117.9	122.5	105.7	118.6	104.3	75.7	88	86	85.7	90	94.8	89.5
P17844	Probable ATP-dependent RNA helicase DDX5 OS=Homo sapiens OX=9606 GN=DDX5 PE=1 SV=1	0.906	0.984	0.891	0.89	0.905	0.806	0.958	0.93	0.945	0.842	0.99342	0.999987	0.985456	0.998652	0.989334	0.990648	0.992963	0.971946	0.955678	0.804595	91.6	83.8	83.2	92.9	92.6	99.5	98.3	94.4	94.1	94	94	93.4	108.3	95.1	109.7	100.2	89.5	104	112.1	119.3	91.2	78.5	80.8	83.8	83.7	97.4	101.7	111.8
P04792	Heat shock protein beta-1 OS=Homo sapiens OX=9606 GN=HSPB1 PE=1 SV=2	0.827	1.089	0.9	1.272	1.168	1.051	1.219	1.043	0.959	0.863	0.884486	0.864069	0.985923	0.832884	0.957833	0.983413	0.934932	0.971615	0.976499	0.902341	81.6	109.3	126.4	109.1	96	117.1	82.4	84.1	107.1	122.3	99.9	89.1	100.3	129.2	106.8	82.1	77	85.8	82.3	94.6	88.1	78.4	107.4	110.5	88.8	90.2	80.8	123.8
O95202	Mitochondrial proton/calcium exchanger protein OS=Homo sapiens OX=9606 GN=LETM1 PE=1 SV=1	1.09	0.833	0.908	0.97	1.164	1.058	1.043	0.93	1.116	1.014	0.924699	0.287851	0.969145	0.999981	0.959015	0.991016	0.994989	0.979855	0.395579	0.979807	107.8	102.2	101.5	91.8	93.7	74.7	88	116.4	98.9	104.3	120.5	126.2	112.4	99.7	101.7	120.2	90.6	96.6	96.3	91.8	96.6	69.2	102.1	99.4	118.3	102.8	135.4	99
P10768	S-formylglutathione hydrolase OS=Homo sapiens OX=9606 GN=ESD PE=1 SV=2	0.851	1.103	0.939	0.93	0.843	0.791	0.886	1.05	0.951	0.893	0.947954	0.806285	0.99995	0.999981	0.948577	0.986835	0.992832	0.964568	0.967448	0.990752	107.5	116	99.2	103.9	107.6	88.6	96.1	93.2	80.8	94.2	99.4	98.4	80.1	98.1	106.2	106.6	111.8	113.8	108.7	127.8	125.3	71.1	108.3	80.7	88.4	109.6	80.8	95.4
Q9HBI6	Cytochrome P450 4F11 OS=Homo sapiens OX=9606 GN=CYP4F11 PE=1 SV=3	0.783	1.015	0.795	1.061	1.046	0.831	1.017	1.044	1.028	0.818	0.364002	0.999123	0.458066	0.999981	0.999524	0.934951	0.992832	0.833426	0.958331	0.588398	112.8	107.7	112.2	86.1	108.9	71.5	116.8	107.3	107.5	93.1	107.2	95.3	111.9	107.8	102.6	98.4	95.4	104.5	98.8	113.8	106.3	92.4	81	87.9	85.3	85.5	81.8	72.2
P52907	F-actin-capping protein subunit alpha-1 OS=Homo sapiens OX=9606 GN=CAPZA1 PE=1 SV=3	0.975	0.987	0.962	1.145	1.161	1.116	1.172	0.977	0.991	0.953	0.999918	0.999987	0.999384	0.974179	0.961943	0.974246	0.978743	0.998693	0.999804	0.999874	90.2	99.7	97	102.9	91.8	125.4	101.1	89.9	101.1	109.1	96	109.5	109.8	99.8	85.1	90.9	87.1	93.5	81.9	90	83.1	86.8	101	97.2	96.7	91.1	98.5	108.1
Q96AE4	Far upstream element-binding protein 1 OS=Homo sapiens OX=9606 GN=FUBP1 PE=1 SV=3	0.959	0.924	0.885	1.113	1.205	1.067	1.224	0.909	0.984	0.872	0.999492	0.930674	0.969145	0.990944	0.914726	0.990878	0.946044	0.921518	0.999804	0.898401	93.7	86.7	93.2	98.3	94.4	110.2	97.5	92.2	97.7	114.5	99.8	102.4	109	102.2	83.1	96.8	78.4	84.8	88.7	92.6	82.1	86.8	101.2	83.6	85.9	90.5	99	120.6
Q14839	Chromodomain-helicase-DNA-binding protein 4 OS=Homo sapiens OX=9606 GN=CHD4 PE=1 SV=2	1.145	0.977	1.119	1.081	1.107	1.238	1.275	0.848	0.868	0.971	0.737154	0.999987	0.656547	0.99784	0.989334	0.911957	0.908843	0.554853	0.399416	0.999874	89.3	85.9	95	108.8	80.6	104	89.9	92	96.9	101.6	91.2	92.7	91.9	90.5	82	92.1	78.4	93.8	83.4	80	83.1	88.5	134.6	146.9	87.6	91.7	102.9	114.3
O15031	Plexin-B2 OS=Homo sapiens OX=9606 GN=PLXNB2 PE=1 SV=3	0.999	1.006	1.005	1.11	1.103	1.109	1.107	1.003	0.997	1.002	0.999918	0.999987	0.985456	0.990944	0.998501	0.984548	0.992317	0.974385	0.996349	0.994655	98	95.1	97.5	115.3	95.2	102.3	101.8	89.3	97.4	99.6	87.9	98.4	91.3	100.7	84.7	91.3	84.5	87.2	98	88.3	91	97.9	104.3	123.7	90.1	87.2	96.8	104.1
Q93009	Ubiquitin carboxyl-terminal hydrolase 7 OS=Homo sapiens OX=9606 GN=USP7 PE=1 SV=2	1.116	1.014	1.131	1.057	1.043	1.18	1.085	0.975	0.961	1.088	0.867088	0.999987	0.695729	0.999981	0.999524	0.95329	0.996734	0.997382	0.994921	0.758256	93.1	96.2	103.7	106.9	97.1	105.9	100.8	93.6	99.9	101.8	97.3	106.2	95.4	99.4	81.5	98.4	95.3	92.7	100.9	98	93.6	143.2	110.2	133	102.7	105.6	112.5	114.9
Q15008	26S proteasome non-ATPase regulatory subunit 6 OS=Homo sapiens OX=9606 GN=PSMD6 PE=1 SV=1	0.993	1.033	1.025	0.999	0.967	0.992	0.983	1.016	0.984	1.009	0.998654	0.984731	0.97174	0.999981	0.999524	0.991016	0.992832	0.976618	0.998365	0.976733	102.1	106.7	102.4	96.5	97	90.3	107.6	101.4	94.7	101.3	95.3	97.6	99.5	98.9	101.9	113.3	105.9	102.2	89.2	97.3	103.6	92.2	101.3	107	95.3	106.4	107.7	96
Q02318	Sterol 26-hydroxylase, mitochondrial OS=Homo sapiens OX=9606 GN=CYP27A1 PE=1 SV=1	0.703	0.797	0.561	1.288	1.615	0.905	1.328	0.969	1.216	0.682	0.355914	0.344709	0.0133609	0.804315	0.252646	0.991703	0.819938	0.998693	0.355586	0.0281618	135.4	109.9	96.3	80.6	128.5	62.4	101.1	126.7	108.7	90.2	149.5	94.6	131.1	130.7	84.5	115.9	78.5	78.2	84	70.7	71.3	71.1	64.7	63	100.2	94.5	98.8	70
P78417	Glutathione S-transferase omega-1 OS=Homo sapiens OX=9606 GN=GSTO1 PE=1 SV=2	0.834	1.005	0.838	1.053	1.047	0.878	1.01	1.042	1.037	0.869	0.901318	0.999987	0.966156	0.999981	0.999524	0.992819	0.992832	0.971615	0.992741	0.9489	136.5	149.2	107.4	101.5	112.2	73.3	109.3	108.8	106.2	95.7	136.7	117.8	91.2	132.5	110.3	97.2	103.8	122.3	96.2	90.3	108.3	43.5	90	68.6	127.9	107.1	91.1	91.2
Q53FZ2	Acyl-coenzyme A synthetase ACSM3, mitochondrial OS=Homo sapiens OX=9606 GN=ACSM3 PE=1 SV=2	0.924	1.143	1.056	0.548	0.479	0.506	0.491	1.116	0.976	1.03	0.99342	0.405354	0.909777	0.154579	0.0171865	0.335716	0.06831	0.481659	0.996349	0.942394	103.9	89.9	62	66.6	92	47.3	97.8	130.6	82.3	76.9	78.6	57.4	58.4	84.3	164.1	130.8	185.1	124.6	184.6	171.4	120.1	65.3	114.2	83	153.1	99.5	65.5	71.5
P49591	Serine--tRNA ligase, cytoplasmic OS=Homo sapiens OX=9606 GN=SARS1 PE=1 SV=3	1.113	0.917	1.021	0.823	0.897	0.916	0.891	0.924	1.007	1.028	0.881801	0.967677	0.971132	0.971202	0.987887	0.999833	0.992832	0.966021	0.999804	0.931176	93.5	93.5	95.6	93.6	97	93.7	92.4	97.4	90.3	107.6	107.9	102	96.6	106	113.8	131.8	112.8	119	102.8	116.5	105.5	94.9	112.7	107.1	103.2	104.6	102.8	104.2
Q8N163	Cell cycle and apoptosis regulator protein 2 OS=Homo sapiens OX=9606 GN=CCAR2 PE=1 SV=2	1.035	0.958	0.991	1.07	1.117	1.107	1.129	0.948	0.989	0.981	0.988395	0.999987	0.985456	0.999981	0.987887	0.980656	0.989466	0.991335	0.999804	0.999874	96.2	96.8	96.4	101.4	93.2	118.4	97.7	98.5	101.3	110.1	97.9	101	109.7	100.2	90.8	98.6	84.2	88.9	85.7	90.7	90.4	99.6	104.5	94.1	95	100.6	100.2	130.3
P69892	Hemoglobin subunit gamma-2 OS=Homo sapiens OX=9606 GN=HBG2 PE=1 SV=2	1.517	0.586	0.89	2.368	4.039	3.593	1.769	1.339	2.283	2.031	0.0260826	9.64664e-05	0.904167	0.000115276	6.73814e-13	5.86099e-06	0.131686	0.0461039	3.36219e-15	4.93876e-05	58.8	32.6	69	133.7	117.6	59.5	36.6	160.5	1221.4	64.2	45.6	193.7	75	101.5	28.6	25.9	25.1	23.8	19.9	29	19.5	341.2	140	83.4	44.2	100.8	48.7	90.3
O60271	C-Jun-amino-terminal kinase-interacting protein 4 OS=Homo sapiens OX=9606 GN=SPAG9 PE=1 SV=4	1.059	0.945	1.001	0.953	1.008	1.009	1.054	0.904	0.957	0.957	0.977636	0.991372	0.985456	0.999981	0.999524	0.99478	0.996988	0.930601	0.992369	0.999874	96.3	88.4	89.7	93.3	90.4	91.4	94.8	93.5	96.7	100.3	91.5	103.3	96.2	98.3	93.9	97.4	89.8	94.8	95.9	97.7	103.6	90.9	97.8	97.3	97.1	85.2	96.8	92.6
P12694	2-oxoisovalerate dehydrogenase subunit alpha, mitochondrial OS=Homo sapiens OX=9606 GN=BCKDHA PE=1 SV=2	1.055	0.925	0.976	0.885	0.957	0.933	0.867	1.02	1.104	1.077	0.968664	0.935079	0.991343	0.990944	0.999524	0.993004	0.961895	0.958929	0.594984	0.740932	103.8	107.1	94	81.6	87	77.8	99.2	107.6	106.4	101.7	107.4	93.4	93.7	101	108.7	106.3	113.4	99.2	118.4	99.6	98.1	87.5	99.2	95.9	137.5	132.4	113.7	87
P53992	Protein transport protein Sec24C OS=Homo sapiens OX=9606 GN=SEC24C PE=1 SV=3	0.935	1.078	1.008	1.107	1.027	1.035	1.072	1.033	0.958	0.966	0.99342	0.798152	0.979519	0.993122	0.999524	0.991016	0.992832	0.928454	0.985685	0.999874	126.6	107.2	97.2	93	106	85.5	107	115.1	97.1	92.8	93.3	100.1	105.6	98.3	103.6	108.9	95.6	95.8	86.9	97.1	91.1	58.9	85	76.6	106.4	111	104.9	99.1
P69891	Hemoglobin subunit gamma-1 OS=Homo sapiens OX=9606 GN=HBG1 PE=1 SV=2	0.983	0.983	0.966	2.517	2.559	2.472	1.687	1.492	1.517	1.466	0.999918	0.999987	0.99995	9.22111e-06	0.000180058	0.00200478	0.191356	3.56199e-06	3.91077e-07	0.000338796	69.6	45.6	133.9	105.4	121.9	98	52.2	152.2	930.4	51	53.4	209.4	65.6	99.6	42.4	45.8	28.5	19.3	38.9	39.4	32.9	186.2	119.9	63.5	96.2	114.2	62.6	87.1
P07195	L-lactate dehydrogenase B chain OS=Homo sapiens OX=9606 GN=LDHB PE=1 SV=2	1.88	0.859	1.615	1.244	1.449	2.339	1.556	0.799	0.931	1.503	0.000863523	0.697394	0.00718254	0.840735	0.516963	0.0093682	0.41665	0.28137	0.937827	0.000679484	58.3	82.1	86.5	136.7	73	181	81.4	69	111.4	133	86.8	95.6	107.1	88.7	55.1	81.7	58.6	66	72	63.8	72.7	158.9	154.4	179.5	81.8	105.7	100.5	196.7
P31946	14-3-3 protein beta/alpha OS=Homo sapiens OX=9606 GN=YWHAB PE=1 SV=3	0.997	1.018	1.015	1.151	1.13	1.147	1.247	0.923	0.906	0.92	0.999918	0.998243	0.977093	0.956553	0.989043	0.965495	0.927825	0.973943	0.838634	0.996612	85	99.8	98.3	110.5	87	123.7	91.5	81.7	94	107.5	95.6	102.2	107.1	96.5	74	85.4	73.3	86.6	88.3	84.6	87.5	81.7	107.9	93.5	92.4	98	110.5	138.6
P11177	Pyruvate dehydrogenase E1 component subunit beta, mitochondrial OS=Homo sapiens OX=9606 GN=PDHB PE=1 SV=3	1.032	0.747	0.771	1.048	1.403	1.082	1.137	0.922	1.234	0.951	0.986859	0.0264185	0.581863	0.999981	0.567814	0.986329	0.989466	0.958929	0.0823081	0.999874	93.9	103.5	102.5	89.9	87.9	87.9	100.7	104	112.5	100.7	132.2	125.6	142.7	128.9	85.8	100.2	89.6	102.3	94.1	80.9	70.8	50.8	76	70.6	96.9	103.6	150.4	102.8
Q9UGP8	Translocation protein SEC63 homolog OS=Homo sapiens OX=9606 GN=SEC63 PE=1 SV=2	1.022	1.067	1.091	0.891	0.835	0.911	0.877	1.016	0.952	1.038	0.992718	0.864367	0.831984	0.99784	0.93506	0.991932	0.967153	0.971615	0.962924	0.902717	97.8	96.1	93.6	88.5	100.6	66.2	102.2	109.5	90.3	90	88.2	86.1	86.4	97.1	105.1	116.8	109.2	122.7	99.5	107.8	100.8	86.7	98.2	84.6	115	110.3	109.6	94.8
Q14032	Bile acid-CoA:amino acid N-acyltransferase OS=Homo sapiens OX=9606 GN=BAAT PE=1 SV=1	1.095	1.22	1.336	0.935	0.767	1.024	0.791	1.183	0.97	1.295	0.91656	0.263108	0.184349	0.999981	0.764116	0.987807	0.964872	0.470571	0.992369	0.0429397	176	145.9	114.6	110	98.8	69.4	111.7	97.4	72.2	63.3	91.5	126.6	84.2	117.9	159.8	75.1	119.4	109.6	137	107	124.5	77.1	122.3	116.2	149.1	140.4	131.1	76.3
P23396	40S ribosomal protein S3 OS=Homo sapiens OX=9606 GN=RPS3 PE=1 SV=2	0.926	0.961	0.89	0.859	0.894	0.796	0.842	1.021	1.063	0.946	0.998654	0.999987	0.985456	0.99506	0.987887	0.987143	0.989466	0.991335	0.962924	0.999874	98.7	100.7	94	91.9	94.3	97.6	98.4	104.2	98	101.7	94.5	102.9	102.8	97.3	110.7	118.2	114.3	116.8	107.4	113.7	101.9	61.4	88.3	70.5	90.4	97	93.1	95.7
P22760	Arylacetamide deacetylase OS=Homo sapiens OX=9606 GN=AADAC PE=1 SV=5	0.922	1.018	0.938	0.886	0.871	0.817	0.922	0.961	0.944	0.886	0.99342	0.999987	0.992597	0.99784	0.976747	0.977583	0.992317	0.997565	0.948217	0.963879	102.5	98.2	86.4	88.9	100.8	62.1	135.1	126.1	106.8	96	110.5	62.5	81.1	96.5	110.8	102.6	108.9	107	131.6	113.8	145.9	62.3	73.1	80.9	103.1	148.8	90.5	94.4
Q9Y2X3	Nucleolar protein 58 OS=Homo sapiens OX=9606 GN=NOP58 PE=1 SV=1	1.174	0.975	1.145	0.974	0.999	1.144	1.081	0.901	0.924	1.057	0.610366	0.999987	0.536239	0.999981	0.999524	0.965475	0.992832	0.909467	0.88883	0.857635	89.7	79.6	94.7	107.9	85.8	99.7	96.5	84.1	96.6	104.9	97.4	104	97.1	89.4	83.8	101.8	91.8	97.2	99.5	100.3	90.2	157.5	121.6	138	93	100	108.7	111.1
P07858	Cathepsin B OS=Homo sapiens OX=9606 GN=CTSB PE=1 SV=3	0.544	0.999	0.544	1.739	1.741	0.947	1.576	1.104	1.104	0.601	0.00925468	0.999987	0.00725971	0.145858	0.132422	0.999985	0.395206	0.836423	0.872214	0.000274478	97.9	137.8	129.2	119.9	137.2	95.1	113.3	111.7	111.9	95	151.7	123.9	128.2	120	85.1	68.9	61.1	59.6	81.2	68	70.8	56.2	54.4	65.3	65.4	66.1	116.7	64.9
P07951	Tropomyosin beta chain OS=Homo sapiens OX=9606 GN=TPM2 PE=1 SV=1	2.59	0.568	1.47	1.27	2.238	3.291	1.934	0.657	1.157	1.701	3.73278e-14	4.62665e-10	0.00584241	0.687089	3.91387e-05	1.39958e-08	0.00982675	7.75311e-07	0.205921	3.73648e-07	53.6	60	73.4	190.6	56.6	169.6	52	53.6	105.7	145.7	89.2	115.9	135.6	78.1	42.4	46.9	55.5	61.7	47.2	45.9	54.4	155.4	183	301.3	114.4	139.6	133.4	212
Q9UF12	Hydroxyproline dehydrogenase OS=Homo sapiens OX=9606 GN=PRODH2 PE=1 SV=1	0.728	1.116	0.813	1.227	1.1	0.894	1.238	0.992	0.888	0.722	0.268301	0.573946	0.702372	0.876944	0.989592	0.991016	0.93441	0.994685	0.607796	0.0582309	132.8	95.6	113.6	91.7	112.8	68.2	113.6	105.1	93.1	81	111	116.9	101.1	94.8	106.3	96.3	69.4	101.2	91.9	84.9	62.5	77.4	82.2	68.6	116.9	97.8	100.2	77.2
P62701	40S ribosomal protein S4, X isoform OS=Homo sapiens OX=9606 GN=RPS4X PE=1 SV=2	0.873	0.983	0.858	0.846	0.86	0.738	0.879	0.962	0.979	0.84	0.977636	0.999987	0.969145	0.983808	0.96388	0.953466	0.992317	0.994685	0.996201	0.838694	98.9	97.3	99.5	85	88.3	85.2	103.5	92.2	98.9	107.3	92.2	104.6	106.7	95.3	115	120.3	124	114.8	116.7	112.8	99.8	60.5	82.4	79.2	84.9	93.7	108.2	92.5
P20853	Cytochrome P450 2A7 OS=Homo sapiens OX=9606 GN=CYP2A7 PE=2 SV=2	0.981	1.026	1.007	0.963	0.939	0.945	0.982	0.98	0.956	0.962	0.99342	0.999987	0.992597	0.99784	0.978613	0.979254	0.989466	0.998693	0.996349	0.999874	161.2	118.6	100.9	91.4	91.3			163.6	110	90.7	98.3	81.8			104	105.5	95.5	96.4	108.4	125.7		99.2	99	97.6	88.4	108.8
P05198	Eukaryotic translation initiation factor 2 subunit 1 OS=Homo sapiens OX=9606 GN=EIF2S1 PE=1 SV=3	0.996	0.935	0.931	0.894	0.957	0.891	0.938	0.954	1.02	0.95	0.998654	0.978648	0.991343	0.99784	0.999524	0.991016	0.992317	0.994232	0.994671	0.999874	98.8	97.8	89.1	89	93.1	92.1	92.3	98.7	97	93.7	90.1	102.1	101.1	99.3	99.2	112.9	105.9	103.2	93.9	108.1	87.3	74.3	85.6	88	95.5	97	93.8	92
P30043	Flavin reductase (NADPH) OS=Homo sapiens OX=9606 GN=BLVRB PE=1 SV=3	0.934	1.043	0.974	0.771	0.739	0.72	0.666	1.157	1.109	1.08	0.99544	0.961964	0.991343	0.81799	0.664541	0.86333	0.382913	0.240497	0.444011	0.753703	126.7	99.4	100.7	86	121.4	72.5	100.8	93.4	118.7	85.5	112.7	96.6	80.8	104.8	155.4	108.7	111.4	110.9	130.7	150.7	143.1	74.6	100.7	79.4	148.5	121.4	91.9	94.1
Q9UHB6	LIM domain and actin-binding protein 1 OS=Homo sapiens OX=9606 GN=LIMA1 PE=1 SV=1	1.017	0.988	1.005	1.2	1.214	1.22	1.408	0.852	0.862	0.867	0.99342	0.999987	0.97892	0.918422	0.901859	0.924053	0.66101	0.552246	0.375368	0.8756	94.2	84.2	92.3	106	76.6	99.1	86	91	93.4	119.1	90.8	103.2	101.6	87.5	68.9	87	83	81.8	71.5	72.4	77	93.9	94.6	85.7	94	78.6	85.9	99.3
Q16696	Cytochrome P450 2A13 OS=Homo sapiens OX=9606 GN=CYP2A13 PE=1 SV=3	1.031	1.067	1.1	1.053	0.987	1.086	1.103	0.955	0.895	0.985	0.999918	0.998243	0.977093	0.999981	0.996838	0.997792	0.992832	0.995099	0.937376	0.999874			133.7	83.6	102.3					95.9	90.4	104					108.8	80.8	140.9	86.8			104.9	106.1	125.8	88
Q96PC5	Melanoma inhibitory activity protein 2 OS=Homo sapiens OX=9606 GN=MIA2 PE=1 SV=4	1.002	0.982	0.983	0.999	1.018	1.001	1.07	0.934	0.952	0.936	0.998654	0.999987	0.991343	0.999981	0.999524	0.991358	0.992832	0.984586	0.977573	0.999874	106	95.3	94.9	91	94.8	75.5	100.1	99	98.1	90.9	96.1	96.7	96.3	101.6	92	98.2	94.9	98.1	101.3	94	94.9	89.4	95	95	98.1	102.3	107.2	92.2
Q9Y265	RuvB-like 1 OS=Homo sapiens OX=9606 GN=RUVBL1 PE=1 SV=1	1.059	0.908	0.962	1.053	1.159	1.115	1.132	0.93	1.024	0.985	0.977636	0.840638	0.99995	0.999981	0.978613	0.982852	0.989466	0.983236	0.967448	0.999874	95.6	97	103.7	102.2	93.3	107	98.7	93.7	113.6	111.2	96.4	112.7	108.6	101.5	81	99	93.9	98.8	89.5	87.5	93.7	124.3	114.6	98	101.5	102.3	104.5	125.9
Q01581	Hydroxymethylglutaryl-CoA synthase, cytoplasmic OS=Homo sapiens OX=9606 GN=HMGCS1 PE=1 SV=2	0.797	1.048	0.836	0.682	0.651	0.544	0.58	1.177	1.123	0.939	0.433501	0.912027	0.724501	0.350562	0.27386	0.171747	0.124904	0.107924	0.463694	0.999874	114.8	87.7	73	64.5	77.3	50	77.3	105.4	82.9	60.2	73.7	50.9	63.2	76.1	121.4	231.6	501.5	102.6	100	93.9	113.3	61.6	68.7	74.3	54.7	72.2	61.2	59.4
P49821	NADH dehydrogenase [ubiquinone] flavoprotein 1, mitochondrial OS=Homo sapiens OX=9606 GN=NDUFV1 PE=1 SV=4	1.104	1.131	1.248	0.782	0.691	0.863	0.89	0.878	0.777	0.97	0.883179	0.561708	0.204843	0.913764	0.530768	0.991016	0.989466	0.808447	0.0242722	0.999874	122.6	100.6	87	86.5	89.2	75.4	111.2	108.5	88.3	78.9	75.1	98.5	74.7	70.4	114.1	138.8	118.2	115.1	107.1	112.3	98	74.8	99.8	88.5	111.8	104.1	98.4	69
Q9P2R3	Rabankyrin-5 OS=Homo sapiens OX=9606 GN=ANKFY1 PE=1 SV=2	1.014	0.948	0.962	0.931	0.982	0.944	1.035	0.9	0.949	0.912	0.998301	0.99903	0.99995	0.99784	0.999524	0.993713	0.995818	0.909467	0.967448	0.991323	100.4	96.2	92.3	92.7	89.1	91.7	99	95.7	101.2	102.7	90.3	97.7	101	90.2	100.5	99.6	99.8	91.8	92.2	92.9	109.4	85.5	111.1	100.3	94	98.8	93.3	87.9
P09651	Heterogeneous nuclear ribonucleoprotein A1 OS=Homo sapiens OX=9606 GN=HNRNPA1 PE=1 SV=5	1.023	0.956	0.977	1.094	1.145	1.119	1.157	0.946	0.99	0.968	0.99342	0.999987	0.99121	0.99784	0.976747	0.970809	0.984152	0.991335	0.999804	0.999874	99.1	107.8	103.5	116.6	94.6	117.8	97.7	96.9	107.4	128	112.1	109.5	108.3	101.3	100.1	111.6	94	93.6	97.5	94.6	79.6	98.8	119.8	105.9	97.2	103.9	105.9	137.2
P21281	V-type proton ATPase subunit B, brain isoform OS=Homo sapiens OX=9606 GN=ATP6V1B2 PE=1 SV=3	0.923	0.94	0.868	1.106	1.176	1.021	1.106	1	1.063	0.923	0.977636	0.98441	0.859196	0.99784	0.953918	0.991358	0.992317	0.979855	0.823243	0.997455	98.6	108.9	104.6	96.3	99.8	107.5	108.7	103.5	116.7	104.9	109.3	114.5	119.8	111.2	89.8	101.4	96.5	94.3	93.2	97.2	94.5	96.5	90.6	99.7	94.7	91.7	114.2	110
P30086	Phosphatidylethanolamine-binding protein 1 OS=Homo sapiens OX=9606 GN=PEBP1 PE=1 SV=3	0.723	1.184	0.855	0.798	0.674	0.576	0.682	1.169	0.988	0.845	0.456983	0.496699	0.969145	0.942512	0.462704	0.593896	0.799354	0.538503	0.999804	0.863556	117.4	108.3	99.2	86.6	128.2	63.1	105.3	102.2	82	82.7	100.2	88.9	72.8	116.1	127.5	143	130.6	146.4	132	118.2	144.2	60	86.7	76.1	105.8	119.2	69.9	72.4
P21964	Catechol O-methyltransferase OS=Homo sapiens OX=9606 GN=COMT PE=1 SV=2	0.984	0.695	0.684	0.572	0.824	0.564	0.67	0.854	1.229	0.841	0.999918	0.00144189	0.0854378	0.179887	0.907619	0.33259	0.532728	0.570222	0.0994122	0.737267	72.2	80.1	100	83.1	72.5	83.6	64.7	115.3	112.9	86.2	141.5	120	75.6	124.6	175.7	116.8	140	164.3	80.4	163	96.4	61.3	88	79.3	78.9	61.5	72.7	81.8
Q6NUM9	All-trans-retinol 13,14-reductase OS=Homo sapiens OX=9606 GN=RETSAT PE=1 SV=2	0.785	1.001	0.786	1.288	1.287	1.011	1.107	1.163	1.163	0.913	0.743585	0.999987	0.804471	0.803568	0.785822	0.991016	0.989466	0.467591	0.619216	0.999874	120.6	107.4	105.9	87.4	116.3	69.2	107.7	137.1	104.8	96.3	127.9	85.4	121.1	107.3	99.7	87.9	83.4	98.7	77.6	76	83.3	77.4	91.2	84.3	101.3	101	82.4	74.8
Q6JQN1	Acyl-CoA dehydrogenase family member 10 OS=Homo sapiens OX=9606 GN=ACAD10 PE=1 SV=1	0.939	1.018	0.955	1.109	1.089	1.041	1.056	1.05	1.031	0.985	0.992009	0.998243	0.992597	0.996533	0.998625	0.993122	0.997316	0.817522	0.95264	0.999874	104.9	111.9	112	96.5	104.6	81.3	104.4	102.9	100.4	90.8	110	102.7	81.6	121.5	89.8	95.5	94.3	82.2	95.4	96.4	90.9	98.2	83.7	84	124.9	106.1	117	94
Q5SSJ5	Heterochromatin protein 1-binding protein 3 OS=Homo sapiens OX=9606 GN=HP1BP3 PE=1 SV=1	1.249	1.001	1.251	1.316	1.315	1.644	1.461	0.901	0.9	1.125	0.517104	0.999987	0.385815	0.757266	0.736815	0.310855	0.660134	0.913045	0.826796	0.508334	78	78.4	92.2	120.1	85.3	143.3	93.6	69.5	97.2	116.7	96.3	89.9	88.6	92.1	59.2	68	70.5	76.6	70.1	67.3	83.1	115.2	168.4	151.4	86	104.9	107	160.2
P02790	Hemopexin OS=Homo sapiens OX=9606 GN=HPX PE=1 SV=2	1.008	1.152	1.161	1.701	1.477	1.715	1.424	1.195	1.038	1.205	0.99342	0.652618	0.666637	0.174157	0.465865	0.246744	0.720634	0.41199	0.992741	0.189083	67.6	60	106.4	158.9	127	236.3	71.5	75.1	92.4	114.2	102.9	83.9	123.1	89	52.4	58	54.5	86	66.6	62.5	62.7	332.9	106.7	276.3	71	126.7	85.1	107.3
Q12905	Interleukin enhancer-binding factor 2 OS=Homo sapiens OX=9606 GN=ILF2 PE=1 SV=2	1.045	0.892	0.932	1.101	1.234	1.151	1.243	0.886	0.993	0.925	0.977636	0.744866	0.991189	0.99784	0.871967	0.95329	0.924731	0.822552	0.999804	0.999874	96.4	96.4	100.5	101.5	95.8	106	94.3	94.6	108.4	114.2	101.3	108.1	109.5	103.8	87.5	96.3	82.1	85.3	92.9	99.8	87.6	71.5	107.4	92.8	99.2	100.8	106.1	136.9
P35504	UDP-glucuronosyltransferase 1A5 OS=Homo sapiens OX=9606 GN=UGT1A5 PE=1 SV=1
Q02978	Mitochondrial 2-oxoglutarate/malate carrier protein OS=Homo sapiens OX=9606 GN=SLC25A11 PE=1 SV=3	0.977	1.004	0.981	0.986	0.982	0.964	0.949	1.039	1.035	1.015	0.999492	0.999987	0.985456	0.999981	0.999524	0.991016	0.992963	0.969396	0.992741	0.96055	117.4	105.4	95.6	88.4	108.4	83.4	110.9	105	93	98.1	120	114.2	106.5	94.1	118.8	99.1	106.9	102.5	87.2	110.1	123.4	71.6	103	79	108.8	109.5	106.5	85.4
O95210	Starch-binding domain-containing protein 1 OS=Homo sapiens OX=9606 GN=STBD1 PE=1 SV=1	0.856	1.109	0.95	1.357	1.224	1.163	1.211	1.121	1.011	0.96	0.957853	0.832921	0.99562	0.678816	0.886894	0.936251	0.948973	0.775473	0.999804	0.999874	163.1	106.3	106.4	91.8	147.1	68.4	121.7	96.3	94.9	95.9	109.2	88.7	95.9	97.2	88.5	69.6	64.8	108.2	71.4	78.4	86.2	78.2	102.7	86.1	136.9	121.4	91.1	86.8
P61247	40S ribosomal protein S3a OS=Homo sapiens OX=9606 GN=RPS3A PE=1 SV=2	1.016	0.985	1.001	0.802	0.814	0.815	0.839	0.956	0.971	0.972	0.99342	0.999987	0.979519	0.94722	0.886894	0.991016	0.989466	0.991335	0.992741	0.999874	91.9	93.5	94.5	91.4	90.8	88.1	95.4	91.5	91	95	86.3	97.3	96.7	93.3	99.4	116.6	117.2	117.7	105	114.6	96	81.9	92.8	93.4	91	93.6	95.9	95.7
Q96CW1	AP-2 complex subunit mu OS=Homo sapiens OX=9606 GN=AP2M1 PE=1 SV=2	0.99	0.991	0.982	1.064	1.073	1.053	1.109	0.959	0.968	0.95	0.998654	0.999987	0.985456	0.998466	0.998625	0.983514	0.989466	0.994685	0.985685	0.999874	100.4	103.5	98.7	96.7	93.7	102.5	104.5	101.3	98	105.9	96.8	115.6	105.1	95.7	94.4	89.1	91.5	87.1	98.5	99.4	94.9	62	100.4	99.3	99.4	96.9	109.9	105.8
O75955	Flotillin-1 OS=Homo sapiens OX=9606 GN=FLOT1 PE=1 SV=3	1.115	0.837	0.933	1.046	1.249	1.166	1.123	0.931	1.113	1.038	0.856693	0.279239	0.991189	0.999981	0.848642	0.95329	0.989466	0.979855	0.524616	0.923386	91.9	94.1	89.4	87.7	83.6	104.7	93.9	87.4	112.6	127	109.8	139	95.4	92.5	71.9	117.5	78.2	109.6	120.2	87.9	84.3	110.8	85	65.1	103.6	95.3	111.1	102.5
Q93100	Phosphorylase b kinase regulatory subunit beta OS=Homo sapiens OX=9606 GN=PHKB PE=1 SV=3	0.942	0.982	0.925	0.805	0.82	0.759	0.774	1.041	1.06	0.981	0.99342	0.999987	0.985456	0.868474	0.900404	0.911957	0.775235	0.909467	0.86521	0.999874	107.1	98.4	98	77.7	90.2	81.9	97.8	99.2	93	98.4	99.7	126.1	103.8	100.2	102.1	131	101.9	126.6	121.5	125.8	104.3	83.3	79.8	81.9	96.5	99.7	103.5	92.2
P17655	Calpain-2 catalytic subunit OS=Homo sapiens OX=9606 GN=CAPN2 PE=1 SV=6	1.214	0.823	1	1.411	1.714	1.714	1.663	0.849	1.031	1.03	0.602035	0.51509	0.979519	0.599151	0.152036	0.2174	0.302132	0.679225	0.995656	0.922151	80.2	90	90.7	114.7	88.5	130.2	87.7	75.3	112.8	132.7	113.3	109.3	92.8	102.5	60.6	61.7	63.2	78.1	72.1	63.8	63.8	109.3	173.6	131.3	93.9	101.4	101.7	126.2
Q8NC51	Plasminogen activator inhibitor 1 RNA-binding protein OS=Homo sapiens OX=9606 GN=SERBP1 PE=1 SV=2	1.07	0.967	1.034	0.953	0.986	1.019	1.059	0.9	0.931	0.962	0.962641	0.999987	0.969145	0.999981	0.999524	0.988796	0.992317	0.909467	0.937602	0.999874	91.8	65.7	91.6	103.7	82.9	94.8	93	89.8	85.3	97.8	95	91.6	95.4	96.2	92	103	96.4	98.5	107.7	81.2	91.5	106.2	97.1	105.3	88.1	86.3	98.2	106.2
Q14008	Cytoskeleton-associated protein 5 OS=Homo sapiens OX=9606 GN=CKAP5 PE=1 SV=3	1.075	0.948	1.018	1.077	1.136	1.157	1.156	0.931	0.982	1.001	0.962641	0.998243	0.97892	0.999981	0.987887	0.965643	0.992317	0.985773	0.999804	0.996612	91.7	91.2	99.8	99.9	87.7	97.2	96	93.5	102.4	107.6	97.4	103.1	101.3	100.6	76.9	101.6	89.1	89.2	88	85.8	89.3	95.9	109	103.1	92.9	91	107.9	115.5
O75367	Core histone macro-H2A.1 OS=Homo sapiens OX=9606 GN=MACROH2A1 PE=1 SV=4	1.178	0.944	1.113	1.298	1.375	1.529	1.45	0.895	0.948	1.055	0.718022	0.999987	0.816071	0.727484	0.615229	0.365797	0.598452	0.903989	0.958331	0.830352	87.7	88	96.2	107.6	93.4	122.9	99.3	91.2	101.9	128.6	99.6	108.9	109.5	97.3	78.9	87.3	73.2	74.1	73.9	71.1	83.6	108.7	140.4	113.3	92.8	100.7	118.8	157.2
P01011	Alpha-1-antichymotrypsin OS=Homo sapiens OX=9606 GN=SERPINA3 PE=1 SV=2	1.527	0.896	1.368	0.749	0.836	1.143	0.775	0.967	1.079	1.476	0.0478743	0.839013	0.113216	0.780863	0.936448	0.942404	0.845937	0.998693	0.857645	0.000837067	68.8	62.2	76.5	116.4	81.9	155.5	73.1	75.3	142.2	152	89.8	85.4	81.2	76.9	104.4	102.2	73.8	194.1	82.3	127.7	88.6	192	86.4	150.4	99.7	110.2	133.1	116.9
P50453	Serpin B9 OS=Homo sapiens OX=9606 GN=SERPINB9 PE=1 SV=1	0.961	1.151	1.107	1.582	1.374	1.52	1.563	1.012	0.879	0.973	0.999918	0.442055	0.765524	0.225128	0.60415	0.426431	0.393517	0.979855	0.520671	0.999874	80.6	105.5	99	170.4	96	195.3	103.1	68.4	98.9	88.7	83.3	89.6	94.1	97	55.1	65.2	54.7	74.8	63.9	74.8	72.5	99.1	138.1	117.8	76.1	98.9	88.7	119.7
P02730	Band 3 anion transport protein OS=Homo sapiens OX=9606 GN=SLC4A1 PE=1 SV=3	1.304	1.072	1.398	1.681	1.568	2.193	1.775	0.947	0.883	1.235	0.214736	0.829794	0.00606065	0.059571	0.275629	0.0147732	0.130142	0.991335	0.529849	0.0783162	88.7	64.4	136.4	92.8	167.5	163.7	84.5	100.9	344.2	66	86.5	104	77.4	79.7	54.9	63.1	50.6	55.5	67.7	55.2	49.2	477.7	121	158	90	126.4	75.7	66.4
P16403	Histone H1.2 OS=Homo sapiens OX=9606 GN=H1-2 PE=1 SV=2	2.048	1.141	2.338	1.662	1.456	3.404	1.981	0.839	0.735	1.718	1.22301e-06	0.344477	8.38238e-14	0.0595981	0.48414	2.66221e-05	0.0344538	0.511887	0.0004872	1.00374e-07	48.5	40.1	86.7	167.9	50.6	242	84.8	60.2	72.7	105.2	74.3	72.6	95.9	77.7	51	85.7	54.1	73.4	33.6	25.4	42.4	173.8	257.6	290.2	88.9	139.1	119.3	177
O15438	ATP-binding cassette sub-family C member 3 OS=Homo sapiens OX=9606 GN=ABCC3 PE=1 SV=3	1.002	0.904	0.906	0.954	1.055	0.956	0.967	0.987	1.091	0.989	0.999492	0.82051	0.969145	0.999981	0.999524	0.991358	0.992317	0.988687	0.692541	0.999874	105.5	96.8	93.9	96.2	94.3	78.5	91.8	104.2	95	96.3	104.4	114.4	113.3	89.1	98.8	109.5	121.1	108.3	97.8	84.8	92.8	87.8	94.5	91.1	100.6	88.4	124.3	97.9
P51572	B-cell receptor-associated protein 31 OS=Homo sapiens OX=9606 GN=BCAP31 PE=1 SV=3	0.823	1.068	0.88	1.214	1.136	1	1.189	1.021	0.956	0.841	0.874344	0.953028	0.981531	0.905214	0.979997	0.991016	0.962645	0.990132	0.971595	0.841175	111	106.2	99.2	88.9	107	83.5	112.5	115.8	95.8	99.2	99.4	95.8	116.9	107.6	93.7	85.1	95.8	97.3	78.2	78.4	87.5	49.4	75	61.1	99.9	94.5	87.4	96.1
P09429	High mobility group protein B1 OS=Homo sapiens OX=9606 GN=HMGB1 PE=1 SV=3	1.498	1.054	1.579	1.125	1.067	1.685	1.173	0.959	0.91	1.436	0.0696871	0.978648	0.0113121	0.980958	0.998625	0.272716	0.964872	0.992371	0.863462	0.00197577	68.7	64.3	95.2	129.8	81.1	147.7	91.6	62.5	86.9	107.6	89.3	78.4	83.8	88.5	67	86.2	81.4	90.5	69.9	66.7	93.3	137.2	171.2	174	83.6	115.7	98.8	177.8
Q02880	DNA topoisomerase 2-beta OS=Homo sapiens OX=9606 GN=TOP2B PE=1 SV=3	1.062	0.978	1.039	1.036	1.059	1.1	1.109	0.934	0.955	0.992	0.962641	0.999987	0.952319	0.999981	0.998625	0.982255	0.992317	0.979855	0.967448	0.997455	86.3	91.1	97.1	102.5	86	101.6	95.5	99.7	102.1	97.6	86.1	98.9	90.5	97.6	78.8	96.2	95.7	101.4	88.9	92.2	89.3	80.3	101.4	97.9	96.8	106.5	104.2	114.3
P04899	Guanine nucleotide-binding protein G(i) subunit alpha-2 OS=Homo sapiens OX=9606 GN=GNAI2 PE=1 SV=3	1.036	1.032	1.069	1.078	1.045	1.116	1.149	0.938	0.909	0.972	0.987898	0.998243	0.921076	0.99784	0.999524	0.95329	0.967989	0.979855	0.863462	0.999874	85.2	96.1	99.7	113.1	92.6	147.3	107.6	86.9	96.7	110.4	95	107.6	109.1	88.1	93.8	86.8	92.5	89.9	89.8	98.6	94	103.3	125	114.4	93.2	87.9	100.1	104.8
P08236	Beta-glucuronidase OS=Homo sapiens OX=9606 GN=GUSB PE=1 SV=2	0.664	1.007	0.668	1.408	1.398	0.935	1.502	0.938	0.931	0.622	0.195754	0.999987	0.191371	0.606013	0.571452	0.999833	0.537371	0.979855	0.939665	0.00179812	72.4	127	110.7	104	105	80.4	85.5	112.5	108	90.9	128.4	103.3	88.2	92.4	72.1	59.5	73.9	65.1	91.5	89.4	77.1	67.7	68.3	105.6	69	60.9	115.7	70.7
Q01813	ATP-dependent 6-phosphofructokinase, platelet type OS=Homo sapiens OX=9606 GN=PFKP PE=1 SV=2	1.315	0.889	1.169	1.013	1.139	1.331	1.137	0.891	1.002	1.171	0.25385	0.829425	0.637267	0.999981	0.988386	0.790432	0.992832	0.86367	0.996201	0.341228	73.1	79.4	86.5	121.1	85.5	131.1	96.4	88	93.6	118.5	93.1	105.4	98	97.3	73.1	85.5	89.5	85.4	81.9	84.9	93.6	113.8	115.9	114.2	90.2	103.3	101	141.8
P25325	3-mercaptopyruvate sulfurtransferase OS=Homo sapiens OX=9606 GN=MPST PE=1 SV=3	0.758	0.879	0.666	0.79	0.899	0.598	0.822	0.961	1.093	0.728	0.539222	0.793451	0.098862	0.928688	0.987887	0.663452	0.981734	0.996365	0.893961	0.151536	109.6	92.2	92.9	74.8	117.1	57.4	85.7	101.1	107	80.9	114.1	105.1	104.9	91.7	126.6	116.8	113.2	105.6	121.6	122.1	103.9	40.3	69.9	50.4	104.8	93.3	93.6	58.6
P27695	DNA-(apurinic or apyrimidinic site) endonuclease OS=Homo sapiens OX=9606 GN=APEX1 PE=1 SV=2	1.211	0.968	1.173	1.051	1.085	1.273	1.152	0.912	0.942	1.105	0.517104	0.999987	0.510583	0.999981	0.995767	0.798583	0.981734	0.927624	0.944099	0.614697	83.3	85.3	88.2	119	92.8	111.9	91.6	74.7	86.6	119.5	91.1	101.1	96.7	94.7	85.7	86.8	96.8	98.5	85.6	87.2	97.2	100.5	141.8	125.9	92.5	111	99.9	154.7
Q13596	Sorting nexin-1 OS=Homo sapiens OX=9606 GN=SNX1 PE=1 SV=3	1.048	0.929	0.974	1.062	1.143	1.113	1.138	0.933	1.005	0.978	0.982111	0.960475	0.992597	0.999981	0.971712	0.974132	0.989466	0.979855	0.992763	0.999874	94.5	96.5	102.3	101.4	87.1	109.5	93.5	94.9	99.9	108.6	94.6	103.8	105.8	104.3	85.5	105.3	86.6	92.2	94.1	90.8	89.6	79.3	108	127.6	92.8	97.3	101.1	108.1
P39060	Collagen alpha-1(XVIII) chain OS=Homo sapiens OX=9606 GN=COL18A1 PE=1 SV=5	1.01	0.954	0.963	1.262	1.324	1.275	1.41	0.895	0.939	0.904	0.99342	0.999987	0.99562	0.799569	0.718737	0.840737	0.663032	0.865775	0.93629	0.994101	69.9	78.8	99.1	109.4	82.2	150.2	94.1	81	97.6	118.3	101.8	118.6	98.7	87	74.6	63.5	85.8	68.4	91.1	80	70.3	87.8	107.8	96	90.7	79.1	95.1	100.4
P41091	Eukaryotic translation initiation factor 2 subunit 3 OS=Homo sapiens OX=9606 GN=EIF2S3 PE=1 SV=3	1.009	0.957	0.965	0.943	0.986	0.951	0.977	0.965	1.008	0.973	0.99342	0.999987	0.991343	0.999981	0.999524	0.991358	0.9962	0.99852	0.999804	0.999874	96.9	92.1	93.5	95.1	94	88.1	101.8	94.4	99.9	98.2	89.8	99.7	101.3	95.9	92.9	99.6	108.3	107.6	85.9	106.4	97.8	167.3	94.6	90.1	93.7	94.8	98	99.7
Q9UMR2	ATP-dependent RNA helicase DDX19B OS=Homo sapiens OX=9606 GN=DDX19B PE=1 SV=1	0.968	0.953	0.922	0.938	0.984	0.908	0.984	0.953	1.001	0.923	0.999918	0.999987	0.991189	0.999981	0.999524	0.991932	0.992832	0.991335	0.999804	0.999874	93.6	94.9	88.6	91	91.3	94	94.3	94.2	92.9	98.2	96.9	100.3	99.3	100.1	93.4	94.1	108.3	105.7	100	98.6	99.8	74.9	88.4	82.9	90.6	95.4	94.7	101.7
Q02952	A-kinase anchor protein 12 OS=Homo sapiens OX=9606 GN=AKAP12 PE=1 SV=4	1.16	1.05	1.218	1.006	0.958	1.167	1.116	0.901	0.858	1.045	0.751895	0.859636	0.313258	0.999981	0.982811	0.95329	0.992832	0.930601	0.328601	0.907011	90.1	63.6	95.8	99.1	85.2	131.4	81.4	77.7	78.8	90.4	77.2	86.8	90.7	85.8	79.6	85.4	89.6	108.7	85.3	103.3	98.8	199.8	115.5	151.5	85.3	96.5	81.7	104.5
P05141	ADP/ATP translocase 2 OS=Homo sapiens OX=9606 GN=SLC25A5 PE=1 SV=7	0.894	0.966	0.863	0.958	0.992	0.857	0.899	1.066	1.104	0.954	0.992066	0.999987	0.974459	0.999981	0.999524	0.991016	0.992832	0.932096	0.872214	0.999874	127.1	99	100.2	76.5	105.2	72.2	119.1	124.4	85.2	99.6	117.7	112.6	103.7	96.4	115.1	98.6	104.5	100.7	96.6	117.7	112.1	62	89.6	75.4	107.3	100.3	105.4	78.2
P12268	Inosine-5'-monophosphate dehydrogenase 2 OS=Homo sapiens OX=9606 GN=IMPDH2 PE=1 SV=2	1.028	0.94	0.966	0.9	0.958	0.925	0.977	0.922	0.981	0.947	0.99342	0.999987	0.99995	0.972422	0.994557	0.986835	0.989466	0.975623	0.999804	0.999874	85.7	94.4	92.9	96.4	79.5	93.4	85.4	90.3	92.4	102.8	99.6	92.8	98.9	103.4	111.2	121.9	102.4	103.2	103	120.5	99.4	83	96.5	96	83.2	81.4	95.5	114.8
P02452	Collagen alpha-1(I) chain OS=Homo sapiens OX=9606 GN=COL1A1 PE=1 SV=5	1.099	0.848	0.932	1.093	1.289	1.201	1.634	0.669	0.789	0.735	0.908695	0.677779	0.998643	0.99784	0.782334	0.90443	0.424024	0.00534255	0.148168	0.184372	63.8	77.1	87.9	105.1	67.2	149.4	77.2	76.9	129.5	91.1	69.1	90	148.6	110.7	50.8	62	86.1	84.4	111.4	70.6	69.5	155.5	84.8	122.2	63.7	65.4	84.2	117.7
O76031	ATP-dependent Clp protease ATP-binding subunit clpX-like, mitochondrial OS=Homo sapiens OX=9606 GN=CLPX PE=1 SV=2	1.043	0.935	0.975	0.977	1.045	1.019	0.999	0.978	1.046	1.02	0.990551	0.971497	0.994693	0.999981	0.999524	0.991016	0.993741	0.998256	0.895671	0.963788	106.2	95.3	101.4	85.6	100.8	77.9	96.6	99.1	97.6	88.6	108.6	103.3	103.6	103.9	94.1	98.9	91.3	98.8	99.3	92.4	103.1	75.7	89.8	100.7	100.8	103.4	114.5	95.7
P27708	CAD protein OS=Homo sapiens OX=9606 GN=CAD PE=1 SV=3	1.113	0.92	1.024	0.969	1.053	1.079	1.046	0.927	1.007	1.032	0.953079	0.959107	0.985456	0.99784	0.999524	0.991358	0.992832	0.979855	0.991677	0.984517	89	101.5	108.6	96.3	89.6	109.3	93.4	96	108.7	114.7	105.1	104	94.4	104.6	98.6	109.1	96.4	115.6	99.3	106	95.2	108.7	107.1	107.4	92.3	95.2	96.9	115.6
P53597	Succinate--CoA ligase [ADP/GDP-forming] subunit alpha, mitochondrial OS=Homo sapiens OX=9606 GN=SUCLG1 PE=1 SV=4	0.988	1.07	1.058	0.94	0.878	0.929	0.897	1.048	0.979	1.036	0.998654	0.905671	0.943676	0.999981	0.981467	0.99478	0.992832	0.941479	0.996201	0.899456	125.2	99.6	95	87.3	107.8	76.7	115.7	114.7	77.4	93.1	105.6	104.4	90.4	90.4	118.3	106.2	116	96.6	103	101.9	106	84.2	100.2	85.9	101.3	102.6	98.5	77.7
O43396	Thioredoxin-like protein 1 OS=Homo sapiens OX=9606 GN=TXNL1 PE=1 SV=3	1.05	1.083	1.138	1.108	1.023	1.164	1.133	0.978	0.903	1.027	0.988395	0.756544	0.66841	0.99784	0.999524	0.974871	0.992832	0.991335	0.82321	0.961717	104.5	102.9	92.9	103.5	92.1	99.8	94.6	88.5	101.2	86.8	89.1	96.6	101.3	92.2	87.3	91.9	92.6	90.1	86.2	86.7	93.9	104.5	101.8	104.9	104.4	108.6	106.7	112.8
Q9H9B4	Sideroflexin-1 OS=Homo sapiens OX=9606 GN=SFXN1 PE=1 SV=4	0.702	1.165	0.818	0.957	0.822	0.672	0.777	1.231	1.057	0.864	0.184019	0.351197	0.771929	0.999981	0.901943	0.72605	0.8535	0.0731797	0.937602	0.872593	131.5	113	98.1	77	124.9	70.8	111.9	128.4	80	94.8	114.6	96.1	86.8	119.5	131.6	112.1	116.9	104.1	104.5	119.9	142	55.7	78.5	69.1	104	109.4	83.4	72.9
P12235	ADP/ATP translocase 1 OS=Homo sapiens OX=9606 GN=SLC25A4 PE=1 SV=4	1.112	0.913	1.015	0.829	0.908	0.922	0.845	0.981	1.075	1.091	0.858675	0.900253	0.975242	0.923879	0.989592	0.991358	0.931596	0.997565	0.808908	0.669659	103.5	100.3	89	86.6	91.7	89.2	102.2	102.6	84.4	96.4	115.5	119.8	100.5	89.2	125.1	103	113.9	110.7	107.4	105.6	110.7	71.3	114.8	82.9	107.7	107.1	102	90.1
Q99447	Ethanolamine-phosphate cytidylyltransferase OS=Homo sapiens OX=9606 GN=PCYT2 PE=1 SV=1	0.757	1.062	0.805	0.828	0.779	0.627	0.758	1.093	1.029	0.828	0.534232	0.912027	0.733947	0.974179	0.800094	0.700925	0.863084	0.688703	0.985685	0.73427	131.8	111	97.5	76.6	106	76.7	101.6	104	89.9	79.9	95.6	114	81.2	106.4	130.2	137.4	130.1	110.6	122.7	114.8	116.2	72	76	71.9	88.5	89	91.5	76.9
Q16719	Kynureninase OS=Homo sapiens OX=9606 GN=KYNU PE=1 SV=1	0.999	0.984	0.982	0.758	0.771	0.757	0.752	1.008	1.025	1.007	0.999492	0.999987	0.991189	0.765148	0.778045	0.916188	0.737969	0.975123	0.971595	0.990013	106.6	94	96.6	88	84.7	73.4	91.9	106.3	86.4	86.6	94.8	97.8	92.1	93.5	110.2	117	133.5	135.3	121.2	120.3	125.9	91.8	85.2	69.3	96.7	92	97.3	73.7
P61106	Ras-related protein Rab-14 OS=Homo sapiens OX=9606 GN=RAB14 PE=1 SV=4	0.962	1.019	0.981	0.923	0.905	0.888	0.897	1.028	1.008	0.989	0.999918	0.99903	0.99121	0.999981	0.989334	0.991016	0.987201	0.943347	0.998365	0.997455	103.5	104.3	94.4	91.6	102	87.4	106	107.1	97.7	102.6	95.5	103.7	96.6	100	110.5	111.2	114.8	105.1	107.5	118.7	108.3	81	99.3	95.3	107	98.1	95	98.9
P13861	cAMP-dependent protein kinase type II-alpha regulatory subunit OS=Homo sapiens OX=9606 GN=PRKAR2A PE=1 SV=2	0.996	0.957	0.953	0.909	0.95	0.906	1	0.909	0.95	0.906	0.997952	0.999987	0.994329	0.999981	0.999524	0.997723	0.999989	0.926889	0.958671	0.997455	82.9	92.1	92.8	86.6	92.2	89.8	94.7	101	96.3	101.4	94.9	95.3	97.6	92.7	93.8	98.6	106.1	107.3	98.8	108	101.3	79	98.4	83.3	91.7	86.9	106	93.6
Q02818	Nucleobindin-1 OS=Homo sapiens OX=9606 GN=NUCB1 PE=1 SV=4	1.033	0.915	0.945	0.76	0.831	0.785	0.844	0.901	0.985	0.931	0.99342	0.912583	0.991343	0.673986	0.898463	0.936251	0.938223	0.917307	0.999804	0.999874	94.4	80.3	88.6	87.8	80.2	74.6	91.1	119.4	86.4	95.9	91.1	100.8	98.8	91	117.7	109.6	115.4	99	117.9	94.5	125	79.3	86.2	90.8	101.9	102.4	90.7	84.5
P10515	Dihydrolipoyllysine-residue acetyltransferase component of pyruvate dehydrogenase complex, mitochondrial OS=Homo sapiens OX=9606 GN=DLAT PE=1 SV=3	0.889	0.893	0.794	1.231	1.379	1.094	1.158	1.063	1.191	0.945	0.977636	0.853703	0.727409	0.87422	0.608436	0.983413	0.981734	0.867452	0.362395	0.999874	94.9	101.6	109	103.3	101.9	79.9	96.6	88.3	113.8	87.6	114.6	101.1	148.1	121.5	90.7	94.1	79.2	78.7	80.9	84.4	82.5	69.5	90.3	77.8	99.3	92.3	153.5	86.4
P12236	ADP/ATP translocase 3 OS=Homo sapiens OX=9606 GN=SLC25A6 PE=1 SV=4	1.087	0.839	0.912	1.033	1.231	1.123	1.135	0.91	1.085	0.989	0.992718	0.405354	0.930496	0.999981	0.871967	0.991016	0.992832	0.969607	0.658316	0.999874	88.5	96.2	97.4	108.5	81.3	113.6	103.8	101.6	108.1	123.3	116.2	128.1	116.1	110.3	94.3	110	88.8	92.9	93	97.7	98.8	54.4	107.9	97.5	105.8	94.9	124.7	123.9
Q9Y619	Mitochondrial ornithine transporter 1 OS=Homo sapiens OX=9606 GN=SLC25A15 PE=1 SV=1	0.939	0.809	0.76	1.025	1.266	0.962	0.95	1.078	1.333	1.013	0.999492	0.416021	0.68625	0.999981	0.824091	0.991016	0.998324	0.909467	0.0536214	0.963879	125	109.5	78.9	74	102.1	62.9	99.6	133.3	75.6	75.1	123.1	145.6	182.5	84.9	111.5	80.4	111.4	77.4	104.6	95.9	97.2	53.5	93.5	64.2	133.2	107.5	161.3	68.7
P50995	Annexin A11 OS=Homo sapiens OX=9606 GN=ANXA11 PE=1 SV=1	1.042	0.965	1.006	1.482	1.535	1.544	1.608	0.921	0.954	0.96	0.982111	0.999987	0.977093	0.332818	0.298134	0.418735	0.339304	0.958929	0.967448	0.999874	103.2	104.7	104.2	129.5	99.7	123.9	88.9	81.3	107.9	124.9	99.3	115.7	108.4	95.2	68.3	68.5	65.3	70.3	72.4	72.7	70.6	95.5	135.6	115.7	99.7	96.8	108.6	134.4
Q969Z3	Mitochondrial amidoxime reducing component 2 OS=Homo sapiens OX=9606 GN=MTARC2 PE=1 SV=1	0.71	1.112	0.789	1.087	0.978	0.772	0.817	1.331	1.197	0.945	0.390472	0.819537	0.816071	0.99784	0.999524	0.980656	0.98002	0.0553542	0.436551	0.999874	135	122.7	90.5	76	119.9	70.8	127.9	120.3	86.2	103.3	111.6	107.9	87.2	124.8	144.7	110.3	87.7	82.5	85.6	169.6	147.7	58.2	86.3	59.1	128.1	109.7	85.2	67.5
P07686	Beta-hexosaminidase subunit beta OS=Homo sapiens OX=9606 GN=HEXB PE=1 SV=3	0.678	0.881	0.597	1.855	2.104	1.257	2.022	0.917	1.041	0.622	0.243689	0.855782	0.0449543	0.0772581	0.0149132	0.80366	0.121684	0.953635	0.989777	0.00250865	70.7	126.4	119.7	109.4	86.4	108.2	95.3	131.4	121.4	118.4	142.4	122.8	125.8	108	56.8	62.2	55.4	54.1	72.2	58.4	59.3	73.3	68.8	79.6	64.9	63.7	140.4	98.4
Q8N1G4	Leucine-rich repeat-containing protein 47 OS=Homo sapiens OX=9606 GN=LRRC47 PE=1 SV=1	0.975	1.008	0.983	0.843	0.836	0.822	0.918	0.918	0.91	0.895	0.999918	0.999987	0.991343	0.930725	0.876584	0.965495	0.989466	0.953635	0.810088	0.96055	100.1	94.1	91.9	91.9	90.6	88	68.4	98.6	108.7	91.1	88.5	83.8	90.6	103	113.6	104.9	113.3	109	112.4	102.9	99.3	86	100.9	87.5	89.6	95.4	80.6	97.9
P05388	60S acidic ribosomal protein P0 OS=Homo sapiens OX=9606 GN=RPLP0 PE=1 SV=1	0.956	0.975	0.932	0.86	0.882	0.822	0.873	0.985	1.01	0.941	0.999918	0.999987	0.998971	0.99506	0.983705	0.991016	0.992317	0.999983	0.999804	0.999874	102.8	107.6	98	87.3	92.8	91.2	100.8	106.7	97.8	102.2	97.1	100.5	100.5	104.9	115	120.5	112	118.4	106.1	114	101	56.4	92.3	89.5	93.7	97.5	97.1	100.1
P62424	60S ribosomal protein L7a OS=Homo sapiens OX=9606 GN=RPL7A PE=1 SV=2	1.011	0.948	0.958	0.742	0.783	0.749	0.779	0.952	1.005	0.962	0.99342	0.999987	0.992597	0.822727	0.812836	0.96385	0.957769	0.991335	0.999804	0.999874	87	101.5	95.2	88.1	85.7	85.7	99.7	93	78.8	92.8	88.7	94.7	94.3	96	125.7	118.8	130.4	132.2	103.6	110.9	102.2	74.6	79.5	75.8	90.1	96.5	89.1	94.6
P22830	Ferrochelatase, mitochondrial OS=Homo sapiens OX=9606 GN=FECH PE=1 SV=2	0.765	0.988	0.756	1.054	1.067	0.806	1.005	1.049	1.062	0.803	0.570872	0.999987	0.486681	0.999981	0.998625	0.967982	0.999989	0.921518	0.944099	0.524994	117.7	114.5	103.5	83.6	105.2	65.1	112.3	106.5	97.4	97.3	114.4	112.2	107	102.9	90.5	89.1	103.8	101.7	99.9	89.3	109.7	75.5	80.5	74.8	113.2	98.9	120.2	80.1
Q6NZI2	Caveolae-associated protein 1 OS=Homo sapiens OX=9606 GN=CAVIN1 PE=1 SV=1	1.565	1.047	1.638	1.154	1.103	1.806	1.313	0.879	0.84	1.376	0.0349061	0.960568	0.00161985	0.968055	0.989334	0.117529	0.845937	0.781889	0.224121	0.00967269	72.4	79.9	105	128.9	80.1	155.8	86.5	59.4	115.9	100.2	80	82.7	89.5	81.1	68.4	64.9	79.9	88	71.6	75	86.3	161.2	218.2	205.9	91.1	112.5	87.1	135.4
P35914	Hydroxymethylglutaryl-CoA lyase, mitochondrial OS=Homo sapiens OX=9606 GN=HMGCL PE=1 SV=2	0.749	1.02	0.764	0.947	0.928	0.709	0.825	1.147	1.125	0.859	0.563932	0.999987	0.707779	0.999981	0.998625	0.936251	0.984385	0.648104	0.803176	0.914798	128.2	135.9	105.9	79.2	107.6	59.9	102.2	125.4	98.7	95.1	131	103.8	96.8	108.9	126	85.5	104.9	117.6	104	111.9	111.8	35.6	79.3	46.6	109.6	114.5	101.1	72
P38919	Eukaryotic initiation factor 4A-III OS=Homo sapiens OX=9606 GN=EIF4A3 PE=1 SV=4	0.992	0.913	0.906	1.042	1.141	1.034	1.091	0.955	1.046	0.947	0.999918	0.900253	0.969145	0.999981	0.978124	0.991016	0.992832	0.997729	0.895671	0.999874	113.8	98.9	95.8	94.9	96.3	100.4	97.5	108	112.1	106.1	106.8	100.2	105.8	113.5	93.6	94	93.4	94.4	86.5	94	92.4	76.2	96.7	81.7	94	98.4	97.4	111.3
Q5R3I4	Tetratricopeptide repeat protein 38 OS=Homo sapiens OX=9606 GN=TTC38 PE=1 SV=1	0.813	0.891	0.724	0.775	0.87	0.63	0.838	0.925	1.038	0.752	0.75083	0.81787	0.323441	0.89206	0.97648	0.690477	0.964363	0.958929	0.972403	0.221423	105.5	85.5	103	87.7	98	70.6	90.4	105.7	93	85.7	84.8	101.5	108	114.8	176.9	115.1	116.7	117	90.7	114.2	189.8	52	68.5	66.8	81.8	107.9	102.5	73.5
O00567	Nucleolar protein 56 OS=Homo sapiens OX=9606 GN=NOP56 PE=1 SV=4	1.037	0.942	0.977	1.02	1.083	1.058	1.064	0.958	1.017	0.994	0.988695	0.994773	0.992597	0.999981	0.998625	0.991016	0.992832	0.998693	0.976204	0.997455	86.8	95.2	88.3	95.3	82.4	109.5	94.1	88.9	93.8	100.4	93.3	109.7	106.3	99.9	91.5	93.1	84.5	92.3	84.2	93.2	92.4	68	97.6	81.8	94.5	99.5	103	114.1
P11766	Alcohol dehydrogenase class-3 OS=Homo sapiens OX=9606 GN=ADH5 PE=1 SV=4	0.724	1.197	0.867	0.792	0.662	0.574	0.742	1.068	0.892	0.774	0.465157	0.433847	0.977093	0.934716	0.412984	0.587749	0.922351	0.929981	0.785361	0.408355	105.8	104.1	103.1	86.3	92.4	84.2	102.1	85.6	74.9	85.3	90.5	74.6	75.3	104.8	128.8	103.1	108.1	118	145.2	133.4	145.5	53.7	82.2	71.9	84.8	84.3	72.1	74
P01876	Immunoglobulin heavy constant alpha 1 OS=Homo sapiens OX=9606 GN=IGHA1 PE=1 SV=2	2.236	0.677	1.514	1.628	2.404	3.64	1.89	0.862	1.272	1.926	2.28058e-08	0.000114061	0.00986797	0.0699502	0.000686381	8.66714e-06	0.0874909	0.703982	0.00266864	2.49155e-10	41.6	62.4	71	136.6	144.6	375	66.3	47.8	118.2	122.6	73	104.9	197.4	77.2	30.8	29.8	28.2	54.6	51	43.6	53.5	335.1	159.9	276.2	158.8	109.3	91.8	115.5
P30085	UMP-CMP kinase OS=Homo sapiens OX=9606 GN=CMPK1 PE=1 SV=3	0.943	0.99	0.933	0.812	0.82	0.766	0.826	0.983	0.993	0.927	0.998654	0.999987	0.985456	0.8811	0.903225	0.925337	0.921327	0.997035	0.999804	0.999874	106.1	104	118.6	83.3	96.6	62.2	105.2	111.3	95.9	105.1	114.5	104.2	82.6	108.5	113.3	145.5	133.3	139.6	128.1	108.1	123.8	59.2	97.3	98.1	102.7	95.7	119.1	99.4
O95487	Protein transport protein Sec24B OS=Homo sapiens OX=9606 GN=SEC24B PE=1 SV=2	0.92	1.028	0.946	0.913	0.889	0.84	0.899	1.015	0.988	0.934	0.977636	0.99006	0.991343	0.99784	0.979663	0.974246	0.981734	0.957249	0.999804	0.999874	109.1	101.6	100.5	92.8	100.7	89.7	102	102.2	89.4	92.1	90.1	98.5	100.2	98	109.5	109.1	113.5	110.5	101.7	110.3	111.6	73.1	92.7	91.9	103.9	103.4	102.5	91.9
Q99959	Plakophilin-2 OS=Homo sapiens OX=9606 GN=PKP2 PE=1 SV=2	0.86	1.081	0.93	0.953	0.882	0.82	0.899	1.061	0.982	0.913	0.80138	0.777887	0.985456	0.999981	0.978266	0.959253	0.983568	0.817522	0.999804	0.990752	125.6	100.6	95	89.9	101.2	85.7	99.6	89.4	98.9	91.2	95	107.5	91.7	92.1	94	91.9	131.5	102.7	118.1	104.4	112.6	93.7	85.7	79.7	98.2	97.5	82.6	77.6
Q99541	Perilipin-2 OS=Homo sapiens OX=9606 GN=PLIN2 PE=1 SV=2	2.251	0.886	1.995	0.81	0.914	1.824	0.994	0.815	0.92	1.835	6.64557e-09	0.718465	3.02562e-09	0.808365	0.982811	0.128763	0.992832	0.304149	0.863462	1.29989e-09	71.8	67.6	76.4	71.3	115.9	66	76	65.5	78.9	81.1	81.6	75	175	122.4	221.5	106	59.2	122.9	60.3	88.7	61.8	69.8	171.8	168.8	94.5	161.7	165.8	126.4
P27105	Stomatin OS=Homo sapiens OX=9606 GN=STOM PE=1 SV=3	1.222	0.967	1.181	0.866	0.895	1.057	0.916	0.945	0.977	1.154	0.578187	0.999987	0.602961	0.99784	0.987887	0.982288	0.992832	0.988456	0.995327	0.356984	94.2	97.7	91.5	91.2	87.1	79.7	94.2	94.7	111	101.8	90.3	100.7	79.1	91	97.8	126.5	110.5	105.8	130	92.6	98	115.1	97.5	88.9	111.8	115.7	115.7	91.6
Q13435	Splicing factor 3B subunit 2 OS=Homo sapiens OX=9606 GN=SF3B2 PE=1 SV=2	0.992	0.996	0.987	1.003	1.007	0.994	1.072	0.935	0.939	0.927	0.998654	0.999987	0.985456	0.999981	0.999524	0.991755	0.992832	0.979855	0.941964	0.999874	87	86.3	92.4	97.5	84.7	98.2	96.5	91.6	92.2	102.9	91.7	92.8	97.2	99.9	87.2	103	85.1	91.5	92.2	94.4	92.1	96.2	96.5	88.3	90.5	91.6	91.5	114
Q9NTX5	Ethylmalonyl-CoA decarboxylase OS=Homo sapiens OX=9606 GN=ECHDC1 PE=1 SV=2	0.894	0.938	0.838	0.907	0.967	0.811	0.883	1.027	1.095	0.918	0.948637	0.98441	0.705202	0.99784	0.999524	0.953466	0.966189	0.947792	0.557723	0.995249	112.1	105.3	98.4	85.4	98.8	73.1	108.2	115.8	105.3	72.1	106.5	109.2	92	104.8	108.9	131.3	108	102	113.2	103.7	112.4	95.2	81.4	73	92.8	93	88.3	84.6
Q14847	LIM and SH3 domain protein 1 OS=Homo sapiens OX=9606 GN=LASP1 PE=1 SV=2	1.195	1.075	1.284	1.203	1.12	1.438	1.129	1.066	0.992	1.274	0.666401	0.935875	0.297756	0.922944	0.987887	0.570281	0.984385	0.932096	0.999804	0.0596812	95.9	113.2	103.5	105	98.9	115	114	88.8	81	100	97.7	101.8	105.5	94.2	83.9	80.1	87.2	88.2	62.2	90.5	90	77	122.5	126.3	152.2	128.4	109.5	125.4
Q9UIJ7	GTP:AMP phosphotransferase AK3, mitochondrial OS=Homo sapiens OX=9606 GN=AK3 PE=1 SV=4	0.927	0.921	0.854	0.934	1.014	0.866	0.924	1.011	1.097	0.937	0.998654	0.977548	0.969145	0.999981	0.999524	0.991358	0.992832	0.991335	0.893961	0.999874	100.4	95.3	94	79.8	102.2	66.2	96.6	132.8	102.4	86.3	105	113.1	103.5	102.7	109.5	92.7	105.7	90.1	102	101.4	118	45.9	88.4	67.6	114.4	110.5	112.2	86.2
P54727	UV excision repair protein RAD23 homolog B OS=Homo sapiens OX=9606 GN=RAD23B PE=1 SV=1	0.977	1	0.977	0.994	0.994	0.971	1.12	0.888	0.888	0.868	0.999492	0.999987	0.986715	0.999981	0.999524	0.991016	0.98905	0.879125	0.762216	0.941199	96.2	95.4	92.3	96.3	93.6	90.3	93.7	88.2	90.3	96.9	93.7	99.4	89.1	105.1	88.4	94.2	100.6	95.6	91.2	90	96.5	98.9	91.5	84.9	89.9	98.1	88.4	93.9
P51857	Aldo-keto reductase family 1 member D1 OS=Homo sapiens OX=9606 GN=AKR1D1 PE=1 SV=1	0.743	1.165	0.865	0.439	0.377	0.326	0.479	0.917	0.787	0.681	0.244983	0.281816	0.859033	0.0127585	0.000382656	0.010704	0.159486	0.94966	0.0187118	0.00777756	162.1	67.6	64.9	79	122.8	44.5	175.9	119.8	67.9	81.6	61.6	46.3	56.2	100	179.6	89.3	217.5	105.1	248.5	180	241.6	56.4	60.6	58.7	140.1	67.6	43	45.7
P14543	Nidogen-1 OS=Homo sapiens OX=9606 GN=NID1 PE=1 SV=3	1.207	0.827	0.998	1.16	1.402	1.4	1.525	0.76	0.919	0.918	0.522467	0.240089	0.985456	0.946734	0.554657	0.625115	0.413765	0.0533938	0.863462	0.994504	74	83.2	104.6	129.3	74.7	150.9	81.6	86	132.6	157.5	95.6	100.6	121	87.4	63.6	67.2	68.8	72.4	71.7	73.9	75.8	130.7	100.4	112.3	77.9	75.5	84.9	100.8
P11413	Glucose-6-phosphate 1-dehydrogenase OS=Homo sapiens OX=9606 GN=G6PD PE=1 SV=4	1.288	0.933	1.202	1.372	1.471	1.768	1.503	0.913	0.978	1.176	0.237005	0.969995	0.343814	0.552409	0.398836	0.162356	0.485605	0.944049	0.999804	0.218549	71.8	91.4	97.4	122.7	77.4	147.8	96.2	83.7	106.9	112.9	97	103.2	106.8	96.9	64.5	77.5	61.3	65.6	85.4	72.4	70.1	123.7	124	155.1	82.8	84.6	133.7	149.5
Q13557	Calcium/calmodulin-dependent protein kinase type II subunit delta OS=Homo sapiens OX=9606 GN=CAMK2D PE=1 SV=3	1.119	0.896	1.002	0.905	1.01	1.012	1.007	0.899	1.003	1.005	0.840612	0.809926	0.979519	0.99784	0.999524	0.991016	0.998452	0.909467	0.996349	0.986028	85.7	91.1	97.5	96.7	84.6	114.2	90.7	89	101.7	111.7	100.9	105.1	108.8	94.2	94.7	97	102.9	99.8	104.2	100.7	111.6	85.1	113	102.3	96.3	94.2	101.9	117.8
Q14141	Septin-6 OS=Homo sapiens OX=9606 GN=SEPTIN6 PE=1 SV=4	0.946	0.966	0.914	1.373	1.422	1.3	1.538	0.893	0.925	0.845	0.977636	0.999987	0.97174	0.418389	0.476983	0.759154	0.393517	0.915713	0.923866	0.699443	98.6	96.9	94.9	105.7	94.1	127.5	114.2	99.8	102.1	107	98.1	109.6	103.9	100.8	71.8	81	64	66.1	79.4	64.2	81.8	91.3	94.1	101.9	85.2	82.7	93.3	114.1
P18124	60S ribosomal protein L7 OS=Homo sapiens OX=9606 GN=RPL7 PE=1 SV=1	1.062	1.042	1.106	0.801	0.769	0.851	0.803	0.998	0.958	1.059	0.975723	0.996726	0.832091	0.944494	0.772267	0.991016	0.969409	0.998693	0.97435	0.8186	87.2	105.3	94.5	96.3	88.2	88.4	101.5	92.4	90.7	90.3	85.1	99.7	89.3	93.5	109.4	128.5	122.6	124.2	116	117.9	99.2	77.8	93.4	106.2	98.4	100.3	106.3	106.5
Q9NUI1	Peroxisomal 2,4-dienoyl-CoA reductase [(3E)-enoyl-CoA-producing] OS=Homo sapiens OX=9606 GN=DECR2 PE=1 SV=1	0.811	1.086	0.88	1.11	1.022	0.9	0.875	1.268	1.168	1.028	0.840675	0.845193	0.977801	0.98907	0.999524	0.991358	0.966247	0.0468316	0.312672	0.942736	173.9	126.2	106.8	107.7	160.8	78.3	110.3	122.1	86.2	101.1	105.2	60.9	101.5	107.5	99.3	87.1	95.1	104	78.3	100.6	117.2	125.2	143	89.4	121.6	88.7	83	76.1
P05177	Cytochrome P450 1A2 OS=Homo sapiens OX=9606 GN=CYP1A2 PE=1 SV=4	0.912	1.236	1.127	0.405	0.328	0.369	0.196	2.068	1.674	1.886	0.978643	0.0589836	0.637132	0.00410956	2.41125e-05	0.0359717	3.00885e-08	4.3036e-15	1.35081e-10	1.40152e-09	79.9	80.5	33	39	99.3	26.4	108.3	110	80	60.2	79	25.4	27.6	64.7	400.7	105.2	197.4	186.1	352.4	289.3	177.6	60.8	91.9	72.8	298	84.2	35	28.3
Q5T5P2	Sickle tail protein homolog OS=Homo sapiens OX=9606 GN=KIAA1217 PE=1 SV=2	1.018	0.964	0.981	0.971	1.007	0.988	1.005	0.966	1.002	0.983	0.999492	0.999987	0.992105	0.999981	0.999524	0.991358	0.992832	0.997565	0.996201	0.999874	104.5	95.5	93	93.6	95.5	82.7	99.7	93.6	99	102.8	101.9	105.9	98.1	98.3	90.6	96.1	102	101	97.1	98.3	98.9	95.6	94	91.3	104.9	102.3	98.9	97.2
O95486	Protein transport protein Sec24A OS=Homo sapiens OX=9606 GN=SEC24A PE=1 SV=2	0.842	1.053	0.887	0.877	0.832	0.739	0.851	1.03	0.978	0.867	0.643517	0.879287	0.957072	0.927141	0.777893	0.611234	0.826119	0.909467	0.999804	0.878071	125.5	109.1	106.3	92.8	110.9	86.2	105.2	112.3	93.2	88.3	90.8	101.9	110.5	100.9	121.2	119.3	145.3	121.7	103.1	128.6	110.6	70.4	84.6	80.3	109	112	105.3	89.5
P28845	Corticosteroid 11-beta-dehydrogenase isozyme 1 OS=Homo sapiens OX=9606 GN=HSD11B1 PE=1 SV=3	1.002	1.154	1.157	0.73	0.633	0.732	0.633	1.153	0.999	1.156	0.994388	0.641446	0.682829	0.790817	0.304921	0.95329	0.646978	0.620446	0.999804	0.359562	99.8	140.1	87.5	68.5	93.7	67.3	106.3	88.2	90.6	81.2	130.8	69.5	79.3	78	179.7	76.8	128.4	121.9	142.4	113.7	147.5	53.6	93.9	77.6	125	130.9	140.4	89.3
P51149	Ras-related protein Rab-7a OS=Homo sapiens OX=9606 GN=RAB7A PE=1 SV=1	0.959	1.003	0.962	1.05	1.047	1.008	1.093	0.961	0.958	0.922	0.999918	0.999987	0.991343	0.999981	0.999524	0.991016	0.989466	0.994232	0.97435	0.999874	88	113.9	102.3	103.3	96.3	100.3	105.8	95.7	97.1	112.3	106	96	102	103.8	97.4	102.7	96.6	96.7	96.9	103.5	102.7	81.9	108.2	98.1	91	85.4	104.7	110.7
P21439	Phosphatidylcholine translocator ABCB4 OS=Homo sapiens OX=9606 GN=ABCB4 PE=1 SV=2	0.897	1.081	0.97	1.239	1.146	1.112	1.053	1.177	1.089	1.056	0.82122	0.709963	0.989952	0.772112	0.987887	0.991016	0.992832	0.0202422	0.65729	0.9489	132.3	127.4	91.2	115.7	110.8	96.1	107.7	118.5	102.5	100.1	93.1	118.3	114.7	93.6	94.1	90.4	65.1	75.3	97.5	79.2	89.5	86.1	84.3	105.1	104.1	107.5	99.5	95.1
P21291	Cysteine and glycine-rich protein 1 OS=Homo sapiens OX=9606 GN=CSRP1 PE=1 SV=3	0.992	1.09	1.08	1.343	1.233	1.332	1.489	0.902	0.828	0.895	0.998654	0.837152	0.899925	0.66124	0.872877	0.680764	0.536168	0.912429	0.343476	0.991323	95.1	89	99	135.9	93.6	157.9	90.9	64.7	85.3	102.3	87.3	102.1	129.8	81.4	70.2	59.8	76	70.8	54.9	72.3	71.1	94.3	137.6	134.8	69.5	86.3	93.4	123.5
P47755	F-actin-capping protein subunit alpha-2 OS=Homo sapiens OX=9606 GN=CAPZA2 PE=1 SV=3	0.97	0.989	0.96	1.129	1.141	1.095	1.171	0.964	0.974	0.935	0.998301	0.999987	0.997263	0.983613	0.987887	0.991016	0.989466	0.998693	0.999804	0.999874	92.9	99.7	104.2	103.2	100.9	128.9	94.4	93.6	104.7	108.2	100.2	108.4	101.9	96	86	95.3	88.1	96.2	89.3	94.9	82.6	97.8	108.7	113.5	95.8	91.2	94.1	278.5
Q9NYL9	Tropomodulin-3 OS=Homo sapiens OX=9606 GN=TMOD3 PE=1 SV=1	1.036	0.993	1.029	1.129	1.136	1.17	1.176	0.96	0.966	0.994	0.99342	0.999987	0.969145	0.974179	0.984623	0.95329	0.965466	0.999241	0.996201	0.997455	99.6	97.5	102.6	97.9	97.1	101.8	99	98.5	103.6	105	99.7	97.2	96.2	105.2	87.7	92.3	86.8	91	86.5	97.8	82	102.6	106.3	110.8	95.3	90.6	88.7	107.1
P08575	Receptor-type tyrosine-protein phosphatase C OS=Homo sapiens OX=9606 GN=PTPRC PE=1 SV=3	1.088	1.091	1.188	1.347	1.234	1.466	1.407	0.957	0.877	1.042	0.892396	0.74182	0.337927	0.64144	0.8496	0.511067	0.649434	0.997565	0.483308	0.890221	68.7	102.5	104.2	127.7	73.7	184.7	121.5	73.8	103.7	103.5	89.1	95.6	90.4	95.5	63.2	85.1	57.1	72.3	83.6	79.7	77.3	170.5	113.4	158.3	84.1	75.6	104.3	120.4
Q04917	14-3-3 protein eta OS=Homo sapiens OX=9606 GN=YWHAH PE=1 SV=4	0.927	0.961	0.89	1.404	1.462	1.301	1.448	0.969	1.009	0.898	0.982111	0.999987	0.952659	0.469076	0.432844	0.805353	0.564857	0.999983	0.991539	0.963775	103.4	102.7	105.4	106.4	93.1	118.1	91.6	96.7	104.5	118.2	103.5	110.2	120.9	107.7	78.6	86.7	69.3	83.5	69.4	73.7	67.2	58.9	110.1	95.8	90.1	96.5	87.8	130.4
Q9UL46	Proteasome activator complex subunit 2 OS=Homo sapiens OX=9606 GN=PSME2 PE=1 SV=4	0.785	1.117	0.877	0.902	0.808	0.708	0.913	0.988	0.885	0.776	0.743802	0.801878	0.979519	0.999981	0.871967	0.936251	0.992832	0.998693	0.743554	0.422937	96.9	102.9	103.4	104.6	91	94.5	110.9	92.2	74	84	90.4	97.4	104.6	104.9	116	133	106.5	114.1	91.8	115	106.7	55.2	82.4	77.4	94.8	88.8	80.8	78
Q92820	Gamma-glutamyl hydrolase OS=Homo sapiens OX=9606 GN=GGH PE=1 SV=2	0.663	0.596	0.395	1.507	2.528	1	1.901	0.793	1.33	0.526	0.195504	0.000156783	9.23627e-07	0.425902	0.000870814	0.991358	0.185782	0.298679	0.056749	3.86238e-06	61.8	111.9	117.6	93	94.8	103.1	85.9	132.6	159	189.1	202.7	164.2	129.7	119.8	56.7	70.8	45.8	50.3	76.4	63.4	62.9	72.1	35	48.2	62.9	40.3	136.5	67.2
P0DOX6	Immunoglobulin mu heavy chain OS=Homo sapiens OX=9606 PE=1 SV=2	1.179	0.998	1.177	2.154	2.157	2.538	2.195	0.981	0.983	1.157	0.822355	0.999987	0.805549	0.000941637	0.00351473	0.0013244	0.0050343	0.991335	0.999804	0.725207	35.6	35	84.2	156.6	115.9	399.4	61.9	54.6	196.3	29.6	81.6	86.9	84.3	89.7	46.5	36.4	33.3	53.1	39.1	31.1	54.4	110.9	99.3	889.7	103.1	98.1	69.6	94.1
Q02928	Cytochrome P450 4A11 OS=Homo sapiens OX=9606 GN=CYP4A11 PE=1 SV=1	0.665	1.154	0.767	0.713	0.617	0.474	0.519	1.372	1.189	0.912	0.101256	0.414468	0.400425	0.739558	0.253138	0.204256	0.114142	0.000870824	0.114858	0.994504	116	104.2	93.1	64.7	116.5	50.2	108.9	140.5	95.2	84.9	103.7	74.8	60.2	90.3	146.3	85.1	176.1	118.2	180.8	145.6	223.5	50.9	85	61.3	98	137.6	69.3	64.6
O95394	Phosphoacetylglucosamine mutase OS=Homo sapiens OX=9606 GN=PGM3 PE=1 SV=1	0.858	1.049	0.9	0.81	0.772	0.695	0.79	1.025	0.977	0.879	0.884352	0.939637	0.977093	0.934716	0.780087	0.769256	0.869955	0.952244	0.996201	0.92872	107.2	101.1	94.2	89.7	96.3	82.9	101.6	86.6	96.8	89.6	87	109.1	91.8	96.8	116.3	113.3	120.4	118.9	125.7	124.5	114.5	64.2	77.5	71.6	82.6	83	89.4	104.3
P20813	Cytochrome P450 2B6 OS=Homo sapiens OX=9606 GN=CYP2B6 PE=1 SV=1	0.673	1.174	0.79	1.054	0.897	0.709	0.759	1.388	1.182	0.935	0.181164	0.410786	0.69056	0.999981	0.987887	0.898596	0.860504	0.00172675	0.276472	0.999874	175.9	116.1	74.9	68.3	160.6	49.1	114.1	222.2	96.4	97.2	182.7	88	122.4	91.2	86.8	108.3	116.9	55	127.1	62	163.2	78.3	49.2	53.3	131.5	76.8	79.7	62.7
A0A0B4J2D5	Glutamine amidotransferase-like class 1 domain-containing protein 3B, mitochondrial OS=Homo sapiens OX=9606 GN=GATD3B PE=1 SV=1	1.072	0.779	0.835	0.768	0.986	0.823	0.79	0.972	1.248	1.042	0.942876	0.0775231	0.875576	0.855749	0.999524	0.97676	0.863084	0.998693	0.048731	0.889648	108.2	86.7	84.3	83	110.1	65	106.4	136.7	95	93.2	76.8	126.1	111.4	116.7	109.3	113.2	124	107.6	103.8	114.6	113	54.3	93	73.1	120.8	105	111.9	64.7
Q08477	Cytochrome P450 4F3 OS=Homo sapiens OX=9606 GN=CYP4F3 PE=1 SV=2	0.752	1.095	0.823	1.165	1.064	0.876	1.039	1.121	1.024	0.843	0.0656305	0.581953	0.528769	0.951786	0.999524	0.837906	0.992832	0.212365	0.967448	0.464116	148.2	134.5	84.4	94.1	149.4	82.8	125.3	114.4	93.3	101.5	144.8	98.2	138.3	120.5	107.6	88.1	103	117.7	99.1	121.6	113.3	85.1	94.2	83.3	108.7	111.4	111.6	91.3
Q9Y512	Sorting and assembly machinery component 50 homolog OS=Homo sapiens OX=9606 GN=SAMM50 PE=1 SV=3	0.98	0.848	0.831	1.09	1.286	1.068	1.217	0.895	1.056	0.877	0.999918	0.390115	0.651055	0.99784	0.756984	0.991016	0.946044	0.909467	0.851641	0.900284	105.2	105.4	91.5	90.3	96	79.4	106.5	115	113.2	108.6	121.7	122.3	105.7	108.5	90.4	90	81.9	83.4	85	88.1	115	64.5	106.2	94	98.1	92.6	109.5	90.2
A6NDB9	Paralemmin-3 OS=Homo sapiens OX=9606 GN=PALM3 PE=1 SV=2	0.965	1.027	0.991	0.795	0.773	0.766	0.749	1.06	1.032	1.023	0.99544	0.982733	0.991189	0.681359	0.611316	0.804004	0.519626	0.741949	0.954914	0.966358	112.6	78.6	95.5	72.4	95.3	65.5	101.6	136	92.8	95.6	78.5	77.8	77.7	95.2	107.1	122.4	126.3	110.1	119.9	112.1	132.9	109.5	91.9	96.9	93.1	87	79.2	68.6
Q9Y4P3	Transducin beta-like protein 2 OS=Homo sapiens OX=9606 GN=TBL2 PE=1 SV=1	1.031	0.922	0.95	0.969	1.052	0.999	1.033	0.939	1.019	0.968	0.99544	0.912583	0.991343	0.999981	0.999524	0.99939	0.992832	0.991335	0.97435	0.999874	95.9	97.8	91.4	90.4	93.3	85.3	99.6	100.9	101.2	96.8	111.6	106.1	103.9	97.9	102.8	92.2	96.2	88.8	97.2	98.5	95.6	118.9	95.9	91.8	96.2	104.1	106.7	90.3
Q9NUU7	ATP-dependent RNA helicase DDX19A OS=Homo sapiens OX=9606 GN=DDX19A PE=1 SV=1	0.969	0.919	0.89	1.1	1.197	1.065	1.103	0.997	1.085	0.966	0.982111	0.996096	0.90607	0.998129	0.957865	0.999985	0.998452	0.971946	0.783214	0.999874	97.5	103.7	102.6	104	113.5	108	83.9	112.9	101.2	116.4	92.2	102.3	126.4	115.5	109.3	121.2	92.3	92.4	58.6	94.3	100.7	107.9	89.7	73.1	113.2	107.3	94.3	100.5
Q8NE71	ATP-binding cassette sub-family F member 1 OS=Homo sapiens OX=9606 GN=ABCF1 PE=1 SV=2	1.008	1.048	1.056	1.048	1	1.056	1.095	0.957	0.913	0.965	0.99342	0.951109	0.910998	0.999981	0.999524	0.991016	0.992832	0.997565	0.814125	0.999874	99.2	85	103	112.5	96.2	104.9	96.4	94.7	94.7	103.2	83.5	96.1	96.4	91.7	94.7	107.7	97.7	104.6	90.1	91.3	82.9	80.2	105.2	112.1	95.5	96	100	109.2
Q13451	Peptidyl-prolyl cis-trans isomerase FKBP5 OS=Homo sapiens OX=9606 GN=FKBP5 PE=1 SV=2	1.277	0.867	1.107	0.535	0.617	0.683	0.589	0.908	1.048	1.16	0.367168	0.632717	0.785638	0.125133	0.253371	0.90896	0.307191	0.916206	0.954914	0.354999	83.3	72.5	74.9	75.9	70.3	95.3	67.9	72.6	79.7	99.2	98.3	86.4	87.7	77	106.3	108.9	170.6	152.3	159.1	78.4	139.9	72.1	92.5	98.6	92	95.6	124.8	103.7
Q13586	Stromal interaction molecule 1 OS=Homo sapiens OX=9606 GN=STIM1 PE=1 SV=3	0.914	1.014	0.926	1.088	1.073	0.994	1.096	0.993	0.979	0.907	0.982111	0.999987	0.985456	0.99784	0.998625	0.991932	0.992317	0.991335	0.998365	0.985673	109.8	98.5	104.3	98.8	103.6	85	100.6	108.2	111.1	94.7	101.5	98.1	99.2	98.3	92.5	102.5	116	97.6	87.3	90.1	87.2	90.6	91.9	92.7	91.7	93.2	92	86.5
Q13561	Dynactin subunit 2 OS=Homo sapiens OX=9606 GN=DCTN2 PE=1 SV=4	0.901	0.942	0.848	1.096	1.164	0.987	1.158	0.946	1.005	0.852	0.977636	0.98441	0.854355	0.99784	0.961332	0.992819	0.981734	0.991335	0.999804	0.818356	100.7	99.2	99.1	96.3	87.8	107.6	95.9	105.3	95.4	111.6	98.9	103.2	111.3	108	94.2	104.5	86.1	89.7	85.6	91.5	90.5	59.2	101.4	88.3	88.4	89.3	103.5	110.5
P16402	Histone H1.3 OS=Homo sapiens OX=9606 GN=H1-3 PE=1 SV=2	1.883	1.283	2.417	2.27	1.768	4.274	2.498	0.909	0.708	1.711	2.58311e-05	0.0144084	1.99241e-15	0.000128738	0.0861057	1.21885e-07	0.000904453	0.930101	3.25839e-05	5.18908e-07	39.1	37.3	94.8	167.3	55	307.9	94.5	55.2	74.2	101.5	69.2	61.6	84.5	73.6	38.6	56.4	55.4	57.4	28.5	33.8	41.6	178	193.7	275.5	74.1	117	95.1	208
Q9HD20	Endoplasmic reticulum transmembrane helix translocase OS=Homo sapiens OX=9606 GN=ATP13A1 PE=1 SV=2	0.992	0.982	0.973	1.131	1.152	1.121	1.217	0.929	0.946	0.921	0.999918	0.999987	0.998344	0.981337	0.984594	0.986835	0.971688	0.979855	0.971595	0.997455	101.3	103.5	107.9	104.9	97.7	96.8	100.8	101.5	103	105.7	102.9	110.1	113.9	103.2	81.9	93.6	89.6	90	90.5	88.4	87.9	84.2	102.5	100.4	94.3	98.5	111.1	100.5
P23284	Peptidyl-prolyl cis-trans isomerase B OS=Homo sapiens OX=9606 GN=PPIB PE=1 SV=2	1.13	1.073	1.213	1.031	0.961	1.166	0.981	1.051	0.979	1.188	0.844363	0.939795	0.494041	0.999981	0.999524	0.936251	0.9983	0.962896	0.996201	0.237741	82.1	123.3	100.9	108.8	94.3	83.1	107.7	89.2	93.2	103.7	102.6	94	102.6	93.8	97.4	112.5	109.2	97.8	60.9	99	93	58.6	97.9	96.3	122.1	114	123.3	119.1
P07942	Laminin subunit beta-1 OS=Homo sapiens OX=9606 GN=LAMB1 PE=1 SV=2	1.181	0.687	0.811	1.245	1.813	1.47	1.611	0.773	1.126	0.913	0.67363	4.90397e-05	0.564179	0.839212	0.0603638	0.490998	0.288585	0.0489713	0.441669	0.994504	55.1	71.3	90.1	123.8	67.5	178	79.1	89.8	134	173.4	92.9	115.2	151.5	85.6	51.7	47	63.5	66.9	67.2	60.8	69.6	71.5	113.4	93.4	76.1	74	93.4	120.8
Q9BUJ2	Heterogeneous nuclear ribonucleoprotein U-like protein 1 OS=Homo sapiens OX=9606 GN=HNRNPUL1 PE=1 SV=2	0.978	1	0.977	1.073	1.074	1.049	1.134	0.947	0.947	0.926	0.999918	0.999987	0.992597	0.999981	0.998625	0.991016	0.989466	0.991335	0.966589	0.999874	88	97.8	102.5	97.1	93.2	99.7	99.8	89	102.1	109.3	97.8	103.9	97	95.9	79.3	87	100.9	91.1	86.7	92.1	94	90.3	109.6	106.2	95.6	95.4	95.5	114.5
Q9Y277	Voltage-dependent anion-selective channel protein 3 OS=Homo sapiens OX=9606 GN=VDAC3 PE=1 SV=1	0.866	0.934	0.809	1.111	1.19	0.963	1.061	1.048	1.122	0.908	0.977636	0.998243	0.875988	0.986934	0.938681	0.992819	0.992832	0.936003	0.767134	0.997383	106.4	103.2	93.5	88.6	105.6	85.8	107.6	111.6	92.3	94.6	112.2	103.8	110.4	110.9	97.4	92.2	86.2	73.8	100.8	92.8	97.2	83.4	91.2	78.2	103.2	87.1	103.9	89.4
O75116	Rho-associated protein kinase 2 OS=Homo sapiens OX=9606 GN=ROCK2 PE=1 SV=4	0.955	1.009	0.964	1.098	1.088	1.049	1.167	0.941	0.932	0.899	0.994388	0.999987	0.99995	0.99784	0.998625	0.991016	0.970754	0.991335	0.937326	0.963714	97.7	105.9	97.9	109.3	86	97.6	91.1	91.5	101.1	99.5	89.6	96.5	98.5	96.8	82.5	101.6	88	102.6	87.6	92.8	89	87.1	104.1	107.2	91.9	89.6	97.9	93.4
Q9UKV3	Apoptotic chromatin condensation inducer in the nucleus OS=Homo sapiens OX=9606 GN=ACIN1 PE=1 SV=2	1.104	0.944	1.043	1.132	1.198	1.25	1.283	0.882	0.934	0.974	0.885113	0.996853	0.963304	0.975479	0.91824	0.871182	0.90261	0.828276	0.932368	0.999874	94.6	82.2	94.5	99.2	91	98.6	95.3	96.3	91	110.4	96.1	100.2	101.2	104.3	79.2	90.3	81.6	87.3	81.3	83.6	86.8	88.3	106.8	117.3	84.6	91.8	104.4	112.1
Q9UJZ1	Stomatin-like protein 2, mitochondrial OS=Homo sapiens OX=9606 GN=STOML2 PE=1 SV=1	0.875	0.845	0.74	1.061	1.255	0.929	1.08	0.983	1.163	0.861	0.861488	0.325176	0.133184	0.999981	0.837306	0.991016	0.992832	0.991335	0.212674	0.818212	100	98.7	98.1	79.4	107.8	82.5	95.2	106.9	101.9	96.9	116	116	118.5	121.1	91.2	103.4	85.9	92.4	79.2	95	103.8	97.1	78.7	72.5	97.1	101.5	85.8	81.6
P06753	Tropomyosin alpha-3 chain OS=Homo sapiens OX=9606 GN=TPM3 PE=1 SV=2	0.871	1.067	0.93	1.143	1.071	0.996	1.136	1.006	0.943	0.877	0.748723	0.783206	0.985456	0.972343	0.999524	0.991358	0.992317	0.948258	0.962924	0.87115	111.6	101.7	104.3	118.2	106.2	122.1	118.9	102.9	104.6	105.1	104.9	108.1	95.9	96	87.8	97.6	88.2	90.6	102.6	101.2	98.1	97.3	93.9	72.7	103.1	108.2	93.1	103.7
Q13510	Acid ceramidase OS=Homo sapiens OX=9606 GN=ASAH1 PE=1 SV=5	0.83	0.943	0.783	1.909	2.024	1.584	2.186	0.873	0.926	0.725	0.805401	0.99903	0.56594	0.0219754	0.0245956	0.315113	0.0154887	0.771493	0.900539	0.0629879	67.9	197.7	139.7	105.2	101.7	93.4	120.2	96.6	101.5	115.1	143.2	126.9	111.5	100.6	53.3	56.1	51.9	56.4	52.9	55.1	58.8	95.4	69.2	87.3	82.9	63.2	237.6	110.2
Q13418	Integrin-linked protein kinase OS=Homo sapiens OX=9606 GN=ILK PE=1 SV=2	1.045	1.01	1.056	1.139	1.128	1.191	1.221	0.933	0.923	0.975	0.981318	0.999987	0.940563	0.974179	0.984594	0.903105	0.934776	0.974385	0.914896	0.999874	86.9	97.1	98.5	119	87.4	176.8	98.6	80.6	107.3	103.8	94.6	97.5	99.9	90.2	77.4	76.6	97.7	97.3	71.9	86.5	86.9	101.1	136.5	132.1	98	93.3	103	122.9
O94911	ABC-type organic anion transporter ABCA8 OS=Homo sapiens OX=9606 GN=ABCA8 PE=1 SV=4	0.905	1.09	0.986	1.213	1.114	1.098	1.171	1.036	0.951	0.938	0.953389	0.667053	0.991343	0.864847	0.994634	0.991016	0.989466	0.890764	0.983852	0.999874	104.4	112.6	108.8	99.3	101.6	108.3	123.9	109.3	95.2	97.3	99.4	100.2	96.9	102.8	85.9	95.1	79.9	96.1	89.3	85.3	91.5	91.5	98.1	101	104.9	91.2	111.3	81.1
Q16853	Membrane primary amine oxidase OS=Homo sapiens OX=9606 GN=AOC3 PE=1 SV=3	1.279	1.387	1.774	0.954	0.688	1.221	0.969	0.985	0.71	1.26	0.285757	0.000176844	5.7784e-07	0.999981	0.3258	0.911957	0.992832	0.991335	0.000398284	0.0597128	95.4	80.3	97	116.5	84.4	140.6	107.9	57.9	94.2	76.1	63.6	80.3	66.3	70	93.5	79.2	117.7	93.2	101.7	118.7	126.7	219.3	164.3	264.7	92.8	121.8	88.6	124.1
Q9Y263	Phospholipase A-2-activating protein OS=Homo sapiens OX=9606 GN=PLAA PE=1 SV=2	1.012	1.017	1.029	1.131	1.112	1.145	1.096	1.032	1.015	1.044	0.999492	0.99903	0.974459	0.983698	0.996838	0.980656	0.992963	0.897386	0.980396	0.928363	112	101.8	100	94.1	107.2	77.4	106.1	105.5	104.7	97.5	100.1	95.6	106.3	98.9	93.2	97.7	97.1	90	87.8	88.7	82	105.9	94.5	101.9	103.3	103	114.4	98.4
P27169	Serum paraoxonase/arylesterase 1 OS=Homo sapiens OX=9606 GN=PON1 PE=1 SV=3	0.578	1.128	0.651	1.328	1.177	0.767	0.874	1.519	1.347	0.877	0.00239343	0.573946	0.0118322	0.685995	0.953918	0.924784	0.964872	3.44231e-06	0.000304479	0.899456	153	138.8	137.3	73.9	222	60.2	124.6	148.4	112.1	126.9	121.8	86	68.1	127.5	158.9	105	103.4	81.1	98.6	122.2	84.7	75.2	94.1	95.1	187.2	66.5	79.3	72.3
Q9BS26	Endoplasmic reticulum resident protein 44 OS=Homo sapiens OX=9606 GN=ERP44 PE=1 SV=1	0.956	1.014	0.969	0.933	0.921	0.892	0.962	0.97	0.957	0.928	0.999918	0.999987	0.991343	0.999981	0.996838	0.991932	0.992832	0.998693	0.9675	0.999874	104.1	101	95.9	81.3	94.7	81.7	109.6	103.5	94.6	103.9	93.5	87.4	99	93.4	94.3	107.4	102.8	108.1	96.4	108.5	100.9	54	91.7	90.7	100	95.3	95.7	87.8
P07585	Decorin OS=Homo sapiens OX=9606 GN=DCN PE=1 SV=1	2.018	1.106	2.232	1.694	1.532	3.419	1.701	0.996	0.901	2.01	0.000142891	0.79131	7.61161e-07	0.146178	0.371967	0.00026693	0.257884	0.998693	0.832825	2.84186e-10	56.2	59.8	130	191.4	83.9	248.7	89.8	48.8	142	114.6	81.1	75.3	95.8	75.6	43.7	45.3	66.3	114.1	53	49.5	69.6	240.9	308.9	285.6	70.6	104.8	78.8	181.1
P12955	Xaa-Pro dipeptidase OS=Homo sapiens OX=9606 GN=PEPD PE=1 SV=3	0.901	1.036	0.933	0.99	0.956	0.892	0.887	1.117	1.078	1.006	0.982111	0.982733	0.991343	0.999981	0.999524	0.991016	0.980838	0.552743	0.86828	0.98025	99.5	121.8	105.1	105.1	101.7	87.3	100.8	126.1	85.4	86.9	100.6	122	98.3	90.9	92.9	146	115.7	102.7	90.3	91.8	120.1	75.3	91.7	97.8	86.1	106	95.4	86.9
P51888	Prolargin OS=Homo sapiens OX=9606 GN=PRELP PE=1 SV=1	1.435	0.872	1.252	1.385	1.587	1.987	1.256	1.102	1.264	1.582	0.12805	0.793109	0.383273	0.591111	0.288325	0.091069	0.922351	0.74537	0.18035	6.54376e-05	52.9	55	97.2	164.5	97.4	162.6	82.1	50.1	154.3	168	111.5	94.7	118.6	79.5	41.6	50.5	71.8	83	70.2	66	75.8	139.5	270.3	242.1	87.3	116.3	100.4	217
P31146	Coronin-1A OS=Homo sapiens OX=9606 GN=CORO1A PE=1 SV=4	1.254	1.068	1.34	1.492	1.397	1.872	1.723	0.866	0.811	1.086	0.505864	0.916259	0.177524	0.409974	0.576555	0.0820247	0.239883	0.784211	0.247784	0.71835	61.3	82.6	97.6	126.3	69.2	233.1	108.9	69.5	100.2	120.6	91.3	84.7	82.2	91.8	60	70.8	53.1	55.7	75.9	65.4	70	122.4	137.2	169.4	80.1	83.6	93.2	172.8
Q13618	Cullin-3 OS=Homo sapiens OX=9606 GN=CUL3 PE=1 SV=2	0.96	0.954	0.916	0.999	1.048	0.96	1.032	0.969	1.016	0.93	0.998654	0.999987	0.977093	0.999981	0.999524	0.999833	0.999989	0.998693	0.985685	0.999874	104.2	104.1	100.3	92.3	95.4	96.4	98.8	104.3	99.7	105.5	98.8	104.5	100.9	103.6	98.7	106.7	105	108.4	98.9	98.9	95.8	78.4	100.7	92.2	94.9	92.1	103	106.9
Q96RL7	Vacuolar protein sorting-associated protein 13A OS=Homo sapiens OX=9606 GN=VPS13A PE=1 SV=2	0.909	0.959	0.872	1.116	1.163	1.014	1.115	1.001	1.043	0.909	0.950283	0.999987	0.917566	0.994501	0.978613	0.999985	0.992832	0.971946	0.925989	0.991323	111.9	107.3	102.4	87.2	113.3	81.8	104.7	114.9	107.9	98.5	109.1	111.6	100.5	120.1	87.3	101.9	87.2	93.7	93.9	98.7	101	95.2	76.5	91.9	99.2	98.8	113.9	89.5
P31153	S-adenosylmethionine synthase isoform type-2 OS=Homo sapiens OX=9606 GN=MAT2A PE=1 SV=1	0.893	1.149	1.026	0.628	0.546	0.561	0.557	1.128	0.982	1.007	0.944568	0.344709	0.969145	0.3157	0.0825944	0.290643	0.108911	0.39057	0.999804	0.987942	111	99.1	82.6	95.6	114.9	81.8	84.6	83.2	65.7	100.4	96	57.8	58.2	88.8	116.4	161.3	102.8	120.6	152.2	168.4	153.8	83.9	85.9	85.3	87	70.7	62	87.2
Q13162	Peroxiredoxin-4 OS=Homo sapiens OX=9606 GN=PRDX4 PE=1 SV=1	1.173	0.863	1.012	0.643	0.746	0.754	0.67	0.96	1.113	1.126	0.60321	0.498874	0.977093	0.376674	0.692665	0.952307	0.443516	0.998693	0.519315	0.472436	79.5	91.2	90.4	77.9	81.5	70.3	102.7	110	90.3	100.3	94.5	86.1	99.4	89.7	126.8	139.6	121	136.6	123.6	123.1	138.4	112	93.7	95.2	111.3	112.5	95.6	76
P49589	Cysteine--tRNA ligase, cytoplasmic OS=Homo sapiens OX=9606 GN=CARS1 PE=1 SV=3	1.111	0.956	1.062	0.904	0.945	1.004	0.962	0.939	0.982	1.043	0.879568	0.999987	0.942024	0.97043	0.987887	0.995196	0.985625	0.991335	0.999804	0.918733	93.8	97.8	99.2	98.7	90.2	93.7	90.4	100.1	102	98.1	98.1	102	95.8	87.7	105.9	113.1	98.7	113	95	103.8	88.5	141.1	95.9	111.3	91	104.2	111.3	103.2
Q14157	Ubiquitin-associated protein 2-like OS=Homo sapiens OX=9606 GN=UBAP2L PE=1 SV=2	0.99	0.91	0.9	1.092	1.201	1.081	1.177	0.928	1.021	0.919	0.999492	0.945553	0.969145	0.99784	0.951279	0.991016	0.98905	0.988456	0.97541	0.994504	92.9	94.7	97.2	107.9	105.4	101.3	98.7	98.6	91.6	113.3	101.8	108.6	114.6	108.6	88.1	110.1	92.3	92.1	84.6	90.4	87.7	108.1	83.7	67.6	97.7	102.5	93.8	111.5
P31689	DnaJ homolog subfamily A member 1 OS=Homo sapiens OX=9606 GN=DNAJA1 PE=1 SV=2	0.891	1.082	0.964	0.856	0.791	0.762	0.849	1.008	0.932	0.898	0.937143	0.771486	0.99995	0.966935	0.834882	0.922411	0.948392	0.974385	0.921874	0.963775	108.8	105.7	98.6	95.4	102.7	83.9	101.4	94.3	93.7	92.9	92.7	93.7	104.5	99.7	144.5	116.4	119.7	118.5	106	136.3	107.8	87.3	84.5	79.4	98.7	99.5	102.8	90.3
Q63ZY3	KN motif and ankyrin repeat domain-containing protein 2 OS=Homo sapiens OX=9606 GN=KANK2 PE=1 SV=1	1.116	0.995	1.11	1.162	1.168	1.297	1.297	0.896	0.901	1	0.858765	0.999987	0.778366	0.951786	0.976181	0.845923	0.922351	0.909467	0.798329	0.997455	94.4	95.6	101.2	111.6	88.6	152.3	93.5	81.5	107.3	101.7	91.1	100.2	96.1	93.4	70.9	79.9	98.1	85.2	80.1	82.3	83.5	106.7	141.6	123.4	90.1	90	86.5	112.2
P61221	ATP-binding cassette sub-family E member 1 OS=Homo sapiens OX=9606 GN=ABCE1 PE=1 SV=1	0.991	0.988	0.979	1.002	1.014	0.993	1.023	0.979	0.991	0.971	0.998654	0.999987	0.989393	0.999981	0.999524	0.991016	0.995431	0.998693	0.999804	0.999874	102.4	103.5	98.9	91.3	88.6	98.5	100	105	99.4	100.2	100.5	99.4	109.5	97.6	103.4	104.7	94.6	109.5	98.8	98.2	94.6	78	99.9	90	96.3	98.1	98.7	109.1
P00915	Carbonic anhydrase 1 OS=Homo sapiens OX=9606 GN=CA1 PE=1 SV=2	1.157	1.472	1.704	2.835	1.925	3.28	2.203	1.287	0.874	1.489	0.781358	0.00209946	0.00221884	2.7663e-05	0.0460573	4.81663e-05	0.0128745	0.0797875	0.591942	0.000564498	74	52.3	196.4	125.1	188	203.4	72	67.4	401.4	51.8	93.2	118.8	84.9	70.7	33.8	48.5	38.5	44.1	58.5	42.6	47.7	472.8	144.7	283	86.7	181.2	80.9	67.8
Q96CM8	Medium-chain acyl-CoA ligase ACSF2, mitochondrial OS=Homo sapiens OX=9606 GN=ACSF2 PE=1 SV=2	0.934	0.976	0.912	1.204	1.233	1.124	1.18	1.02	1.045	0.953	0.998654	0.999987	0.985456	0.908818	0.87219	0.95329	0.96541	0.973943	0.957344	0.999874	153.2	101.6	98	88.9	118.8	92.7	120	116.2	108.2	81.3	103.1	111.1	97.1	104	108	84.4	90.9	83.3	83.3	89.1	75.3	67.8	84.1	74.3	97.5	94.8	110.9	95.1
Q9Y223	Bifunctional UDP-N-acetylglucosamine 2-epimerase/N-acetylmannosamine kinase OS=Homo sapiens OX=9606 GN=GNE PE=1 SV=1	1.048	0.943	0.989	0.607	0.644	0.637	0.565	1.075	1.14	1.127	0.988601	0.999987	0.991343	0.0402728	0.176718	0.362213	0.0278808	0.694758	0.399416	0.498023	85.4	88.3	77.9	78.8	86.1	64	84.8	103.2	91.7	89.9	83.2	84.5	80.1	97.4	117.2	143.2	235.9	156.7	109.6	131.9	139.6	73.9	87.9	88.9	99.9	107.1	93.2	72.3
Q86UX7	Fermitin family homolog 3 OS=Homo sapiens OX=9606 GN=FERMT3 PE=1 SV=1	1.094	1.046	1.145	1.335	1.276	1.461	1.36	0.982	0.938	1.075	0.904451	0.936262	0.551502	0.578977	0.82329	0.525072	0.790235	0.992301	0.958994	0.80391	77.6	101.8	103.6	115.2	86.2	143.1	112.2	88.9	130.3	102.4	95.8	98.4	100.7	99	77.5	92.6	77.3	75.3	90.3	77.6	74.1	151.4	103.4	145.4	85.6	84.1	113.3	126.7
Q9NTI5	Sister chromatid cohesion protein PDS5 homolog B OS=Homo sapiens OX=9606 GN=PDS5B PE=1 SV=1	1.152	1.002	1.155	1.036	1.034	1.194	1.117	0.927	0.925	1.069	0.726075	0.999987	0.575034	0.999981	0.999524	0.940787	0.992317	0.979855	0.93629	0.828895	103.1	85.3	93.3	98.8	85.9	107.1	95.5	93.9	95.1	103.3	95.3	95.5	86.3	96.4	83.9	95.3	84	92.2	92.7	87.4	98	114.8	110	114.2	87.6	96.3	92.3	116.7
P00736	Complement C1r subcomponent OS=Homo sapiens OX=9606 GN=C1R PE=1 SV=2	1.052	1.042	1.096	1.098	1.054	1.155	1.1	0.998	0.958	1.05	0.976849	0.953028	0.778639	0.99784	0.998922	0.95329	0.992317	0.991335	0.971595	0.86513	82	83.4	99.2	136.3	97	131.2	93.3	87.5	127.4	101.1	86.6	93.1	102.7	88.9	88.3	107.9	77.2	115.6	88.4	84.1	83.6	159.3	90.6	132.2	91.1	102	80.7	110.1
O43772	Mitochondrial carnitine/acylcarnitine carrier protein OS=Homo sapiens OX=9606 GN=SLC25A20 PE=1 SV=1	1.081	0.984	1.063	0.613	0.623	0.663	0.6	1.022	1.038	1.104	0.944831	0.999987	0.935567	0.363916	0.273259	0.866131	0.536631	0.980473	0.992741	0.600766	125.5	86.8	80.6	70.8	103	63.2	104.5	144.2	78.6	78.9	88.2	93.5	92.5	82.7	177.6	129.3	141.5	112.4	169.6	136.3	158	59.2	93.8	78	111.6	108.5	103.5	78.1
P19827	Inter-alpha-trypsin inhibitor heavy chain H1 OS=Homo sapiens OX=9606 GN=ITIH1 PE=1 SV=3	0.809	1.21	0.979	1.665	1.376	1.347	1.32	1.261	1.042	1.02	0.594171	0.0960815	0.992597	0.0962771	0.608436	0.729616	0.871055	0.0217769	0.928466	0.963775	87.7	85.2	122.1	144.4	127.5	190.5	81.5	94.2	122.4	100.9	95.6	92	109	102.8	68.1	77.2	67.1	83	74.5	62.5	73.3	147.2	98.8	141	87.5	118.2	95.7	95.1
P48681	Nestin OS=Homo sapiens OX=9606 GN=NES PE=1 SV=2	1.149	0.924	1.062	1.24	1.341	1.425	1.41	0.879	0.951	1.011	0.811614	0.99006	0.936395	0.789969	0.630291	0.451261	0.641294	0.841908	0.971595	0.985673	93.9	82.4	96.8	105.3	75.6	120.2	83.5	101.5	127.9	116.3	87.7	98.8	111.8	94.4	77.3	73.9	66.9	76.5	82.2	75.7	73.4	107.9	145.3	161	97.9	94.6	99.7	135.4
Q04695	Keratin, type I cytoskeletal 17 OS=Homo sapiens OX=9606 GN=KRT17 PE=1 SV=2	1.32	0.632	0.834	1.086	1.719	1.433	1.274	0.852	1.349	1.125	0.189673	7.46471e-06	0.760383	0.999981	0.0581872	0.464946	0.922351	0.47736	0.000856231	0.570008	44.7	69.8	74.5	79	56.3	110.5	69.1	60.5	96.1	187.4	188.9	157.9	110.5	92.8	48.5	51.5	64.7	64.3	67.5	59.3	66.7	162.5	114.7	92.1	81.6	81	84.9	409.3
P46821	Microtubule-associated protein 1B OS=Homo sapiens OX=9606 GN=MAP1B PE=1 SV=2	1.206	0.801	0.966	1.092	1.364	1.317	1.362	0.802	1.001	0.967	0.561763	0.162736	0.99995	0.99784	0.578614	0.712153	0.807926	0.200177	0.996201	0.999874	63.9	74.5	96.6	114.4	84.8	168.3	81.9	75.7	105.9	118.2	93.7	106.3	111	90.2	56.9	61.5	77.7	83.8	79.8	80.4	76.4	102.3	128.4	131.1	87.8	89.5	97.3	160.2
P41226	Ubiquitin-like modifier-activating enzyme 7 OS=Homo sapiens OX=9606 GN=UBA7 PE=1 SV=2	1.056	1.025	1.082	1.148	1.12	1.212	1.161	0.989	0.965	1.044	0.982111	0.974044	0.842336	0.97043	0.996838	0.925337	0.989466	0.985423	0.995656	0.902717	115.5	99.5	103.9	96	91.5	102.8	110.7	100.3	98.8	87.7	101.6	108.9	129.2	98.7	82.1	89.6	92.8	83.3	94.8	91.7	75	91.1	101.4	113.1	108.6	125	95.4	109.8
O60784	Target of Myb protein 1 OS=Homo sapiens OX=9606 GN=TOM1 PE=1 SV=2	1	0.886	0.886	1.017	1.147	1.016	1.094	0.929	1.049	0.929	0.999918	0.840638	0.949956	0.999981	0.987887	0.999985	0.993741	0.991335	0.91421	0.999874	91.6	102.2	103.2	102	94.3	90.1	86.7	100	120.7	107	102.8	104.5	106.5	107	88.6	105.8	92.8	90.1	106.8	91.3	93.2	212.2	87.9	99.5	92.8	85	98.3	94.3
Q9H0W9	Ester hydrolase C11orf54 OS=Homo sapiens OX=9606 GN=C11orf54 PE=1 SV=1	0.74	1.392	1.03	0.944	0.678	0.698	0.887	1.064	0.764	0.787	0.299424	0.00106062	0.969145	0.999981	0.479414	0.763911	0.980833	0.836423	0.00538856	0.339601	138.6	99	114.1	86.8	130.3	66.5	108.7	107.5	76.6	78	77.9	79.5	64.7	101.9	115.1	93.7	140.3	92.6	143.2	111.2	138.1	72.6	75.1	85.1	100.6	88.4	80.4	77.9
P61163	Alpha-centractin OS=Homo sapiens OX=9606 GN=ACTR1A PE=1 SV=1	0.94	0.956	0.899	1.104	1.155	1.038	1.212	0.911	0.953	0.856	0.992718	0.999987	0.969145	0.99784	0.966751	0.991016	0.961667	0.940227	0.973176	0.781392	89.4	95.7	96.8	104.7	88.6	115	94.5	94.7	100.2	107.8	93.7	106.3	101.4	99.8	80.5	92.7	86.7	90.6	75.5	85.4	90.6	84.2	107.6	103.2	83.4	85.6	90	110
P00918	Carbonic anhydrase 2 OS=Homo sapiens OX=9606 GN=CA2 PE=1 SV=2	0.845	1.326	1.12	0.64	0.483	0.54	0.526	1.217	0.918	1.028	0.936137	0.0760581	0.797834	0.472161	0.0190808	0.463576	0.28098	0.32011	0.893961	0.936427	118.6	100.9	100.2	64.4	134	62.8	115.6	76.1	118.9	47.3	74.8	80.6	59.3	84.3	157.6	146.6	190.9	150	174.1	157.8	168.7	93.4	85.3	64.4	103.4	114.4	52.9	47.6
O43615	Mitochondrial import inner membrane translocase subunit TIM44 OS=Homo sapiens OX=9606 GN=TIMM44 PE=1 SV=2	0.929	0.918	0.852	1.089	1.187	1.011	1.128	0.966	1.053	0.897	0.982356	0.905781	0.795372	0.99784	0.938091	0.991016	0.989466	0.998693	0.868376	0.961045	120.3	100.6	100.7	87.8	103	87.7	97	118.4	109.6	96.2	113.4	103.2	101.3	112	92.4	108.4	91.3	87.7	94.7	90.6	104.9	122	88.9	98	88.9	97.4	93.4	90.2
P00739	Haptoglobin-related protein OS=Homo sapiens OX=9606 GN=HPR PE=2 SV=2	1.033	0.981	1.013	0.964	0.983	0.996	0.944	1.021	1.041	1.055	0.999918	0.999987	0.997521	0.99784	0.984657	0.987807	0.946237	0.942653	0.958331	0.990399	97.5	116.6	135.4	101.8	144.5	109.9	102.3	123.5	113.1	112.1	132.8	105.4	112	109.6	130	114	113.1	133.3	123.5	96.7	106.7	175.2	113.5	110.3	123.9	126.1	111.2	100.6
Q9H2U2	Inorganic pyrophosphatase 2, mitochondrial OS=Homo sapiens OX=9606 GN=PPA2 PE=1 SV=2	0.991	0.99	0.981	1.153	1.165	1.143	1.12	1.03	1.04	1.021	0.998654	0.999987	0.985456	0.957105	0.960568	0.93961	0.989466	0.967549	0.982671	0.957306	111.6	105.5	102.6	95.8	114	123	101.5	106.5	94.3	110.4	106.4	117.5	121.2	100.2	99	92.3	91.5	85.9	86	90	94.9	90.3	104.5	123.9	106.5	108	99.1	89.9
P62873	Guanine nucleotide-binding protein G(I)/G(S)/G(T) subunit beta-1 OS=Homo sapiens OX=9606 GN=GNB1 PE=1 SV=3	0.952	1.03	0.981	1.072	1.04	1.02	1.036	1.035	1.004	0.985	0.999492	0.984068	0.991189	0.99784	0.999524	0.991016	0.998076	0.940227	0.999804	0.999874	84.8	101.6	100.6	109	98.5	148.3	116.6	88.6	98.6	110.2	96.6	109.8	114.4	97.7	88.6	90.8	96.5	96.7	98.6	91.1	94.8	71.8	120.1	99.1	91.6	91.3	96.7	111.5
O14745	Na(+)/H(+) exchange regulatory cofactor NHE-RF1 OS=Homo sapiens OX=9606 GN=SLC9A3R1 PE=1 SV=4	0.897	0.949	0.851	0.969	1.021	0.869	1.005	0.965	1.016	0.865	0.992718	0.999987	0.969145	0.999981	0.999524	0.991358	0.992832	0.997035	0.999804	0.942736	117.3	86.4	89.4	91.9	92.5	83	95.8	96.7	77.8	96.7	96.8	102	101.7	98.2	112.2	115.3	91.2	94.8	94.4	102.8	88.5	67.8	80.9	82.2	93.2	85.2	88.8	82.4
O15027	Protein transport protein Sec16A OS=Homo sapiens OX=9606 GN=SEC16A PE=1 SV=4	1.033	1.028	1.062	0.951	0.925	0.983	0.962	0.989	0.962	1.022	0.99342	0.977548	0.911293	0.999981	0.98627	0.999985	0.992317	0.988456	0.994671	0.976733	100.9	96	94.7	100.4	93.3	92.4	96.7	93	97.4	96	92.6	93.3	93.3	102.6	95.7	130.4	100.9	106.1	100.2	102.4	97.6	99.2	91.7	95	92.9	104.2	100.5	99.9
Q15435	Protein phosphatase 1 regulatory subunit 7 OS=Homo sapiens OX=9606 GN=PPP1R7 PE=1 SV=1	0.992	0.935	0.928	1.039	1.111	1.031	1.099	0.945	1.011	0.937	0.999918	0.977548	0.985456	0.999981	0.987887	0.991016	0.992317	0.991335	0.985685	0.999874	106.3	103.6	100.6	105.9	96.7	92.8	92.2	99	108.4	110.4	107.5	107.7	95	107.1	89	106.9	93.2	106.1	100.3	94.5	96.7	81.1	106.9	99.7	94.7	95.7	101.7	119.6
Q08380	Galectin-3-binding protein OS=Homo sapiens OX=9606 GN=LGALS3BP PE=1 SV=1	1.357	0.892	1.21	1.447	1.623	1.963	1.679	0.862	0.966	1.169	0.139523	0.765018	0.445255	0.447593	0.221715	0.0620175	0.233455	0.626847	0.985685	0.314351	62.7	79.6	108.2	143.9	87.4	94.4	99.8	60.6	101	105.8	104	110.5	147.1	108.8	66.1	53.4	65.2	60.5	69.2	71.6	58.6	105.3	128.1	148.8	140.1	248.2	103.7	97.5
Q9NR45	Sialic acid synthase OS=Homo sapiens OX=9606 GN=NANS PE=1 SV=2	1.079	0.931	1.004	0.747	0.802	0.806	0.774	0.965	1.036	1.041	0.931974	0.963871	0.982418	0.693217	0.864791	0.953466	0.762049	0.998693	0.949057	0.902717	76.4	91.5	86.6	97.9	84.4	90.7	81.1	72.2	82.4	93.5	91	96.3	93	93.2	120.8	122.6	115.9	123.8	104.5	115.7	110.3	64.5	93.4	95.9	88.8	85.4	106.1	99
Q9UH99	SUN domain-containing protein 2 OS=Homo sapiens OX=9606 GN=SUN2 PE=1 SV=3	1.136	0.956	1.086	1.226	1.283	1.393	1.299	0.944	0.987	1.072	0.822043	0.999987	0.837325	0.840735	0.795735	0.568783	0.901692	0.997565	0.999804	0.78783	97.5	93.6	102.8	114.4	95.6	122.1	89.9	87.9	113.6	112.1	98	106.6	97.9	102	73.1	94.3	67.9	83.2	79.5	78.4	88.5	110.8	111	123.8	91.6	104.6	93	121.6
Q16795	NADH dehydrogenase [ubiquinone] 1 alpha subcomplex subunit 9, mitochondrial OS=Homo sapiens OX=9606 GN=NDUFA9 PE=1 SV=2	1.103	1.1	1.213	0.823	0.748	0.908	0.925	0.89	0.809	0.982	0.869385	0.665565	0.237119	0.917085	0.642117	0.991016	0.989466	0.864961	0.0518882	0.999874	123.3	108.2	92.5	92.3	96.2	95.7	113.2	103.7	112.1	87.4	77.4	103.4	79	76.2	116.8	145.5	116.7	116.9	105.3	125.1	103.6	478.9	106.1	86.4	125.6	115.8	99.2	73.6
P16401	Histone H1.5 OS=Homo sapiens OX=9606 GN=H1-5 PE=1 SV=3	1.655	1.073	1.777	2.016	1.878	3.337	1.979	1.019	0.949	1.687	0.013151	0.905671	0.000810737	0.0109244	0.060208	0.000251094	0.0617036	0.988456	0.966588	3.77927e-06	47.4	50.6	96.9	159.8	55.3	204.9	115.5	76.7	90.3	136.5	89.9	81	111.5	95.1	38.7	104.6	48.6	50	48.1	41.1	35.5	215.4	160.3	206.7	95.6	130.8	122	222.8
Q12955	Ankyrin-3 OS=Homo sapiens OX=9606 GN=ANK3 PE=1 SV=3	1.121	1.123	1.259	1.156	1.03	1.296	1.275	0.907	0.808	1.016	0.856233	0.498874	0.193006	0.964041	0.999524	0.828813	0.922351	0.942912	0.124527	0.98241	72.8	91.9	103.1	117	89.5	141.5	86.3	68.4	118.1	99.3	81.8	86.6	78.5	76.3	236.6	72.2	78.9	79.5	77.7	108.2	108.1	123.4	140.8	140.1	87.3	91.2	88	103
Q96RP9	Elongation factor G, mitochondrial OS=Homo sapiens OX=9606 GN=GFM1 PE=1 SV=2	1.057	0.878	0.928	0.759	0.865	0.803	0.797	0.953	1.086	1.008	0.982111	0.735203	0.985456	0.516131	0.902241	0.90443	0.725236	0.998693	0.712634	0.990752	98	91	85.7	91	89.8	79.8	71.9	104.9	101.1	97.6	119.5	98.4	107.8	102.3	106.3	121.4	130.7	116.8	120.1	118.2	115.9	76.2	94.9	80.7	116.9	105.5	114.3	86.7
P09871	Complement C1s subcomponent OS=Homo sapiens OX=9606 GN=C1S PE=1 SV=1	1.143	1.006	1.151	1.2	1.192	1.372	1.268	0.946	0.94	1.082	0.730566	0.999987	0.48974	0.901474	0.938681	0.671026	0.90261	0.991335	0.949835	0.746227	83.4	88.8	104.5	135.6	96.9	123	95.4	80.6	133.6	102.7	96.3	92.4	106.1	95.9	70.8	103.5	80.8	102.4	81.2	62	71.4	148.2	96	133.5	103.1	110.8	86.5	129.8
O43488	Aflatoxin B1 aldehyde reductase member 2 OS=Homo sapiens OX=9606 GN=AKR7A2 PE=1 SV=3	0.899	1.061	0.954	0.897	0.845	0.806	0.879	1.021	0.962	0.917	0.983211	0.907842	0.999548	0.999981	0.953827	0.984548	0.989466	0.971946	0.973176	0.999874	106.4	111	99.8	85.8	104	83.7	96	83.9	94.1	91.5	112.5	106.1	93.1	106.9	142.1	100.5	108.2	126.3	107.1	118.7	111.3	62.5	89.9	74.3	86.6	89.7	93.8	90.1
Q96TA1	Protein Niban 2 OS=Homo sapiens OX=9606 GN=NIBAN2 PE=1 SV=3	1.038	1.006	1.045	1.225	1.218	1.272	1.35	0.907	0.902	0.942	0.992718	0.999987	0.957055	0.840735	0.906715	0.863847	0.750462	0.947119	0.700302	0.999874	75.8	107.6	91.9	108.1	87.7	140.2	92.4	71.4	90.1	126	91.8	108.7	117.3	90.2	70.2	72.4	71.7	75.4	77.7	84.8	84.6	55.7	132.3	95.9	88.2	97.8	91.2	143.5
O95861	3'(2'),5'-bisphosphate nucleotidase 1 OS=Homo sapiens OX=9606 GN=BPNT1 PE=1 SV=1	0.926	0.955	0.884	0.952	0.997	0.882	0.987	0.965	1.011	0.894	0.982111	0.999987	0.927542	0.999981	0.999524	0.987807	0.992832	0.999888	0.985685	0.960075	95.4	98.3	96.6	98.7	92.8	85.1	96.4	101	81.4	100.9	98.9	117.9	101.6	95.2	98.3	101.2	98.1	107.3	89.1	109.4	110.1	60.9	86.2	77.9	89.2	92.3	94.8	93.1
O43852	Calumenin OS=Homo sapiens OX=9606 GN=CALU PE=1 SV=2	1.1	0.917	1.008	1.24	1.353	1.364	1.389	0.893	0.973	0.982	0.880059	0.905671	0.978224	0.851875	0.652496	0.702542	0.708805	0.867073	0.994429	0.999874	77.4	83.9	93.2	118	77.7	107.2	94.4	82.3	110.4	127.8	98.9	98.9	111.1	101.7	71	114.8	63.9	75.2	73	86.8	77	98.2	102.5	115.1	95.1	90.4	107.9	136.3
Q96GA7	Serine dehydratase-like OS=Homo sapiens OX=9606 GN=SDSL PE=1 SV=1	1.042	0.971	1.012	1.264	1.301	1.317	1.369	0.924	0.951	0.962	0.99342	0.999987	0.985456	0.780658	0.775677	0.789268	0.762049	0.979855	0.982671	0.999874	123.1	100.7	98.8	92.2	95.1	59.4	114.7	134.5	93.8	81.5	101.7	121.7	133.6	94	80.4	102.5	77.8	78.1	82.9	65.9	70.6	88.8	102.9	80	122.7	117.6	114.7	81.9
O43747	AP-1 complex subunit gamma-1 OS=Homo sapiens OX=9606 GN=AP1G1 PE=1 SV=5	0.987	0.949	0.937	0.98	1.033	0.968	0.998	0.983	1.036	0.97	0.999492	0.998243	0.991343	0.999981	0.999524	0.999985	0.993374	0.998106	0.967448	0.999874	102	97.9	96.9	92	94.1	85.2	100.2	102.7	91.8	102.2	96.6	104.8	105.1	95.8	94.3	106.7	100.1	91.6	96	98.9	100.1	91.3	95.7	99.2	94.8	94.5	108.6	100.2
P08123	Collagen alpha-2(I) chain OS=Homo sapiens OX=9606 GN=COL1A2 PE=1 SV=7	1.222	0.777	0.95	1.1	1.415	1.345	1.662	0.662	0.852	0.809	0.576492	0.234429	0.995463	0.99506	0.567814	0.707195	0.393417	0.00385782	0.509909	0.655492	60.2	75.2	89.1	109.9	65.6	140	75.1	83.3	132.3	96.7	71.9	95.8	152.8	111.7	48.5	59.3	81.4	80.3	107.5	66.4	68.3	144.9	82.8	109.1	62.6	63.6	91.9	112.3
P25787	Proteasome subunit alpha type-2 OS=Homo sapiens OX=9606 GN=PSMA2 PE=1 SV=2	1.002	1	1.002	0.926	0.925	0.927	0.959	0.966	0.965	0.967	0.998654	0.999987	0.979519	0.999981	0.998625	0.991358	0.992832	0.998693	0.992741	0.999874	101.7	101.5	97.5	92.2	92.7	83	100.9	99.2	93.3	98.1	93.9	97.4	91.7	105.3	105.3	126.1	94.7	106.2	113.1	100.2	103.2	85.5	89.1	99	96.7	97.7	102.4	98.2
Q9HD40	O-phosphoseryl-tRNA(Sec) selenium transferase OS=Homo sapiens OX=9606 GN=SEPSECS PE=1 SV=2	0.876	1.051	0.92	0.971	0.924	0.85	0.966	1.005	0.956	0.88	0.817362	0.88565	0.979519	0.999981	0.971712	0.936251	0.98905	0.964568	0.985685	0.902717	111	109.1	104.7	86.5	100.6	83.8	98	105.9	95.7	92.1	105.1	94.7	92	108.9	103.6	101.8	95.1	113	102.1	106.5	116.2	70.3	78.2	88.1	88.9	99.8	92.2	77.6
Q13616	Cullin-1 OS=Homo sapiens OX=9606 GN=CUL1 PE=1 SV=2	0.999	0.982	0.98	1.011	1.03	1.01	1.019	0.993	1.011	0.991	0.999918	0.999987	0.994329	0.999981	0.999956	0.999985	0.992832	0.979855	0.985685	0.999874	98.6	102.4	95.5	97.2	94.6	89.7	105.1	99.3	96.6	90.9	90.2	99.1	101	101.4	96	107.1	90.2	101.3	93.1	99.5	96.1	112.8	93	105.7	95.4	98.5	96.9	97.1
Q8IWE2	Protein NOXP20 OS=Homo sapiens OX=9606 GN=FAM114A1 PE=1 SV=2	1.029	0.998	1.027	0.914	0.915	0.94	1.002	0.912	0.913	0.938	0.997952	0.999987	0.977093	0.986934	0.978124	0.991016	0.992832	0.952599	0.877678	0.999874	110	91.7	98.1	85.2	93.2	79.5	95.9	93.1	93.3	98	89.1	86.3	93.4	104	104.1	113.3	100.2	102	93	92.9	103	93.3	89.5	98.7	95.9	94.4	103.4	112.8
Q08043	Alpha-actinin-3 OS=Homo sapiens OX=9606 GN=ACTN3 PE=1 SV=2	1.076	0.895	0.963	1.128	1.26	1.214	1.288	0.876	0.979	0.943	0.997952	0.962562	0.985456	0.99784	0.911167	0.983413	0.922351	0.942768	0.999804	0.996612	81.8	72.2		102	92.2	94.3	97.2	74.2	91.2			106.5	106.1	104.1	62.7	73.7			97.2	91.1	82.7	80.1			102.5	86.2	100.3	112.5
Q96A33	Coiled-coil domain-containing protein 47 OS=Homo sapiens OX=9606 GN=CCDC47 PE=1 SV=1	0.968	1.002	0.97	0.876	0.874	0.848	0.873	1.003	1.001	0.971	0.999492	0.999987	0.99995	0.964257	0.923176	0.96385	0.94338	0.971552	0.996201	0.999874	105.7	99.3	98.4	93.3	99.1	77.5	102.5	106.5	102.2	97.2	96.1	107.1	98.9	97.1	102.7	113.1	114.3	116.5	88.1	117.9	102.3	79.9	95.9	94.7	104	114.1	101.3	84
P08865	40S ribosomal protein SA OS=Homo sapiens OX=9606 GN=RPSA PE=1 SV=4	0.879	0.863	0.758	0.842	0.975	0.74	0.881	0.955	1.107	0.839	0.890332	0.570176	0.32044	0.944452	0.999524	0.88691	0.970825	0.997565	0.593155	0.699443	99.3	109.2	87.3	76.7	99.4	88.4	93.1	111.9	104.2	103.5	107.9	105.9	129.1	126.5	113.1	110.6	99.2	126.8	100.4	115.3	99.9	61.3	65.2	54.9	102.6	112	81.8	90.4
Q96K76	Ubiquitin carboxyl-terminal hydrolase 47 OS=Homo sapiens OX=9606 GN=USP47 PE=1 SV=3	0.993	0.936	0.929	0.987	1.055	0.98	1.044	0.946	1.011	0.939	0.999918	0.991749	0.985456	0.999981	0.999524	0.991358	0.992963	0.997565	0.985685	0.999874	111.7	111.4	102	87.1	97.3	84.7	99	112.9	114.7	101.7	101.8	100.7	105.8	113.4	100.3	103.2	102.6	100.5	93.6	97.3	98.3	100	98.3	105.2	96.8	97.4	102.8	94.2
O94855	Protein transport protein Sec24D OS=Homo sapiens OX=9606 GN=SEC24D PE=1 SV=2	0.902	1.036	0.935	0.78	0.753	0.704	0.723	1.078	1.041	0.973	0.953389	0.963871	0.985456	0.806651	0.717394	0.763078	0.604724	0.71011	0.924676	0.999874	100.3	103.4	95.8	89.4	92.7	86.8	99.9	93.1	80.4	86.5	89.2	92.4	97.8	93.4	136.5	137.7	126.9	117.3	98.7	122.8	107.7	101.3	83.3	75.1	97.3	100.2	84.9	86.4
Q9UJ83	2-hydroxyacyl-CoA lyase 1 OS=Homo sapiens OX=9606 GN=HACL1 PE=1 SV=2	0.896	1.062	0.951	0.974	0.917	0.872	0.808	1.205	1.135	1.08	0.977636	0.893608	0.999371	0.999981	0.994634	0.991016	0.892713	0.0934193	0.314055	0.758256	167.1	103.6	84.8	86.1	137.2	62.3	107.8	127	86.7	65.1	97.6	96.5	108.2	102.5	118.6	105.6	97.3	110.2	106.4	109.3	94.8	67.4	130.5	83.4	125.7	90.7	125	92.8
Q9NY15	Stabilin-1 OS=Homo sapiens OX=9606 GN=STAB1 PE=1 SV=3	1.012	1.01	1.022	0.876	0.868	0.886	0.893	0.981	0.971	0.992	0.999918	0.999987	0.985479	0.891256	0.781602	0.937648	0.867458	0.98927	0.996349	0.999874	91.7	90.2	98.5	106.7	102.7	112.1	96.8	91.8	89.9	100	97.6	122.5	98.1	87	97.7	107.7	112.4	124.9	95	118.9	131.5	114.5	105.5	99.7	100.3	95.8	87.9	90.9
P24539	ATP synthase F(0) complex subunit B1, mitochondrial OS=Homo sapiens OX=9606 GN=ATP5PB PE=1 SV=2	0.856	0.951	0.814	0.955	1.004	0.817	0.929	1.028	1.081	0.88	0.957853	0.999987	0.893461	0.999981	0.999524	0.990178	0.992832	0.971615	0.917836	0.964128	118.3	105.1	94.6	78.1	104.2	76.8	102.5	121.4	99.1	96.2	107.9	119.7	107.8	108.5	117.9	112.1	95	99.1	107.4	105.7	132.4	61.2	86.5	67.1	114.2	109.6	103	87.8
P31942	Heterogeneous nuclear ribonucleoprotein H3 OS=Homo sapiens OX=9606 GN=HNRNPH3 PE=1 SV=2	1.035	0.982	1.017	0.861	0.877	0.892	0.92	0.936	0.953	0.969	0.988666	0.999987	0.969145	0.972558	0.976747	0.991016	0.989466	0.985269	0.967448	0.999874	92.6	80.7	87.3	91.7	90	111.7	95.7	79.8	98	111.2	107.5	88.9	93.4	92.3	76.7	113	88.5	106.5	145.7	107.5	93.6	82.6	98.8	103.7	93.7	89.6	95	117.9
Q8TCS8	Polyribonucleotide nucleotidyltransferase 1, mitochondrial OS=Homo sapiens OX=9606 GN=PNPT1 PE=1 SV=2	1.087	0.867	0.942	1.029	1.187	1.119	1.128	0.913	1.053	0.992	0.955815	0.485021	0.989333	0.999981	0.95973	0.991016	0.992832	0.951768	0.891254	0.999874	95.5	94.2	90.3	91.3	92.7	82.7	94.6	107	97.5	105.4	109.4	114.4	126.7	97.9	84.7	93.5	89.4	99.7	103.3	90.1	83.9	77.4	84.5	80.5	100.8	124.8	118.1	103.4
Q8NFW8	N-acylneuraminate cytidylyltransferase OS=Homo sapiens OX=9606 GN=CMAS PE=1 SV=2	1.057	1.012	1.069	0.796	0.787	0.841	0.808	0.984	0.973	1.04	0.971827	0.999987	0.911293	0.903437	0.823858	0.991016	0.922351	0.997382	0.994671	0.900084	97.6	80.8	80.3	87.5	100.9	90.6	95.7	99.3	89.5	88.3	87.4	90.3	79.8	94.5	113.8	102.9	145.5	113.3	107.9	116.6	126.2	102.4	95.7	73.9	99.4	101.3	95.6	92.4
Q96HE7	ERO1-like protein alpha OS=Homo sapiens OX=9606 GN=ERO1A PE=1 SV=2	1.093	0.752	0.821	1.02	1.358	1.115	1.2	0.85	1.131	0.929	0.904787	0.0120224	0.788819	0.999981	0.646516	0.974246	0.964117	0.576348	0.503684	0.999874	83.6	97.9	89	85.8	79.8	82.3	93.8	114.2	98.6	120.2	107.1	114.9	160.8	94.7	77.3	92.9	82.1	84.1	78.4	89	88.5	61.7	82.6	85.4	102.6	93.8	147.5	99
P50502	Hsc70-interacting protein OS=Homo sapiens OX=9606 GN=ST13 PE=1 SV=2	0.955	1.019	0.974	1.01	0.991	0.965	1.043	0.969	0.95	0.925	0.999918	0.999987	0.989903	0.999981	0.999524	0.991016	0.992832	0.997565	0.967448	0.999874	114.6	88.8	91.8	97	112.2	91.8	97.5	100.9	95.2	91.7	91	110.4	92.5	102.9	108.1	119.7	82.4	92.8	79.3	96	110.3	104	94.4	92.5	96	92.6	89.8	92.1
P08559	Pyruvate dehydrogenase E1 component subunit alpha, somatic form, mitochondrial OS=Homo sapiens OX=9606 GN=PDHA1 PE=1 SV=3	0.901	0.935	0.842	1.132	1.211	1.021	1.176	0.963	1.031	0.868	0.99342	0.998243	0.969145	0.974616	0.904686	0.987807	0.964872	0.994685	0.995656	0.947663	98.6	94.7	107.8	99.4	86.4	80.5	102.4	94.6	100	99.7	125.1	105.6	119.9	116.4	88.3	102	85.4	90	87.1	79	68.4	78.8	92.3	82	88	88.9	126.7	99.8
O75146	Huntingtin-interacting protein 1-related protein OS=Homo sapiens OX=9606 GN=HIP1R PE=1 SV=2	0.917	0.907	0.832	0.984	1.085	0.902	1.091	0.902	0.994	0.827	0.968664	0.912583	0.744234	0.999981	0.999524	0.983248	0.992963	0.928723	0.999804	0.675853	113.9	102.5	94.1	91.3	94.3	74.7	98.4	99.3	103.9	107.3	94.3	103.9	94.8	104.9	88.5	101.7	90.9	98.8	99.9	95.8	93.4	83.4	79.7	83.3	96.1	86.4	91.5	109
P36957	Dihydrolipoyllysine-residue succinyltransferase component of 2-oxoglutarate dehydrogenase complex, mitochondrial OS=Homo sapiens OX=9606 GN=DLST PE=1 SV=4	0.977	0.783	0.765	1.124	1.436	1.099	1.124	1	1.278	0.978	0.999492	0.25915	0.715018	0.980958	0.540464	0.95899	0.987701	0.994685	0.145203	0.999874	103.8	106	84.2	79.9	99.3	75.8	96.7	129.6	112.5	104	136.2	123.6	128.1	101.6	81.2	90.2	82	86	106.8	82.3	92.9	59.5	92.3	63.9	114.2	108.3	134.9	94.5
P54855	UDP-glucuronosyltransferase 2B15 OS=Homo sapiens OX=9606 GN=UGT2B15 PE=1 SV=3	0.556	1.072	0.596	1.169	1.091	0.65	0.862	1.356	1.265	0.753	0.013481	0.943388	0.0429552	0.955557	0.993288	0.82276	0.992317	0.0353046	0.179508	0.277496	115.7	131.6	114.9	94.2	153	46.9	142	163	107.9	103.1	120.2	67.4	86.7	130	158	82	65.5	91.5	98.9	156.5	129.9	41.3	89.8	64.3	123	116.3	37.2	56.7
Q9Y2W1	Thyroid hormone receptor-associated protein 3 OS=Homo sapiens OX=9606 GN=THRAP3 PE=1 SV=2	1.1	0.976	1.074	1.054	1.08	1.16	1.155	0.913	0.935	1.005	0.86991	0.999987	0.871948	0.999981	0.996838	0.95329	0.984385	0.932062	0.926612	0.982817	95.3	79.5	91.6	93.7	82.3	99.2	99.3	87.5	87.2	110.7	95.9	88.2	98.5	102.2	78.1	94.5	87.2	90.9	89	74.1	88.8	106	110.3	103	88.2	89.2	95.7	118.5
P00441	Superoxide dismutase [Cu-Zn] OS=Homo sapiens OX=9606 GN=SOD1 PE=1 SV=2	0.732	1.222	0.895	0.787	0.644	0.576	0.696	1.13	0.924	0.827	0.506164	0.330401	0.985456	0.923879	0.344693	0.593896	0.843697	0.737447	0.918112	0.768558	110.3	109.3	96.7	87.6	112.8	63.7	102.2	83.6	74.9	85	84.1	82.1	59.6	102.5	137.3	129.1	131.6	142.9	129.9	115	124.5	66.5	77	74.8	101.3	92.7	72.7	61.7
Q16706	Alpha-mannosidase 2 OS=Homo sapiens OX=9606 GN=MAN2A1 PE=1 SV=2	1.011	1.034	1.045	0.939	0.909	0.95	0.926	1.015	0.982	1.026	0.999918	0.946467	0.969145	0.99784	0.955583	0.991016	0.962645	0.952244	0.999804	0.963775	99.8	101.2	93.2	91.5	107	84.4	107.8	96.6	94.4	95.8	90.8	99.2	100.2	103.6	101.7	119.9	106.3	101.2	114.6	130.9	103.7	109.9	77.7	85.6	100.9	106.8	104.7	99.5
Q9NZL9	Methionine adenosyltransferase 2 subunit beta OS=Homo sapiens OX=9606 GN=MAT2B PE=1 SV=1	0.893	0.998	0.891	0.971	0.974	0.867	0.937	1.036	1.039	0.926	0.977636	0.999987	0.97438	0.999981	0.999524	0.988839	0.992317	0.916658	0.965185	0.999874	104.3	100.4	92.4	88.9	104.5	81.7	105.8	105.6	93.4	99	100.6	109.3	91.3	108.1	86.2	100.7	94	103.3	106.9	104.2	109.7	78	88.9	82.4	102.4	98.4	95.4	89.6
Q9ULV4	Coronin-1C OS=Homo sapiens OX=9606 GN=CORO1C PE=1 SV=1	0.995	0.999	0.994	1.303	1.303	1.296	1.39	0.937	0.938	0.932	0.998301	0.999987	0.985456	0.777092	0.758521	0.745642	0.730997	0.979855	0.948217	0.999874	76.4	101	94.7	100.2	79.8	131.8	102	81.2	96.1	118.5	100.2	111.6	123.5	92.2	79.1	78.6	76.5	76.9	71.5	76.5	85.7	93.8	101	117.3	80	94.5	99.7	125.4
Q13217	DnaJ homolog subfamily C member 3 OS=Homo sapiens OX=9606 GN=DNAJC3 PE=1 SV=1	1.193	0.866	1.033	0.936	1.081	1.117	1.048	0.893	1.031	1.065	0.59401	0.609612	0.969145	0.999981	0.996838	0.95329	0.992832	0.858793	0.992741	0.810268	84.9	87.6	88.4	90.4	83.2	81.6	83.7	98	98.6	106.5	95.8	102.9	89.8	95.3	81.1	153.6	81.1	106.4	90.7	106.7	85.4	83	89.1	101.3	108.2	92.2	125.7	104
Q02878	60S ribosomal protein L6 OS=Homo sapiens OX=9606 GN=RPL6 PE=1 SV=3	1.058	0.871	0.922	0.783	0.9	0.829	0.91	0.861	0.989	0.911	0.977636	0.807294	0.994329	0.9171	0.987887	0.991016	0.992832	0.758012	0.999804	0.999874	94.3	84.5	93.3	84.7	83.3	81.2	92.8	97	89.8	102.6	96.3	100.1	97.3	97.7	105.8	117.9	108.9	117.3	108.1	102.2	96.1	71	87.7	89.7	90.8	89.5	101.5	98.7
Q12904	Aminoacyl tRNA synthase complex-interacting multifunctional protein 1 OS=Homo sapiens OX=9606 GN=AIMP1 PE=1 SV=2	0.959	0.967	0.927	0.926	0.958	0.888	0.952	0.972	1.006	0.932	0.999918	0.999987	0.989921	0.999981	0.999524	0.991016	0.992832	0.998704	0.996349	0.999874	101.4	103.8	97.7	87.3	96.8	78.8	107.2	100	103.4	98.8	96.7	101.1	101.7	102.4	110.2	105.6	112.5	106	96.7	99	98.7	62.5	80.7	72.2	99.7	101.7	99.4	93.7
Q9BXP5	Serrate RNA effector molecule homolog OS=Homo sapiens OX=9606 GN=SRRT PE=1 SV=1	1.009	0.985	0.993	1.063	1.08	1.073	1.117	0.952	0.967	0.961	0.999492	0.999987	0.985479	0.999981	0.997634	0.990899	0.992317	0.997565	0.996201	0.999874	103.4	93.2	96.3	105.6	98	104.9	95.5	100.7	110.5	106.8	97	99.6	94.7	96.9	91.1	104.6	90.3	95.5	92.2	104.6	92.1	83	104.4	100.2	94.5	98.9	86.1	106.6
P61011	Signal recognition particle 54 kDa protein OS=Homo sapiens OX=9606 GN=SRP54 PE=1 SV=1	1.013	0.985	0.997	0.915	0.929	0.927	0.934	0.98	0.995	0.993	0.998301	0.999987	0.985456	0.99784	0.996838	0.991358	0.992317	0.997565	0.999754	0.999795	100.1	93.6	95.1	91.3	98.6	81.6	105.9	100.7	92.7	96.5	95.1	106.4	107.4	95.8	103.8	103.9	109.8	102.3	104.7	108	101.2	77.8	85.5	86.3	99.8	103.6	106.1	96.3
Q14166	Tubulin--tyrosine ligase-like protein 12 OS=Homo sapiens OX=9606 GN=TTLL12 PE=1 SV=2	1.021	0.957	0.978	0.89	0.929	0.909	0.986	0.902	0.943	0.922	0.998654	0.999987	0.99562	0.955337	0.987887	0.983413	0.99016	0.919918	0.967448	0.998964	90	92	99.4	96.2	93	92.9	86.8	97.1	104.9	94.6	106.1	89.1	91.3	103.3	105.9	106.4	104.5	101.5	111.9	86.9	88	102.7	94.9	102.1	95.8	93.6	90.5	90.9
P08183	ATP-dependent translocase ABCB1 OS=Homo sapiens OX=9606 GN=ABCB1 PE=1 SV=3	0.821	1.008	0.827	1.29	1.28	1.059	1.245	1.036	1.028	0.851	0.560271	0.999987	0.649256	0.677829	0.781602	0.991016	0.922351	0.909467	0.954914	0.761678	107.3	105.9	100.2	104.4	92.2	76	111.3	104.4	108.6	112.3	93.1	94.6	103.6	85.9	83.8	105.6	76.6	81	85.1	70.4	80.6	77.8	98	82.9	85.7	82.8	91.3	113.3
P62906	60S ribosomal protein L10a OS=Homo sapiens OX=9606 GN=RPL10A PE=1 SV=2	1.014	0.987	1.001	0.837	0.848	0.848	0.87	0.962	0.975	0.976	0.99342	0.999987	0.979519	0.975479	0.953995	0.991016	0.992317	0.994685	0.994671	0.999874	94.1	100.3	98.9	91.3	88.6	89.8	99.6	91.2	94	98.3	95.3	99.2	98	92	106.9	119.9	112.4	121.4	104.3	115.6	104.8	76.3	96.1	98.8	92.1	95.4	95.3	99.1
Q9Y6C9	Mitochondrial carrier homolog 2 OS=Homo sapiens OX=9606 GN=MTCH2 PE=1 SV=1	0.756	1.019	0.77	0.981	0.962	0.741	0.859	1.141	1.12	0.862	0.210943	0.998243	0.312643	0.999981	0.998625	0.784607	0.928982	0.188315	0.4843	0.861809	122.7	118.3	82.3	78.8	105.6	62.3	124.4	122.3	76.6	95.8	124.4	92	105	103.6	107.6	105.8	130.4	100.8	129.4	103.6	130.1	77.3	91.5	69	111.4	106.9	79.8	66.8
P61981	14-3-3 protein gamma OS=Homo sapiens OX=9606 GN=YWHAG PE=1 SV=2	0.992	0.948	0.94	1.034	1.091	1.026	1.12	0.924	0.975	0.916	0.999492	0.998243	0.992597	0.999981	0.991805	0.991016	0.989466	0.964586	0.995327	0.997383	93	100.7	94.5	106.5	92.1	113.9	90.6	87.9	88	106.6	94.5	101.8	115.1	99.8	91.4	95.8	79.9	93.9	85.6	92.6	90.6	50.9	101.2	80.4	93.7	97	87.4	112.1
P51687	Sulfite oxidase, mitochondrial OS=Homo sapiens OX=9606 GN=SUOX PE=1 SV=2	0.942	1.025	0.966	0.849	0.828	0.8	0.809	1.049	1.023	0.988	0.999492	0.999987	0.991343	0.985009	0.917099	0.987807	0.948973	0.932062	0.996201	0.997383	125	97.3	91.9	93.4	109.6	80.5	107.1	111.7	91	90.5	101.6	94.9	84.8	97.9	125.7	98.4	114.6	100.2	115.3	89.6	128.5	99.6	91.7	91.7	95.5	99.9	86.2	70.7
P10620	Microsomal glutathione S-transferase 1 OS=Homo sapiens OX=9606 GN=MGST1 PE=1 SV=1	0.648	1.048	0.678	0.874	0.834	0.566	0.659	1.327	1.267	0.859	0.0288124	0.932987	0.0132389	0.99784	0.932457	0.293283	0.375613	0.00190568	0.00983443	0.808531	134.4	114.6	108.4	82.6	145.9	57.5	130	143.4	89.3	96.2	119.7	84.4	117	109.4	148.7	124.9	131.1	102.6	131.9	131	137.5	64.1	93.7	74.2	121.3	103.9	64.5	56
P26196	Probable ATP-dependent RNA helicase DDX6 OS=Homo sapiens OX=9606 GN=DDX6 PE=1 SV=2	1.131	0.931	1.053	0.971	1.043	1.098	1.051	0.924	0.992	1.045	0.844147	0.98441	0.96216	0.999981	0.999524	0.991016	0.9983	0.979855	0.999804	0.911077	87	89.5	93.6	102.2	93.4	112.5	94.1	85.1	101.9	106.9	95.5	100.5	107	97.5	80.2	99.6	87.8	96.3	92.2	101	101.7	131.5	107.7	104	95.7	97.5	105.8	127.3
P08708	40S ribosomal protein S17 OS=Homo sapiens OX=9606 GN=RPS17 PE=1 SV=2	1.051	0.912	0.958	0.74	0.812	0.778	0.761	0.973	1.067	1.023	0.982111	0.864855	0.994329	0.584752	0.775677	0.929299	0.663962	0.997565	0.8349	0.973275	94	113.5	107.2	91	93.1	93	108.2	101.2	103.4	96.7	95.6	103.1	104.9	105.3	126.9	137	135.5	138.1	122.1	119.8	110.9	149.2	97.1	95.1	98.8	100.2	98	104.4
Q9UHB9	Signal recognition particle subunit SRP68 OS=Homo sapiens OX=9606 GN=SRP68 PE=1 SV=2	1.031	0.897	0.925	0.873	0.974	0.901	0.895	0.975	1.088	1.006	0.99342	0.754359	0.984377	0.969664	0.999524	0.991016	0.978743	0.997565	0.678666	0.990373	92.8	95.1	100.9	92.6	90.4	84.3	97.4	103.8	105.2	96.3	91.1	94.1	105.5	103.5	99.3	110.9	109.8	107.9	106.3	99.1	97.1	81.6	85.2	92.2	96.2	95.7	112.7	103.2
P31943	Heterogeneous nuclear ribonucleoprotein H OS=Homo sapiens OX=9606 GN=HNRNPH1 PE=1 SV=4	1.011	0.958	0.969	1.081	1.128	1.093	1.199	0.902	0.941	0.911	0.99342	0.999987	0.991189	0.99784	0.984594	0.96385	0.948973	0.909467	0.949835	0.999874	89.9	88.1	95.6	109.1	93.2	119.4	99.3	88	91.4	111.1	99.7	110.5	107	94.9	85.9	88.4	90.9	88.4	84	102.2	91.2	92.6	120.7	105.3	86.7	96.6	91.1	119.9
P27694	Replication protein A 70 kDa DNA-binding subunit OS=Homo sapiens OX=9606 GN=RPA1 PE=1 SV=2	1.207	1.017	1.227	1.06	1.043	1.279	1.194	0.888	0.873	1.071	0.531128	0.999987	0.276038	0.999981	0.999524	0.8329	0.964872	0.829013	0.43315	0.773821	89	88.8	96.5	106.5	88.2	125.3	93.1	89.1	102.5	104.8	90.7	91.6	89	102.7	92.4	93.1	76.2	78.8	87.9	98.8	80.9	112.4	120.8	118.2	85.8	98.1	98.7	120.7
[truncated: 5,605 more rows]
[truncated: 60 more columns]
