# Supplementary material for: Discrimination of Etiologically Different Cholestasis by Modeling Proteomics Datasets
Source: Int J Mol Sci. 2024 Mar 26;25(7):3684. doi: 10.3390/ijms25073684 (PMC11011353; doi:10.3390/ijms25073684)
Supplement: Supplementary file 1 [file ijms-25-03684-s001.zip › Suplemmentary table S3_ProteinsDifANOVA.xlsx]

## Sheet: Proteins
Accession	Description	Abundance Ratio: (DAAT) / (Alagille Syndrome)	Abundance Ratio: (Alagille Syndrome) / (Biliary Atresia)	Abundance Ratio: (DAAT) / (Biliary Atresia)	Abundance Ratio: (Alagille Syndrome) / (Control)	Abundance Ratio: (Biliary Atresia) / (Control)	Abundance Ratio: (DAAT) / (Control)	Abundance Ratio: (PFIC) / (Control)	Abundance Ratio: (Alagille Syndrome) / (PFIC)	Abundance Ratio: (Biliary Atresia) / (PFIC)	Abundance Ratio: (DAAT) / (PFIC)	Abundance Ratio Adj. P-Value: (DAAT) / (Alagille Syndrome)	Abundance Ratio Adj. P-Value: (Alagille Syndrome) / (Biliary Atresia)	Abundance Ratio Adj. P-Value: (DAAT) / (Biliary Atresia)	Abundance Ratio Adj. P-Value: (Alagille Syndrome) / (Control)	Abundance Ratio Adj. P-Value: (Biliary Atresia) / (Control)	Abundance Ratio Adj. P-Value: (DAAT) / (Control)	Abundance Ratio Adj. P-Value: (PFIC) / (Control)	Abundance Ratio Adj. P-Value: (Alagille Syndrome) / (PFIC)	Abundance Ratio Adj. P-Value: (Biliary Atresia) / (PFIC)	Abundance Ratio Adj. P-Value: (DAAT) / (PFIC)	Abundances (Scaled): F1: 128N, Sample, Alagille Syndrome	Abundances (Scaled): F1: 130C, Sample, Alagille Syndrome	Abundances (Scaled): F2: 130N, Sample, Alagille Syndrome	Abundances (Scaled): F3: 127N, Sample, Alagille Syndrome	Abundances (Scaled): F3: 129C, Sample, Alagille Syndrome	Abundances (Scaled): F4: 126, Sample, Alagille Syndrome	Abundances (Scaled): F4: 129N, Sample, Alagille Syndrome	Abundances (Scaled): F1: 127C, Sample, Biliary Atresia	Abundances (Scaled): F1: 130N, Sample, Biliary Atresia	Abundances (Scaled): F2: 127N, Sample, Biliary Atresia	Abundances (Scaled): F2: 129C, Sample, Biliary Atresia	Abundances (Scaled): F3: 129N, Sample, Biliary Atresia	Abundances (Scaled): F4: 128C, Sample, Biliary Atresia	Abundances (Scaled): F4: 131N, Sample, Biliary Atresia	Abundances (Scaled): F1: 126, Sample, Control	Abundances (Scaled): F1: 129N, Sample, Control	Abundances (Scaled): F2: 128C, Sample, Control	Abundances (Scaled): F2: 131N, Sample, Control	Abundances (Scaled): F3: 128N, Sample, Control	Abundances (Scaled): F3: 130C, Sample, Control	Abundances (Scaled): F4: 130N, Sample, Control	Abundances (Scaled): F1: 131N, Sample, DAAT	Abundances (Scaled): F2: 128N, Sample, DAAT	Abundances (Scaled): F2: 130C, Sample, DAAT	Abundances (Scaled): F3: 127C, Sample, DAAT	Abundances (Scaled): F3: 130N, Sample, DAAT	Abundances (Scaled): F4: 127N, Sample, DAAT	Abundances (Scaled): F4: 129C, Sample, DAAT
Q9BY32	Inosine triphosphate pyrophosphatase OS=Homo sapiens OX=9606 GN=ITPA PE=1 SV=2	0.827	0.929	0.768	1.347	1.45	1.113	1.513	0.89	0.958	0.736	1	1	1	0.236279	0.178867	1	0.0401209	1	1	1	81.7	119.3	125	84.3	98	140.1	99	107.3	119	96.2	95.9	99.6	106.5	126.2	75.3	70.5	67.4	86.6	74.5	73.5	69.4	54.4	81.8	69.2	85.4	77.8	93.8	126.6
Q7LBR1	Charged multivesicular body protein 1b OS=Homo sapiens OX=9606 GN=CHMP1B PE=1 SV=1	1.306	0.943	1.231	1.189	1.26	1.552	1.329	0.895	0.949	1.168	1	1	1	1	0.834448	0.0535792	0.0585878	1	1	1	92.2	82.9	99.8	107.9	82.1	117.5	92.7	81.2	98.3	113.5	96.1	105.3	110.2	96.7	63.3	78.4	76.2	84.4	61	78	87.4	133.5	116.9	122.5	83.6	90.2	121	131.8
A0A087WW87	Immunoglobulin kappa variable 2-40 OS=Homo sapiens OX=9606 GN=IGKV2-40 PE=3 SV=2	1.739	0.657	1.143	1.264	1.924	2.198	1.632	0.775	1.179	1.347	1	1	1	1	1	0.0210937	0.610405	1	1	1	62	57.5	70.7	133.5	106.2	273.4	65.7	67.5	114.9	107.6	75.9	118.2	113.7	79.7	46.6	49.6	55.9	59.3	66.8	58.7	55.5	380	122.9	355.1	97.9	124.4	91.7	121.3
Q9ULZ3	Apoptosis-associated speck-like protein containing a CARD OS=Homo sapiens OX=9606 GN=PYCARD PE=1 SV=2	0.949	0.866	0.822	1.465	1.692	1.391	1.705	0.859	0.993	0.816	1	1	1	0.457089	0.0080465	0.633718	0.00342658	1	1	1	78	100	93.6	99.1	86.5	132.7	99.9	105.1	100.7	137.3	111	130.5	131	114.5	67.1	81	61.1	67.7	77.4	79	60.5	68.6	83.7	94.7	79.4	95.1	94.1	144.8
P11586	C-1-tetrahydrofolate synthase, cytoplasmic OS=Homo sapiens OX=9606 GN=MTHFD1 PE=1 SV=3	0.655	1.105	0.724	0.88	0.797	0.577	0.809	1.088	0.985	0.713	1	1	1	1	1	0.0112471	0.786375	1	1	1	121	115.7	94.9	75.6	108	67	107.7	116.1	89.6	86.2	97.5	103.2	85.2	125.1	130.3	118.1	119.7	115.1	129.3	122.4	130.1	66.7	70.6	57.5	121.5	108.2	73.4	51.2
Q13228	Methanethiol oxidase OS=Homo sapiens OX=9606 GN=SELENBP1 PE=1 SV=2	0.738	1.322	0.976	0.862	0.652	0.637	0.728	1.184	0.896	0.874	1	1	1	1	0.0997058	0.0316157	0.574994	1	1	1	138.1	117.3	113.4	87.2	116.9	85.8	106.6	96.8	78.5	77.6	85.7	90.9	78.4	104.1	117.7	113.3	133.1	109.7	178.8	138.7	131.4	75.1	77.6	94.8	101.6	97.4	83.7	70.6
P01742	Immunoglobulin heavy variable 1-69 OS=Homo sapiens OX=9606 GN=IGHV1-69 PE=1 SV=2	1.566	0.769	1.203	1.742	2.267	2.728	2.04	0.854	1.111	1.338	1	1	1	0.275586	1	0.0102103	0.342723	1	1	1	63.1	72.6	67.6	142	98.5	583.1	72.6	67.3	111.6	132.9	60.6	94.5	102	84.9	44.9	46.6	30.4	41.7	29.1	30.1	49.3	294.5	157.7	329	111.8	96.5	91.4	113.7
Q00341	Vigilin OS=Homo sapiens OX=9606 GN=HDLBP PE=1 SV=2	0.947	0.922	0.874	0.804	0.872	0.762	0.875	0.919	0.996	0.87	1	1	1	0.381127	1	0.00275792	0.836128	1	1	1	98	97.5	92.3	85.4	92.1	80.1	98.9	98.5	105.3	100.5	94.9	100.1	89.4	100.9	105	127.8	104.9	120	116.5	114.8	107.7	60.3	82.1	73.7	95.2	92.4	92	87.5
Q16836	Hydroxyacyl-coenzyme A dehydrogenase, mitochondrial OS=Homo sapiens OX=9606 GN=HADH PE=1 SV=3	0.787	1.043	0.822	0.719	0.689	0.566	0.562	1.28	1.227	1.008	1	1	1	0.636298	1	0.0376913	0.0730695	1	1	1	110.1	116.1	94.4	68.5	107.4	54.7	100	133.3	83.4	90	137.6	95.9	89.5	120.7	144.1	136.7	139.1	112.7	191.4	135.4	142.4	41.3	78.8	47	125.7	121.5	115.8	72.8
Q06278	Aldehyde oxidase OS=Homo sapiens OX=9606 GN=AOX1 PE=1 SV=2	0.705	1.148	0.809	0.677	0.59	0.477	0.518	1.307	1.138	0.921	1	1	1	0.0986793	0.112662	0.011087	0.00314441	1	1	1	111.4	105.6	73.9	67.5	106.6	49.5	113.1	94.4	90.1	105.2	92	77.4	58.5	106.2	156	140.8	188.4	148.1	156.6	132.1	162.1	62.6	74.4	67	131.7	97.8	77.8	57.9
P69905	Hemoglobin subunit alpha OS=Homo sapiens OX=9606 GN=HBA1 PE=1 SV=2	1.082	1.295	1.402	2.719	2.099	2.944	2.38	1.143	0.882	1.237	1	1	1	0.129163	0.17961	0.0204988	0.042888	1	1	1	86.9	59	180.6	127.4	180.2	151.7	83.6	98.4	389.4	54.7	93.2	113.8	98.9	88.6	39	52.4	41.5	49.5	46.9	44.8	53.2	252.3	137.9	190.7	89	169.5	83.8	70.3
Q9NXD2	Myotubularin-related protein 10 OS=Homo sapiens OX=9606 GN=MTMR10 PE=1 SV=3	1.026	0.538	0.552	0.953	1.77	0.977	1.804	0.528	0.981	0.542	1	0.14194	0.00151254	1	0.00365384	1	3.60143e-05	0.000836233	1	4.90051e-06	128.4	67.6	67.3	56.1	66.8	59.3	73.6	111.4	109.4	125	111.3	125.3	126.9	129.1	70.6	73.1	62.8	73	66.8	67.9	84.8	56.6	70.3	69	60.3	53.3	73.4	73.2
P13473	Lysosome-associated membrane glycoprotein 2 OS=Homo sapiens OX=9606 GN=LAMP2 PE=1 SV=2	0.651	1.104	0.718	2.014	1.824	1.31	2.217	0.908	0.822	0.591	1	1	1	0.000550178	0.00518489	0.465858	1.38721e-05	1	1	0.1564	137	177.9	196.1	190	160.9	110.6	151.9	121.9	145.7	160	148.2	146.7	137.3	134	88	78	64.8	79.9	83.5	83	71.1	87.3	87.4	136.2	106.9	87.2	195.3	104.6
P52943	Cysteine-rich protein 2 OS=Homo sapiens OX=9606 GN=CRIP2 PE=1 SV=1	1.254	1.118	1.402	1.383	1.238	1.735	1.576	0.878	0.785	1.101	1	1	1	0.476259	1	0.00205484	0.00517981	1	1	1	82.6	73.5	95.9	117.3	91.5	149.1	78.3	70.3	81.9	114.6	81.5	88.3	92.3	76.8	67.5	52.8	63.9	65.7	66.2	74.9	79.5	114.8	188.6	170.9	95.2	98.1	91.6	145.2
P28838	Cytosol aminopeptidase OS=Homo sapiens OX=9606 GN=LAP3 PE=1 SV=3	0.807	1.11	0.896	0.872	0.786	0.704	0.872	1	0.901	0.807	1	1	1	1	1	0.00180766	1	1	1	0.427396	111.7	97.4	103.8	92.6	100.5	76.9	116.6	89.5	77.7	88.3	90.6	97.5	108	127.7	100.8	138.3	115.3	129.2	110.5	110.3	125.4	48.3	74.5	60.9	84.7	107.6	81.2	87.9
P38606	V-type proton ATPase catalytic subunit A OS=Homo sapiens OX=9606 GN=ATP6V1A PE=1 SV=2	0.922	0.931	0.858	1.149	1.235	1.06	1.189	0.967	1.039	0.891	1	1	1	1	0.0145121	1	0.0256422	1	1	1	92.1	103.3	100	95.2	91.4	101.8	101.1	104.7	107.4	106.6	108.3	109	118.1	105.3	84.2	97.6	82.8	88.1	83.9	87	87	116.3	83.4	92.2	84.2	81.9	118.5	104.1
Q14914	Prostaglandin reductase 1 OS=Homo sapiens OX=9606 GN=PTGR1 PE=1 SV=2	0.825	1.156	0.954	0.653	0.565	0.539	0.555	1.177	1.018	0.971	1	1	1	0.218872	0.0721879	0.0244491	0.014013	1	1	1	100.8	105.9	102.6	89.6	105.9	56.4	109.1	115.7	52.2	101	88.8	85.2	75.2	99.2	186.3	182	82.6	155.2	185.1	157.1	149.5	54.4	84.7	63.5	117.1	128.1	65.3	115.7
P19823	Inter-alpha-trypsin inhibitor heavy chain H2 OS=Homo sapiens OX=9606 GN=ITIH2 PE=1 SV=2	0.971	1.196	1.161	2.1	1.756	2.039	1.731	1.213	1.014	1.178	1	1	1	0.0365901	0.126804	0.0189356	0.0585878	1	1	1	75.2	83.2	131.5	142.1	126.9	215.8	82.2	85.5	148.9	108.5	102	94.7	115.5	106.2	55.8	66	65.8	81.4	60.5	59.1	59.6	123.3	103.3	126.3	144.5	132.4	105.1	108.1
P48426	Phosphatidylinositol 5-phosphate 4-kinase type-2 alpha OS=Homo sapiens OX=9606 GN=PIP4K2A PE=1 SV=2	1.126	1.045	1.176	1.33	1.274	1.498	1.482	0.898	0.859	1.011	1	1	1	1	1	0.0547543	0.153452	1	1	1	81.9	88.3	95.4	123.9	73.8	159	97.4	80.8	104	100.1	88.8	91.3	95.8	81.1	71.2	83	67	69.9	71.9	75.9	71.7	107.4	126.8	151.4	80	90.7	107	151.7
P07305	Histone H1.0 OS=Homo sapiens OX=9606 GN=H1-0 PE=1 SV=3	1.432	1.036	1.483	1.332	1.286	1.907	1.665	0.8	0.772	1.146	1	1	0.622337	0.106975	1	0.000516283	0.00173183	1	1	1	94.6	69.6	92.9	151.9	93.5	116.5	96.9	59.2	83.8	101.9	95.7	81.1	93	91.3	53.9	71	88.4	102.7	50.1	49	72.1	118.2	184	174.8	88	135.4	96.8	147.1
P84243	Histone H3.3 OS=Homo sapiens OX=9606 GN=H3-3A PE=1 SV=2	1.02	0.998	1.018	1.143	1.145	1.166	1.298	0.88	0.882	0.898	1	1	1	1	1	0.201517	0.054181	1	1	1	83.5	89.7	97	110.8	85.7	146.2	94.7	80.5	106	113.8	96.6	92	86.3	94.9	75.9	85.7	69.5	80	83.6	82.9	93	95.9	134.9	128.6	84.3	93.5	96.6	143.3
P46926	Glucosamine-6-phosphate isomerase 1 OS=Homo sapiens OX=9606 GN=GNPDA1 PE=1 SV=1	1.136	1.075	1.222	1.449	1.348	1.647	1.37	1.058	0.984	1.202	1	1	1	0.379655	0.511707	0.0547543	0.266672	1	1	1	76	110.3	108.6	127.2	98.1	150.9	104.7	87.6	100.9	123.6	99.3	114.2	114.1	98	74.9	79.9	62.8	74.9	72.1	79.7	77.3	126.4	110.3	130.2	90.5	92.5	123.3	127
P24844	Myosin regulatory light polypeptide 9 OS=Homo sapiens OX=9606 GN=MYL9 PE=1 SV=4	2.808	0.653	1.833	1.082	1.658	3.038	1.377	0.786	1.204	2.206	1	1	1	1	1	0.00788314	0.857032	1	1	1	56.4	62.6	80.2	150.3	70	160.8	55.4	51.4	122.5	141.3	83.5	107.2	118.6	74.5	49.8	42.3	75	64.9	57.4	64.7	70.7	196.4	199.1	327.7	90.7	99.2	103.8	224.9
Q14749	Glycine N-methyltransferase OS=Homo sapiens OX=9606 GN=GNMT PE=1 SV=3	0.962	1.147	1.103	0.339	0.296	0.326	0.331	1.023	0.892	0.984	1	1	1	0.000401475	7.25451e-05	0.000226062	8.71652e-06	1	1	1	89.2	84.5	61.7	59.9	68.5	45.8	96.2	96.5	65.9	58.7	73	54	46.7	59.7	155.4	207.1	309.8	182.8	335.3	190.6	202.2	64.6	66.4	65.9	187.8	97.4	58.7	47.5
Q9NZM1	Myoferlin OS=Homo sapiens OX=9606 GN=MYOF PE=1 SV=1	1.185	0.882	1.045	1.348	1.529	1.597	1.516	0.889	1.008	1.054	1	1	1	1	0.301248	0.0211344	0.0944845	1	1	1	69	85.7	101.7	106.7	90.5	140.2	94.8	76.8	125.8	118.6	102.5	127.7	107.5	103	70.3	70.3	59	68.4	73.6	73.7	74.2	150	134.8	100.5	99.6	87.7	112.3	149.3
P30039	Phenazine biosynthesis-like domain-containing protein OS=Homo sapiens OX=9606 GN=PBLD PE=1 SV=2	0.785	1.106	0.868	0.595	0.538	0.467	0.559	1.065	0.962	0.836	1	1	1	0.00805225	0.000245797	6.16183e-05	0.000138346	1	1	1	109.9	112.2	88.9	77.5	92.7	65.6	110.9	100.1	83.8	82.5	60.1	90.3	68.7	95.9	155.7	132.9	179.8	129.9	154.6	209	166.7	71.6	72.8	77.3	104.7	97.7	62.8	68
O00159	Unconventional myosin-Ic OS=Homo sapiens OX=9606 GN=MYO1C PE=1 SV=4	0.993	1.041	1.033	1.159	1.114	1.15	1.202	0.964	0.927	0.957	1	1	1	0.206752	1	0.133343	0.0459362	1	1	1	96.9	98.7	110.7	116.7	100.7	124.5	103.9	84.5	106.4	100.9	94.2	103.3	99.8	94	81.7	82.5	93.1	97.5	74.6	89.6	94.1	89.6	142.5	126.1	96.8	95.7	103.1	110.2
P06865	Beta-hexosaminidase subunit alpha OS=Homo sapiens OX=9606 GN=HEXA PE=1 SV=2	0.875	0.806	0.705	1.544	1.915	1.35	1.765	0.875	1.085	0.765	1	1	1	0.286973	0.00263599	0.226845	0.00837489	1	1	1	63.2	133.7	118.8	103.6	85.8	94.9	96.9	107.2	117.6	123.5	139.7	129.5	120.2	106.3	56	62.7	52	53.8	67.8	68	68.7	94.3	70.1	84.7	77.3	75.4	143.6	104.1
P06331	Immunoglobulin heavy variable 4-34 OS=Homo sapiens OX=9606 GN=IGHV4-34 PE=1 SV=2	1.961	0.654	1.283	1.778	2.718	3.487	1.908	0.932	1.425	1.828	1	1	1	0.59053	0.296711	0.00255309	0.49621	1	1	1	61.3	62.8	77.4	124.6	106.6	458.5	80.6	81.9	123.2	213.1	82.6	151.6	124.5	92.8	58	58.9	45.3	48.5	40.2	34.5	41.9	416.7	158.1	349.2	93	117.7	100.1	239.7
Q15424	Scaffold attachment factor B1 OS=Homo sapiens OX=9606 GN=SAFB PE=1 SV=4	0.982	0.987	0.969	1.094	1.109	1.074	1.213	0.902	0.914	0.886	1	1	1	1	1	1	0.0430307	1	1	1	96.4	75.4	89.6	96.5	84.7	101.6	94.6	89.1	93.9	106.7	92	95.8	99.8	100.3	82.3	96.4	86.4	94.4	83.1	89.1	83.1	97.2	97.9	92.9	83.1	89	92	111.1
P30050	60S ribosomal protein L12 OS=Homo sapiens OX=9606 GN=RPL12 PE=1 SV=1	0.973	1.006	0.979	0.835	0.83	0.812	0.87	0.96	0.954	0.934	1	1	1	0.316392	0.269166	0.00888958	0.282464	1	1	1	93.3	95.3	95.3	88.5	86.9	86.2	98.8	98.3	90.3	99.2	92.7	91.2	88.1	97.9	112.5	111.7	105.3	113.4	110	121	104.5	79.8	90.7	91.3	84.9	84.4	95	93.7
Q14554	Protein disulfide-isomerase A5 OS=Homo sapiens OX=9606 GN=PDIA5 PE=1 SV=1	0.78	0.982	0.766	0.925	0.942	0.721	0.873	1.059	1.078	0.826	1	1	1	0.736514	1	0.00525655	0.498315	1	1	1	86.2	101.3	101.8	76.4	102.4	76.4	113.2	107.2	100.4	106.9	103.2	99.9	97.8	106.1	105.6	95.5	109.6	123.3	100.7	135.9	121.2	69.8	83.2	73.5	95.4	98.9	79	73.7
Q53FZ2	Acyl-coenzyme A synthetase ACSM3, mitochondrial OS=Homo sapiens OX=9606 GN=ACSM3 PE=1 SV=2	0.924	1.143	1.056	0.548	0.479	0.506	0.491	1.116	0.976	1.03	1	1	1	0.106975	0.136504	0.294086	0.0150018	1	1	1	103.9	89.9	62	66.6	92	47.3	97.8	130.6	82.3	76.9	78.6	57.4	58.4	84.3	164.1	130.8	185.1	124.6	184.6	171.4	120.1	65.3	114.2	83	153.1	99.5	65.5	71.5
O00241	Signal-regulatory protein beta-1 OS=Homo sapiens OX=9606 GN=SIRPB1 PE=1 SV=5	2.954	0.847	2.502	1.216	1.435	3.592	1.449	0.839	0.991	2.479	0.21774	1	0.531733	1	1	0.00335769	0.810334	1	1	0.542411	90.3	96.6	82.9					111.2	101.8	110	103.3				86.7	114.3	54.4	63.6				345.6	150.1	266.7
P49257	Protein ERGIC-53 OS=Homo sapiens OX=9606 GN=LMAN1 PE=1 SV=2	1.529	0.941	1.439	0.69	0.733	1.056	0.708	0.975	1.036	1.491	0.27908	1	0.932605	0.0648077	0.29802	1	0.0363583	1	1	0.172781	82.2	84.6	77.8	70.2	83.7	64.4	90.2	89.1	83.8	90.9	87.4	78.4	71	92.5	111.1	122.5	112.4	117.3	119.2	119.1	122.3	60.6	125.8	113	156.3	171.9	151.4	111.9
P28332	Alcohol dehydrogenase 6 OS=Homo sapiens OX=9606 GN=ADH6 PE=1 SV=3	0.928	1.304	1.211	0.439	0.337	0.408	0.412	1.065	0.817	0.989	1	1	1	0.0500661	0.0276114	0.016435	0.00861655	1	1	1	99.4	84.3	85.4	57.6	85.2	49.1	100.8	113.7	61.7	68.9	65.3	45.8	46.5	119.6	194.1	124.5	178.8	148.7	208.7	249.7	215.6	77.6	86.5	79.1	102	80.3	56.4	49.1
P35270	Sepiapterin reductase OS=Homo sapiens OX=9606 GN=SPR PE=1 SV=1	0.768	1.019	0.783	0.842	0.826	0.647	0.812	1.036	1.017	0.796	1	1	1	1	1	0.00255309	0.155858	1	1	1	104.6	114.8	105	84.7	98.3	73.3	100.6	97.3	83.9	90.5	100.7	107.1	98.8	99.9	137.7	124.6	108.5	118	124.2	119.5	114.2	54.9	77.3	67.9	97.4	94.8	83.2	71.1
P00325	All-trans-retinol dehydrogenase [NAD(+)] ADH1B OS=Homo sapiens OX=9606 GN=ADH1B PE=1 SV=2	0.79	1.335	1.055	0.575	0.431	0.454	0.476	1.209	0.906	0.955	1	1	1	0.101108	0.00518489	0.00330881	0.00144342	1	1	1	103.4	121.9	113.1	69	96.5	59.9	118.4	103.1	77.1	77.5	108.7	53.8	40.5	118.2	183.1	143.7	175.3	200.9	179.9	174.9	193.3	66.5	81.7	82.9	116.1	106.7	71.9	51.7
A0A075B6I0	Immunoglobulin lambda variable 8-61 OS=Homo sapiens OX=9606 GN=IGLV8-61 PE=3 SV=7	1.249	0.958	1.197	1.927	2.011	2.407	1.447	1.332	1.39	1.663	1	1	1	1	1	0.0190402	1	1	1	1	52.8	51.8	109.2	131.7	106.6	203.1	70.7	74.3	111.2	126.1	107.2	128.1	122.1	65.1	49.2	52.1	55.6	55.3	58.9	52.2	56.9	2319.6	160.4	247.3	80.8	93.6	130	133.1
P02765	Alpha-2-HS-glycoprotein OS=Homo sapiens OX=9606 GN=AHSG PE=1 SV=2	0.695	1.938	1.347	4.911	2.534	3.414	2.866	1.713	0.884	1.191	1	1	1	0.0036181	0.123095	0.00602148	0.0311785	1	1	1	69	54	270.1	264.7	166.1	296.6	92.2	73	125.5	101.5	85.5	79.5	104.5	85.7	30.1	27	38.1	50.7	33	33.8	43.7	329.1	100.1	209.6	59	115.5	81.8	123
Q3LXA3	Triokinase/FMN cyclase OS=Homo sapiens OX=9606 GN=TKFC PE=1 SV=2	0.591	1.238	0.731	0.707	0.571	0.417	0.625	1.131	0.914	0.668	1	1	1	0.322887	1	0.000704907	0.0529169	1	1	1	125.6	108	107.7	76.1	115.4	44.3	107.3	153.3	85.2	81.4	125.7	87	70.5	159.6	173.6	123.8	181.1	152.4	123.4	203.4	146.3	54.6	70.3	63.1	80.4	69.5	63.6	57.1
P51911	Calponin-1 OS=Homo sapiens OX=9606 GN=CNN1 PE=1 SV=2	2.382	0.631	1.502	1.057	1.676	2.517	1.415	0.747	1.184	1.778	1	1	1	1	1	0.00498885	1	1	1	1	51.2	65.6	73.2	194.6	64.1	145.8	54.5	53.2	124.8	147.9	99.3	104.1	123.6	66.6	45.9	44.2	75.1	83	45.5	62.1	77.6	156.4	145.5	395.5	120.5	162.2	113.8	251.8
P13674	Prolyl 4-hydroxylase subunit alpha-1 OS=Homo sapiens OX=9606 GN=P4HA1 PE=1 SV=2	1.2	0.751	0.901	1.15	1.531	1.38	1.328	0.866	1.153	1.039	1	0.14194	1	1	0.000212134	0.13597	0.0312623	1	1	1	69.2	75.6	77.8	86.3	86.7	98.6	99.9	101	114.9	133.6	110.2	146.7	147.2	114.3	68.1	75	68.2	81.4	85.4	94	70.4	76.7	97.3	77.6	116.9	113.4	121.7	103.5
P21964	Catechol O-methyltransferase OS=Homo sapiens OX=9606 GN=COMT PE=1 SV=2	0.984	0.695	0.684	0.572	0.824	0.564	0.67	0.854	1.229	0.841	1	1	1	0.239089	1	0.0230111	0.956313	1	1	1	72.2	80.1	100	83.1	72.5	83.6	64.7	115.3	112.9	86.2	141.5	120	75.6	124.6	175.7	116.8	140	164.3	80.4	163	96.4	61.3	88	79.3	78.9	61.5	72.7	81.8
O75477	Erlin-1 OS=Homo sapiens OX=9606 GN=ERLIN1 PE=1 SV=2	0.699	0.986	0.689	0.839	0.85	0.586	0.843	0.995	1.009	0.696	1	1	1	1	1	0.012577	1	1	1	1	87	106	105	76.9	98	69.3	113	119.8	89.6	102.2	110.3	80.5	85.2	99.4	94.3	102.4	136.1	122.1	109	176.8	116.8	44.2	65.1	67.1	71.2	71.2	82.8	68.5
P26583	High mobility group protein B2 OS=Homo sapiens OX=9606 GN=HMGB2 PE=1 SV=2	1.911	1.108	2.117	1.424	1.285	2.721	1.516	0.939	0.848	1.795	1	1	0.932605	1	1	0.00447123	0.415378	1	1	1	62.3	62.4	93.6	156.2	71.6	164.1	107.3	58	85.5	101.9	84.5	76.3	79.5	86.9	57.8	88.5	65.7	74.9	47.3	53.8	69.1	246.7	185.3	255	76.8	106.6	113.3	178.8
Q9Y3Z3	Deoxynucleoside triphosphate triphosphohydrolase SAMHD1 OS=Homo sapiens OX=9606 GN=SAMHD1 PE=1 SV=2	1.031	1.055	1.087	1.344	1.274	1.386	1.278	1.052	0.997	1.084	1	1	1	0.140924	0.649688	0.0286446	0.0662462	1	1	1	76	111.7	103.1	108.3	85.9	156.9	123.1	77.7	99.4	108.1	93.5	102.7	107.1	108.8	73.2	80.6	64.5	76.1	85.5	82.6	81	95.5	113.4	115.2	103.9	111.6	105.6	130.3
P19367	Hexokinase-1 OS=Homo sapiens OX=9606 GN=HK1 PE=1 SV=3	1.244	0.932	1.159	1.284	1.378	1.597	1.463	0.877	0.942	1.091	1	1	1	0.823911	0.559376	0.0108168	0.0354312	1	1	1	74.1	96.3	101.7	116.8	77.2	157.6	92.5	81.2	103.3	128.4	94.6	106.2	114.3	94.8	70.9	75	65.9	76.6	76.7	75.4	70.2	119.8	134.2	144.9	91.2	93.1	117.5	146.7
P08670	Vimentin OS=Homo sapiens OX=9606 GN=VIM PE=1 SV=4	1.021	1.108	1.131	1.708	1.542	1.744	1.682	1.016	0.917	1.037	1	1	1	0.206752	0.458734	0.011467	0.0301053	1	1	1	59.3	108.5	117.4	122	75.7	214.1	104.5	68.6	114.7	113.3	87	94.5	119.4	97.9	54.1	53.9	58	66.2	72.4	63.5	70.1	77.4	195.7	137.1	99.5	94.4	110.7	164.9
P02768	Albumin OS=Homo sapiens OX=9606 GN=ALB PE=1 SV=2	0.803	1.746	1.403	4.16	2.382	3.341	2.454	1.695	0.971	1.362	1	1	1	0.10599	0.855305	0.0381551	0.171501	1	1	1	47.6	55.3	153.4	284.7	159	406.7	71.1	52.8	93	99.2	84	86.1	138.9	87.8	33.3	29.5	40.4	66.3	36.9	32.8	47.2	305.8	101.9	261	57.5	123.2	78.3	130.6
P63220	40S ribosomal protein S21 OS=Homo sapiens OX=9606 GN=RPS21 PE=1 SV=1	0.867	1.009	0.875	0.792	0.785	0.687	0.794	0.997	0.988	0.865	1	1	1	1	0.664292	0.0275894	0.673563	1	1	1	95.5	96.1	83.6	93.1	94.8	86.3	105.2	94	70.6	96.5	89.7	97.5	89.7	97.5	119.5	127.9	119.8	120.2	103.8	135.2	109.4	57.8	77	71	94.1	92.4	82.4	82.2
P05181	Cytochrome P450 2E1 OS=Homo sapiens OX=9606 GN=CYP2E1 PE=1 SV=1	1.445	0.803	1.16	0.301	0.374	0.434	0.363	0.827	1.03	1.195	1	1	1	0.00129874	0.0301647	0.0294659	0.000903704	1	1	1	60.3	67.2	54.3	42.7	55.8	44.2	61	119.6	60.9	153	56.7	30.3	69.6	107.1	252.3	183.2	167.7	186.7	203.7	185.8	176.9	53.4	96.1	76.3	90.2	140.4	80.7	56.5
Q9UJU6	Drebrin-like protein OS=Homo sapiens OX=9606 GN=DBNL PE=1 SV=1	1.048	1.006	1.054	1.097	1.09	1.149	1.149	0.955	0.949	1.001	1	1	1	1	1	0.345264	0.0431983	1	1	1	84.3	86.4	99.7	109.1	97.9	122.8	98.9	83.9	94.1	107.5	95.1	101	98.3	100.2	81.9	88.6	81	90.2	90.7	94.3	93.2	108.3	106.3	112.7	103.6	98.3	92.3	101.9
P33241	Lymphocyte-specific protein 1 OS=Homo sapiens OX=9606 GN=LSP1 PE=1 SV=1	1.171	1.07	1.253	1.529	1.429	1.791	1.624	0.942	0.88	1.103	1	1	1	0.384811	0.499242	0.0151444	0.0273563	1	1	1	72.5	81	107.6	121.5	77.1	160	104.2	77.6	95.7	105.1	93.3	101.4	97.4	102.3	68.1	62.6	69.1	69.8	70.6	66.1	62.1	135.7	122	151.3	96.5	87.8	120.5	127.8
P07585	Decorin OS=Homo sapiens OX=9606 GN=DCN PE=1 SV=1	2.018	1.106	2.232	1.694	1.532	3.419	1.701	0.996	0.901	2.01	1	1	1	1	1	0.0226611	1	1	1	1	56.2	59.8	130	191.4	83.9	248.7	89.8	48.8	142	114.6	81.1	75.3	95.8	75.6	43.7	45.3	66.3	114.1	53	49.5	69.6	240.9	308.9	285.6	70.6	104.8	78.8	181.1
P0DN79	Cystathionine beta-synthase-like protein OS=Homo sapiens OX=9606 GN=CBSL PE=1 SV=1	0.751	1.096	0.823	0.785	0.716	0.59	0.71	1.106	1.009	0.831	1	1	1	0.723456	1	0.0230111	0.136405	1	1	1	100.1	100.1	95.9	72	114.1	49.7	108.1	115.5	77.4	79	91.3	90.6	104.8	109.5	106.3	121	147.5	132.4	120.6	127.5	143.4	62.8	75.2	64.1	94.9	91.1	80.9	54
P36269	Glutathione hydrolase 5 proenzyme OS=Homo sapiens OX=9606 GN=GGT5 PE=1 SV=2	0.87	1.142	0.994	1.457	1.277	1.268	1.536	0.949	0.831	0.826	1	1	1	0.304173	1	1	0.0235796	1	1	1	95.9	122.6	105.5	133.5	79.3	165	110.2	70.6	96.5	102.3	85.2	104.4	99	83.9	75.6	75	84.9	75.5	74.9	79.7	85.3	58.2	128.7	98.8	89.6	92.9	95.9	111.5
P21399	Cytoplasmic aconitate hydratase OS=Homo sapiens OX=9606 GN=ACO1 PE=1 SV=3	0.802	0.939	0.753	0.799	0.851	0.641	0.853	0.937	0.997	0.752	1	1	1	1	1	0.015985	1	1	1	1	112.1	116.2	90.5	84.3	92.4	69.2	95.2	119.9	81.4	77.8	98.4	113.1	103.7	95.7	115.7	130	118.8	109.2	111.9	118.6	110.1	54.5	74.1	60.9	99	105.2	97.4	69
Q13451	Peptidyl-prolyl cis-trans isomerase FKBP5 OS=Homo sapiens OX=9606 GN=FKBP5 PE=1 SV=2	1.277	0.867	1.107	0.535	0.617	0.683	0.589	0.908	1.048	1.16	1	1	1	0.00752739	0.0527751	0.314508	0.0090707	1	1	1	83.3	72.5	74.9	75.9	70.3	95.3	67.9	72.6	79.7	99.2	98.3	86.4	87.7	77	106.3	108.9	170.6	152.3	159.1	78.4	139.9	72.1	92.5	98.6	92	95.6	124.8	103.7
Q92820	Gamma-glutamyl hydrolase OS=Homo sapiens OX=9606 GN=GGH PE=1 SV=2	0.663	0.596	0.395	1.507	2.528	1	1.901	0.793	1.33	0.526	1	1	0.00151254	0.726661	0.000260612	1	0.00461293	1	1	0.0461552	61.8	111.9	117.6	93	94.8	103.1	85.9	132.6	159	189.1	202.7	164.2	129.7	119.8	56.7	70.8	45.8	50.3	76.4	63.4	62.9	72.1	35	48.2	62.9	40.3	136.5	67.2
Q9UH65	Switch-associated protein 70 OS=Homo sapiens OX=9606 GN=SWAP70 PE=1 SV=1	1.255	0.966	1.212	1.358	1.407	1.705	1.446	0.94	0.973	1.179	1	1	1	0.832024	0.921882	0.0505035	0.117809	1	1	1	81.3	98.7	105.7	94.6	89.1	123.7	94.1	75.9	114.7	125.7	94.5	98	100.8	93.8	67.8	71.3	66.2	64.6	87.9	94.4	69.7	118.8	119.4	148.2	94.5	87.1	111.5	122.9
P39019	40S ribosomal protein S19 OS=Homo sapiens OX=9606 GN=RPS19 PE=1 SV=2	0.949	0.976	0.926	0.826	0.847	0.784	0.894	0.924	0.947	0.878	1	1	1	0.390307	0.603114	0.0410379	0.953772	1	1	1	91.6	90.3	91.8	90.5	83	84	89.4	95.4	89.4	98.5	89.1	93.4	92.6	90.9	108.3	123.7	112.1	113.5	105.1	109.4	96.2	64	81.8	85.7	85.8	87.8	98.1	100.8
P10253	Lysosomal alpha-glucosidase OS=Homo sapiens OX=9606 GN=GAA PE=1 SV=4	0.794	0.804	0.639	1.371	1.704	1.088	1.58	0.867	1.078	0.688	1	1	0.490199	0.178679	0.00300618	1	0.00736119	1	1	1	94.6	143	122.6	96.4	90.8	97	87.2	106.2	119.8	126	148.5	110.9	97.9	180.4	70.3	60.7	56.9	70.3	70.9	76.1	71.7	78.7	63.9	76.5	127.1	56.8	113.8	72.5
Q00169	Phosphatidylinositol transfer protein alpha isoform OS=Homo sapiens OX=9606 GN=PITPNA PE=1 SV=2	0.841	0.971	0.817	1.348	1.389	1.135	1.293	1.043	1.075	0.878	1	1	1	0.275586	0.0143381	1	0.0960326	1	1	1	114.7	116.2	106.6	95.1	91.5	91.7	111.5	109.9	103.3	99.5	110	131.5	118.9	106.6	76.7	87.7	78.4	87.3	79.1	84.6	74.8	91.4	84.4	89.7	87.3	89.2	100.9	98.2
P01876	Immunoglobulin heavy constant alpha 1 OS=Homo sapiens OX=9606 GN=IGHA1 PE=1 SV=2	2.236	0.677	1.514	1.628	2.404	3.64	1.89	0.862	1.272	1.926	1	1	1	0.564053	0.483443	0.00440839	0.187463	1	1	1	41.6	62.4	71	136.6	144.6	375	66.3	47.8	118.2	122.6	73	104.9	197.4	77.2	30.8	29.8	28.2	54.6	51	43.6	53.5	335.1	159.9	276.2	158.8	109.3	91.8	115.5
Q9BXJ8	Ion channel TACAN OS=Homo sapiens OX=9606 GN=TMEM120A PE=1 SV=1	0.805	1.032	0.831	0.627	0.608	0.505	0.555	1.129	1.094	0.909	1	1	1	0.355492	0.245403	0.00682119	0.00812062	1	1	1	119.8	95.1	88.5	76.3	107.1	56.8	113.4	113.9	92.2	101.4	88.2	82.7	87.7	92.7	137.5	147.2	159.5	154.7	124.1	151.8	179.7	52.3	100.5	74.4	115.6	97.2	76.6	67.5
Q9Y5M8	Signal recognition particle receptor subunit beta OS=Homo sapiens OX=9606 GN=SRPRB PE=1 SV=3	0.862	1.146	0.987	0.812	0.709	0.7	0.753	1.078	0.941	0.929	1	1	1	0.0829608	0.00808659	0.00538097	0.00394314	1	1	1	102.7	99.3	93.9	98.1	100.9	71.3	94.6	100.6	85.7	86.9	80	80	84.3	90.3	117	150.5	120.9	137.8	101.4	141.9	119.8	79	84.6	76	102.9	97.4	94.4	81.8
P01602	Immunoglobulin kappa variable 1-5 OS=Homo sapiens OX=9606 GN=IGKV1-5 PE=1 SV=2	1.627	0.841	1.368	3.373	4.013	5.488	2.447	1.379	1.64	2.243	1	1	1	0.286788	0.0469764	0.00170655	0.172103	1	1	1	42.7	111.2	98.6	203.4	90.1			96.9	117.3	264.5	94.2	134.2			24.4	49.3	27.2	44.1	31.4	13.9		472.5	156.9	264.1	126.5	160.4
P30405	Peptidyl-prolyl cis-trans isomerase F, mitochondrial OS=Homo sapiens OX=9606 GN=PPIF PE=1 SV=1	0.959	1.041	0.998	0.594	0.571	0.57	0.603	0.985	0.947	0.945	1	1	1	0.00669349	0.0670787	0.00447123	0.0199843	1	1	1	94.5	89.8	85.5	66.2	73.9	54.8	85.3	110.3	72.5	82	86.5	75.3	74.6	100.4	143.6	119.8	149.6	99.5	166.5	187.8	129.8	70.6	82.5	72.6	82.6	81.8	87.7	67.3
P09668	Pro-cathepsin H OS=Homo sapiens OX=9606 GN=CTSH PE=1 SV=4	0.634	0.863	0.547	1.863	2.16	1.181	1.8	1.035	1.2	0.656	1	1	0.408662	0.00805225	0.00187295	1	0.00433394	1	1	1	103.2	124.7	131.1	119.1	108.2	79.7	93.5	125.4	93.7	158.8	142.5	135.3	112.8	71.3	58.1	58.1	53.1	51.8	81.6	39.2	67.3	64.3	56.1	68.6	75.3	52.5	108.5	82.3
Q9UNH7	Sorting nexin-6 OS=Homo sapiens OX=9606 GN=SNX6 PE=1 SV=1	1.032	0.977	1.009	1.125	1.151	1.162	1.225	0.919	0.94	0.948	1	1	1	1	0.313844	0.38614	0.0514787	1	1	1	86.7	98.6	95.8	106.5	95.6	115.8	96.3	90.9	98.5	105.5	95.9	108.3	108.7	94.7	78.9	88.7	77.4	79.1	93.3	92	85.5	94.8	101	94.8	97.9	99.4	106.1	112.7
Q9Y617	Phosphoserine aminotransferase OS=Homo sapiens OX=9606 GN=PSAT1 PE=1 SV=2	1.177	0.932	1.097	0.283	0.304	0.333	0.281	1.006	1.079	1.184	1	1	1	1.42424e-05	7.25451e-05	0.000370189	8.67872e-07	1	1	1	85.7	80.1	50	59.8	59.6	42.2	70.9	109.9	64.2	60.4	66.9	47.5	56.3	88.5	221.2	211.4	242.7	187.2	219.3	167.7	202.4	51.8	92.4	70.4	165.4	98.9	66.4	61.1
Q92522	Histone H1.10 OS=Homo sapiens OX=9606 GN=H1-10 PE=1 SV=1	2.118	0.986	2.088	1.267	1.285	2.683	1.463	0.866	0.878	1.834	1	1	1	1	1	0.00211076	0.0889942	1	1	1	61.5	57.7	91.3	154.2	68.8	182	86.2	62.4	96.1	119.3	90.3	81	87.4	86.7	51.2	69.8	68	77.9	55.2	43	69.5	189.2	205.6	242.7	78.3	115.9	107.4	182.5
P19971	Thymidine phosphorylase OS=Homo sapiens OX=9606 GN=TYMP PE=1 SV=2	0.868	0.908	0.789	1.34	1.476	1.164	1.588	0.844	0.929	0.733	1	1	1	0.757479	0.149088	1	0.0429085	1	1	1	110.3	105.6	95.5	124.2	87.9	102	101.2	87.9	75.9	103.3	112.3	125.7	188.8	113.2	76.1	80.7	68.1	77.9	70.4	80.5	69.6	75.2	88.6	69.9	105.8	116.1	77.6	101.6
P55083	Microfibril-associated glycoprotein 4 OS=Homo sapiens OX=9606 GN=MFAP4 PE=1 SV=2	2.044	1.252	2.559	1.816	1.451	3.713	2.332	0.779	0.622	1.592	1	1	1	0.476259	1	0.00628612	0.0860543	1	1	1	46.1	51.9	106.8	266.8	85.6	409.2	74.4	32.1	110	84.1	60.6	68.4	76.4	61.1	25.9	25.3	52.9	67.3	47.1	46.7	51.4	289.6	276.2	610	95.8	103.8	76.7	175
Q9HC35	Echinoderm microtubule-associated protein-like 4 OS=Homo sapiens OX=9606 GN=EML4 PE=1 SV=3	0.855	1.039	0.888	1.197	1.153	1.024	1.206	0.993	0.956	0.849	1	1	1	0.707941	0.584395	1	0.0256422	1	1	0.427396	100.9	104.4	105.3	98.7	99	92.6	108	92.3	96.9	95.5	97.1	102.6	125.6	98.7	85.1	74.6	84.3	81.9	81.2	100.6	93.3	78	81.8	80	86.3	97.8	96.5	90.6
P07858	Cathepsin B OS=Homo sapiens OX=9606 GN=CTSB PE=1 SV=3	0.544	0.999	0.544	1.739	1.741	0.947	1.576	1.104	1.104	0.601	0.0533164	1	0.0289258	0.00912264	0.00613724	1	0.00812062	1	1	0.044764	97.9	137.8	129.2	119.9	137.2	95.1	113.3	111.7	111.9	95	151.7	123.9	128.2	120	85.1	68.9	61.1	59.6	81.2	68	70.8	56.2	54.4	65.3	65.4	66.1	116.7	64.9
Q16555	Dihydropyrimidinase-related protein 2 OS=Homo sapiens OX=9606 GN=DPYSL2 PE=1 SV=1	1.21	0.906	1.097	1.438	1.587	1.741	1.616	0.89	0.982	1.077	1	1	1	1	0.522729	0.0471057	0.059083	1	1	1	72.8	91.7	94.9	129.4	73.7	181.6	82.7	80.8	101.2	136.9	92.1	114.8	118.9	87.1	63.7	62.1	59.8	71.4	60.1	67.6	72.7	109.3	169.4	145	76.8	89.3	110.9	165.6
P15586	N-acetylglucosamine-6-sulfatase OS=Homo sapiens OX=9606 GN=GNS PE=1 SV=3	0.918	1.015	0.932	1.811	1.784	1.662	2.144	0.845	0.832	0.775	1	1	1	0.106975	0.0671627	0.0891711	0.001145	1	1	1	68.1	126.9	117.2	112.7	80.7	98.5	104.3	97.6	100.7	115.8	103.9	102.8	94.7	112	57.6	67.2	46.2	54.6	55.9	67.2	66.1	95.7	73.4	111.5	69.7	66.9	146.6	107.5
P07327	Alcohol dehydrogenase 1A OS=Homo sapiens OX=9606 GN=ADH1A PE=1 SV=2	0.588	1.581	0.929	0.668	0.423	0.393	0.525	1.274	0.806	0.749	1	1	1	1	0.137701	0.0296484	0.172103	1	1	1	114.7	125.1	111.2	51.2	108.4	50.3	124	110	64.6	70.4	85.8	48.7	34.2	134.6	185.9	146.1	178.1	189	139	166.5	163.5	45	78.9	65.4	100.6	111	44.2	39.4
Q9H2A2	2-aminomuconic semialdehyde dehydrogenase OS=Homo sapiens OX=9606 GN=ALDH8A1 PE=1 SV=1	0.669	1.139	0.762	0.735	0.646	0.492	0.605	1.214	1.066	0.812	1	1	1	0.253986	0.465305	0.000516283	0.00981011	1	1	1	116.8	108.8	89.8	70.3	100.9	54.2	119.8	137.3	86.4	88.6	104.2	86.6	71.3	108.3	99.7	134.3	185.6	137.3	148.6	140.7	133.4	60.9	53.8	67.5	92.6	89	71.2	54.9
P51888	Prolargin OS=Homo sapiens OX=9606 GN=PRELP PE=1 SV=1	1.435	0.872	1.252	1.385	1.587	1.987	1.256	1.102	1.264	1.582	1	1	1	1	1	0.0106443	1	1	1	1	52.9	55	97.2	164.5	97.4	162.6	82.1	50.1	154.3	168	111.5	94.7	118.6	79.5	41.6	50.5	71.8	83	70.2	66	75.8	139.5	270.3	242.1	87.3	116.3	100.4	217
Q04637	Eukaryotic translation initiation factor 4 gamma 1 OS=Homo sapiens OX=9606 GN=EIF4G1 PE=1 SV=4	1.012	0.952	0.963	0.799	0.839	0.809	0.837	0.955	1.003	0.966	1	1	1	0.0869864	0.776869	0.0208615	0.214258	1	1	1	102.9	88.6	90.3	93	89.6	80.9	91.8	103.3	94.5	98	91.3	94.9	104.4	94.8	113	130.9	119.1	122	98.5	108.9	99.8	71.4	87.5	95.3	88.7	98	97.5	91.4
P09327	Villin-1 OS=Homo sapiens OX=9606 GN=VIL1 PE=1 SV=4	1.015	0.767	0.779	0.401	0.523	0.407	0.436	0.922	1.201	0.935	1	1	1	0.0191104	0.86168	0.0074239	0.00661196	1	1	1	63.9	92.6	90.4	58.9	73.7	65.7	60.4	138.7	97.7	122.8	85.7	73.3	77.4	85.7	65.9	253.9	210.8	156.3	175.8	127.1	163.8	76.1	64.9	77.9	54.2	60	66.7	92.8
P01834	Immunoglobulin kappa constant OS=Homo sapiens OX=9606 GN=IGKC PE=1 SV=2	1.826	0.676	1.234	1.482	2.193	2.706	1.666	0.889	1.316	1.624	1	1	1	0.681203	0.774105	0.00211031	0.471171	1	1	1	59.3	78.2	79.2	149.2	127.2	315.7	73	73.9	117.5	126.7	92.6	117.2	122.4	93.4	53.5	50.1	53	59.9	55.2	46.7	55.3	520.5	144.7	393.9	112.1	135.7	95.7	149.9
Q15582	Transforming growth factor-beta-induced protein ig-h3 OS=Homo sapiens OX=9606 GN=TGFBI PE=1 SV=1	0.67	1.264	0.846	2.1	1.661	1.406	2.196	0.956	0.757	0.64	0.563875	1	1	0.000401475	0.0989955	0.697846	3.90976e-05	1	1	0.32786	107.1	97.7	124.6	229.3	91.9	166.7	119.7	63.8	103.8	148.2	98.4	94.7	89.8	76.2	56.8	56.1	56.7	70.6	57	64.7	64.6	74.2	100.7	89.2	76.1	80.1	66	82.3
O95394	Phosphoacetylglucosamine mutase OS=Homo sapiens OX=9606 GN=PGM3 PE=1 SV=1	0.858	1.049	0.9	0.81	0.772	0.695	0.79	1.025	0.977	0.879	1	1	1	0.206317	0.163743	0.000232694	0.032247	1	1	1	107.2	101.1	94.2	89.7	96.3	82.9	101.6	86.6	96.8	89.6	87	109.1	91.8	96.8	116.3	113.3	120.4	118.9	125.7	124.5	114.5	64.2	77.5	71.6	82.6	83	89.4	104.3
Q9UJ68	Mitochondrial peptide methionine sulfoxide reductase OS=Homo sapiens OX=9606 GN=MSRA PE=1 SV=1	0.846	1.039	0.879	0.685	0.659	0.579	0.584	1.173	1.128	0.992	1	1	1	0.0829608	0.152159	0.00804292	0.00342658	1	1	1	97.2	98.3	94.9	74.1	83.5	57	112.1	117.9	91.3	85.6	99.2	84	81.9	94.4	114.5	138.5	144.4	116.1	127.6	140.1	142.1	80.2	79.2	80.3	83.5	97.7	80.4	73.3
P49207	60S ribosomal protein L34 OS=Homo sapiens OX=9606 GN=RPL34 PE=1 SV=3	0.802	0.906	0.727	0.692	0.764	0.555	0.759	0.911	1.006	0.731	0.715897	1	0.100728	0.0195327	0.140974	1.41971e-06	0.0307615	1	1	0.0316195	98.4	90.8	87.9	84.6	82.9	92.2	105.9	103.6	82.9	100.3	89.3	103	114.5	86.9	132.3	129	136.7	146	113.4	131.3	111.7	50.6	78.6	54	75.1	72.9	78.1	71.2
Q9P0M6	Core histone macro-H2A.2 OS=Homo sapiens OX=9606 GN=MACROH2A2 PE=1 SV=3	1.177	0.769	0.906	1.479	1.921	1.74	1.818	0.813	1.057	0.957	1	1	1	1	0.0787749	0.231107	0.0185332	1	1	1	85.8	84.8	90.6	97.7	70.5	104.7	84.9	98.2	111.5	156.8	105.4	124.5	113.9	90.2	54.4	76.6	62.2	56.1	58	47.7	66.4	74.2	132.7	101	73.7	91.5	105	194.6
O43175	D-3-phosphoglycerate dehydrogenase OS=Homo sapiens OX=9606 GN=PHGDH PE=1 SV=4	0.931	1.129	1.052	0.365	0.323	0.339	0.31	1.174	1.04	1.093	1	1	1	0.00109732	0.000167315	0.000954125	1.38721e-05	1	1	1	113.4	74.3	70.4	56.1	92.7	41.7	77	80.4	68.3	65	65.8	40.1	39.2	97.7	203.8	152	215.7	180.8	205.1	196.9	228.6	53.6	103.5	69.2	106.7	138.3	42.5	57.8
A0A075B6R9	Probable non-functional immunoglobulin kappa variable 2D-24 OS=Homo sapiens OX=9606 GN=IGKV2D-24 PE=1 SV=1	2.67	0.687	1.835	2.041	2.97	5.449	2.851	0.716	1.042	1.912	1	1	1	0.277789	0.161261	0.000537072	0.0523885	1	1	1	41	64	62.6	113.6	112.4	307.1	56.7	61.1	93.1	110.2	72.5	127.6	144.8	74.3	31.3	43.9	30.6	42.5	31.7	17.5	22.9	527.9	168.8	390.8	60.5	174.6	96.7	170.8
P01859	Immunoglobulin heavy constant gamma 2 OS=Homo sapiens OX=9606 GN=IGHG2 PE=1 SV=2	1.388	0.891	1.237	2.466	2.768	3.423	2.326	1.06	1.19	1.471	1	1	1	0.286973	0.368598	0.00905134	0.16772	1	1	1	49.8	77.3	94	188.6	176.5	358.7	65.7	69.4	127.3	133.6	100.7	105.5	168.5	91.6	37	35.2	35.8	56.4	41.8	38.1	52.9	539	119.6	335.3	68.2	130.4	91.2	150.4
P50995	Annexin A11 OS=Homo sapiens OX=9606 GN=ANXA11 PE=1 SV=1	1.042	0.965	1.006	1.482	1.535	1.544	1.608	0.921	0.954	0.96	1	1	1	0.0153093	0.0200917	0.00114482	0.000140002	1	1	1	103.2	104.7	104.2	129.5	99.7	123.9	88.9	81.3	107.9	124.9	99.3	115.7	108.4	95.2	68.3	68.5	65.3	70.3	72.4	72.7	70.6	95.5	135.6	115.7	99.7	96.8	108.6	134.4
O60218	Aldo-keto reductase family 1 member B10 OS=Homo sapiens OX=9606 GN=AKR1B10 PE=1 SV=2	0.531	0.904	0.48	3.984	4.408	2.118	3.379	1.179	1.305	0.627	1	1	1	0.00887753	0.00230743	0.697846	0.0173256	1	1	1	113.3	183	202.3	186.2	114.6	47.8	123.1	100.3	136.2	114.9	230.7	196.9	242.2	95.3	31.5	30.9	30.9	30.3	26.6	27.8	38.8	36.4	36	65.4	109.1	35.2	195.8	69.5
Q16881	Thioredoxin reductase 1, cytoplasmic OS=Homo sapiens OX=9606 GN=TXNRD1 PE=1 SV=3	1.051	1.088	1.144	1.25	1.149	1.315	1.151	1.087	0.999	1.143	1	1	1	0.875807	1	0.020121	0.439158	1	1	1	113.3	113.4	103	111.3	106.3	90	99.3	97.7	97.7	96.3	105.5	92.6	97.7	92.2	85	96.2	81.2	90.1	85.4	79.2	77.7	94.4	111.7	117.8	137.9	107.1	140	103.3
P0C7P0	CDGSH iron-sulfur domain-containing protein 3, mitochondrial OS=Homo sapiens OX=9606 GN=CISD3 PE=1 SV=1	0.738	1.067	0.787	0.671	0.629	0.495	0.707	0.948	0.889	0.7	1	1	1	1	0.941676	0.000905236	0.600972	1	1	0.758646	105.7	93.4	83.6	86.1	119.5	85.2	82.7	80.2	69.1	80.7	87.3	109.9	122.9	76.7	138.2	121.8	178.3	119.8	101.7	128.4	129	63.5	64.9	60.2	66.3	79.7	44.3	44.1
O75874	Isocitrate dehydrogenase [NADP] cytoplasmic OS=Homo sapiens OX=9606 GN=IDH1 PE=1 SV=2	0.657	1.132	0.744	0.937	0.827	0.615	0.753	1.243	1.098	0.817	1	1	1	1	1	0.00275792	0.0662502	1	1	1	118.5	116.1	99.9	85.4	133.1	61.2	113.3	109.1	91	87.6	105.9	93.4	100	109.9	141	112.1	135.3	120.8	129.6	117.2	120.9	56.8	74.4	66	103.6	92.4	87.5	72.2
O14756	17-beta-hydroxysteroid dehydrogenase type 6 OS=Homo sapiens OX=9606 GN=HSD17B6 PE=1 SV=1	0.715	1.641	1.173	0.534	0.325	0.382	0.47	1.135	0.692	0.812	1	1	1	0.851146	0.0357672	0.0602958	0.152972	1	1	1	166.9	99.6	58.8	56.7	143.9	56	128.4	97.6	60.7	57.1	62.3	54.3	47.3	70	249.7	128.9	186.5	90.7	207.1	149.2	270.6	71.2	70.2	74.8	81.3	147.9	54.1	45.7
Q9BSJ8	Extended synaptotagmin-1 OS=Homo sapiens OX=9606 GN=ESYT1 PE=1 SV=1	0.958	1.062	1.016	1.255	1.183	1.202	1.243	1.01	0.951	0.967	1	1	1	0.00332502	0.0350643	0.00161724	0.00239716	1	1	1	117.6	116.2	110.5	98.2	109.1	104.7	105.5	104.6	100.4	101.5	113.1	103.7	102.8	102.8	91.2	83.1	85.9	86.9	83.8	90	95.3	103.5	111.5	117.3	104.5	96.8	117	99.7
P00738	Haptoglobin OS=Homo sapiens OX=9606 GN=HP PE=1 SV=1	0.933	0.895	0.835	0.361	0.404	0.337	0.348	1.04	1.162	0.97	1	1	1	0.00887753	0.00518489	0.000516283	9.20042e-05	1	1	1	72.4	80.8	72.3	75.2	69.3	144	66.5	80.9	66.1	93.2	84.8	80.9	86.3	59.3	200.2	291.4	130.5	232.6	87.2	111.7	267.7	67.5	54	69.7	62.5	105.6	88.8	52.6
P09210	Glutathione S-transferase A2 OS=Homo sapiens OX=9606 GN=GSTA2 PE=1 SV=4	0.549	1.32	0.725	0.63	0.477	0.346	0.439	1.436	1.088	0.788	1	1	1	1	0.181345	0.0122398	0.0403195	1	1	1	147.1	104.4	99.2	70.6	159.9	33.7	125.7	106.7	86.6	79.1	76.2	58.9	52.6	129.9	238.8	149.1	154	133.7	200.3	165.9	172.2	54.8	79.8	57.3	117.7	102	45.1	41
Q9NZU5	LIM and cysteine-rich domains protein 1 OS=Homo sapiens OX=9606 GN=LMCD1 PE=1 SV=1	1.768	0.728	1.287	1.157	1.59	2.046	1.43	0.809	1.112	1.431	1	1	1	1	0.778278	0.0169329	0.368505	1	1	1	69.7	83.1	78.8	108.8	79.2	150.3	75.1	71.5	117.9	144.2	98.6	108.8	145.1	86.6	68.4	64.9	61.3	72.1	62.2	71.6	70.9	140	172.9	170.7	102.5	101.9	116.6	161.8
Q9Y490	Talin-1 OS=Homo sapiens OX=9606 GN=TLN1 PE=1 SV=3	1.043	0.983	1.026	1.135	1.155	1.184	1.205	0.941	0.958	0.982	1	1	1	0.691502	0.869846	0.647872	0.0298415	1	1	1	88	96.8	97.1	108.4	89	128.7	102	86.9	107.9	105.2	94	106.3	98.8	90.4	75.8	88.6	83.6	85.6	82.9	89.3	86.3	74.8	120	101.9	98.7	91.5	101.3	112.4
P21333	Filamin-A OS=Homo sapiens OX=9606 GN=FLNA PE=1 SV=4	1.742	0.757	1.318	1.225	1.619	2.134	1.525	0.803	1.062	1.399	1	1	1	1	0.551876	0.00905134	0.0768746	1	1	1	60	82.4	88	124.8	68	168.1	79.8	63.6	123.8	142.8	93.3	108.8	123.1	83.7	54.3	56	71.6	64	67.6	67.2	67.4	143.5	184.8	175.9	94.7	85.8	105.1	170.6
P62241	40S ribosomal protein S8 OS=Homo sapiens OX=9606 GN=RPS8 PE=1 SV=2	0.985	0.983	0.968	0.801	0.815	0.789	0.811	0.988	1.006	0.974	1	1	1	0.047087	0.0196299	0.00153131	0.00173183	1	1	1	95.8	115.2	100.5	89.7	93.3	95.4	100.8	98.3	92.2	95	94.2	98.8	104.7	97.5	115.2	128.9	151.7	140.2	119.5	117.2	106.3	80.9	94.3	91.6	94.4	97.9	95.2	95.4
P30046	D-dopachrome decarboxylase OS=Homo sapiens OX=9606 GN=DDT PE=1 SV=3	0.714	0.75	0.536	0.52	0.693	0.371	0.52	1.001	1.334	0.715	1	1	1	0.125051	1	0.00291206	0.0363583	1	1	1	72.3	113.9	104	72.7	105	71.3	90.5	121.7	120.6	98.6	128.5	79.3	70.8	124	166.9	223.8	102.1	100.7	174.1	178.3	181.4	54.1	58.6	45.4	120.2	74.9	115.9	64.7
Q9Y5P6	Mannose-1-phosphate guanyltransferase beta OS=Homo sapiens OX=9606 GN=GMPPB PE=1 SV=2	1.054	0.964	1.016	0.687	0.713	0.724	0.702	0.979	1.016	1.032	1	1	1	0.0705702	0.359344	0.0292413	0.0256422	1	1	1	83.3	107.4	91.1	83	78.5	87.4	81.2	83.5	93.3	82.2	97.9	86.4	84	110.8	103.6	142.4	119.2	154.2	121.2	115.5	146.2	68.9	80.9	81.7	100.4	93.8	87.8	94.5
Q15121	Astrocytic phosphoprotein PEA-15 OS=Homo sapiens OX=9606 GN=PEA15 PE=1 SV=2	1.462	0.738	1.079	1.206	1.634	1.763	1.639	0.736	0.997	1.075	1	1	1	1	0.492227	0.0321946	0.00943827	1	1	1	63.3	74.1	97.9	136.9	80.9	144.3	66.6	72.1	109.6	110.2	92.5	109.8	117.3	101	61	69.5	59	71.3	70.6	66.3	67.1	94.9	118.3	131.2	91.9	118.6	108.9	164.4
P01911	HLA class II histocompatibility antigen, DRB1 beta chain OS=Homo sapiens OX=9606 GN=HLA-DRB1 PE=1 SV=2	0.688	1.507	1.037	2.762	1.833	1.901	2.442	1.131	0.751	0.778	1	1	1	0.209291	0.921619	0.280216	0.0263303	1	1	1	58.6	95.6	153.8	132.5	132.4	196.5	113.5	54.7	62.9	82.7	124.7	87.9	110.4	157.4	32	56.3	45.1	47.9	54.5	47.3	50.9	180.1	133.6	91.1	85	45.4	102.5	87.2
O43488	Aflatoxin B1 aldehyde reductase member 2 OS=Homo sapiens OX=9606 GN=AKR7A2 PE=1 SV=3	0.899	1.061	0.954	0.897	0.845	0.806	0.879	1.021	0.962	0.917	1	1	1	1	1	0.0534823	1	1	1	1	106.4	111	99.8	85.8	104	83.7	96	83.9	94.1	91.5	112.5	106.1	93.1	106.9	142.1	100.5	108.2	126.3	107.1	118.7	111.3	62.5	89.9	74.3	86.6	89.7	93.8	90.1
P05546	Heparin cofactor 2 OS=Homo sapiens OX=9606 GN=SERPIND1 PE=1 SV=3	0.911	1.577	1.437	2.521	1.599	2.297	1.918	1.314	0.833	1.198	1	1	1	0.00541842	0.136504	0.000153387	0.00387292	1	1	1	73.6	79.5	148.7	180.3	144.9	195	103.5	91.9	131.3	90.7	86.7	79.6	114.3	104.2	57.5	76	49.9	58.4	47.5	38.6	61	259.2	147.2	198.1	95.9	129.7	132	118.1
Q14956	Transmembrane glycoprotein NMB OS=Homo sapiens OX=9606 GN=GPNMB PE=1 SV=2	0.328	0.828	0.272	5.238	6.329	1.719	3.048	1.718	2.076	0.564	1	1	0.686672	0.000941678	0.000176273	0.375094	0.00387292	1	1	1	46.1	394.4	219	95.2	98.8	189.4	159.8	125.8	200.7	160.1	257.4	149	197.1	193.1	30.2	33.7	30.5	33.1	20.4	21.8	33.3	74	41.4	52.5	47.4	26.1	252	75.1
Q9UBR1	Beta-ureidopropionase OS=Homo sapiens OX=9606 GN=UPB1 PE=1 SV=1	0.728	1.174	0.855	0.555	0.473	0.404	0.487	1.139	0.97	0.829	1	1	1	0.0105402	0.00169347	6.16183e-05	0.000172351	1	1	1	94.5	117.8	95.7	68.6	105.2	54.4	96.4	63	81.5	66.2	102.6	81.6	69.4	126.6	167	122.6	193.1	189.3	154.6	172.4	178.8	73.4	69.6	60.8	82.1	86.7	60.5	57.4
P11766	Alcohol dehydrogenase class-3 OS=Homo sapiens OX=9606 GN=ADH5 PE=1 SV=4	0.724	1.197	0.867	0.792	0.662	0.574	0.742	1.068	0.892	0.774	1	1	1	0.365318	0.00518489	8.54722e-05	0.0430307	1	1	1	105.8	104.1	103.1	86.3	92.4	84.2	102.1	85.6	74.9	85.3	90.5	74.6	75.3	104.8	128.8	103.1	108.1	118	145.2	133.4	145.5	53.7	82.2	71.9	84.8	84.3	72.1	74
P16219	Short-chain specific acyl-CoA dehydrogenase, mitochondrial OS=Homo sapiens OX=9606 GN=ACADS PE=1 SV=1	0.929	0.938	0.871	0.565	0.603	0.525	0.46	1.23	1.312	1.143	1	1	1	0.0231093	0.778278	0.0381106	0.000600441	1	1	1	87.6	90.9	88.2	70.4	101.3	59.2	85.2	132.8	93.3	79.8	133	103.7	86.1	88.5	125	161	195.1	115.1	105.5	154.9	158.5	65.1	79.1	64.9	124.1	104.3	120.9	81.3
P23083	Immunoglobulin heavy variable 1-2 OS=Homo sapiens OX=9606 GN=IGHV1-2 PE=1 SV=2	1.703	0.7	1.192	2.372	3.389	4.039	2.573	0.922	1.317	1.57	1	1	1	0.603251	0.43615	0.0116752	0.266191	1	1	1	40.3	49.7	73	136.9	108.1	601.6	77.1	56.1	110.2	178.4	72.5	153.5	133.5	84.1	28.4	30.3	32.5	42.3	33.9	31.8	44.8	527.5	145.4	346.9	75.1	111.9	73.1	131.3
P00761	Trypsin (Laboratory-Cont) OS=Sus scrofa PE=1 SV=1	1.007	0.597	0.601	1.244	2.085	1.253	1.851	0.672	1.126	0.677	1	1	1	1	0.000480236	0.0535165	0.000999399	1	1	1	131.2	58	78.3	79.9	81.5	83.3	85.8	103.9	192.5	169.5	131.7	132.9	136.6	137	71.8	51.8	54.2	60.7	65.5	72	75.5	215.7	106.6	144.7	76.1	82.1	79.3	73.8
Q9BTV4	Transmembrane protein 43 OS=Homo sapiens OX=9606 GN=TMEM43 PE=1 SV=1	1.108	1.08	1.197	1.286	1.191	1.425	1.29	0.997	0.923	1.105	1	1	1	0.749908	1	0.0321946	0.419641	1	1	1	91.9	92.2	108.7	100.2	114.2	129.3	103.7	84.7	112.8	125.7	102.3	94.7	96.1	93.7	80.3	80.7	68.5	90	78.5	92.6	100.1	115	172.7	137	96.6	98.2	83.9	138.6
Q96GK7	Fumarylacetoacetate hydrolase domain-containing protein 2A OS=Homo sapiens OX=9606 GN=FAHD2A PE=1 SV=1	0.665	1.14	0.758	0.835	0.733	0.556	0.575	1.453	1.275	0.967	1	1	1	0.718561	0.499806	0.0104396	0.00861655	1	1	1	114.7	114.2	96	63.1	113.2	63.4	109.4	115.9	95.9	74.4	97.4	85.4	78.1	117.2	168.3	112.9	137.8	130.6	119.2	139.6	130.9	88.6	68.4	60.1	101.9	96.5	72.8	59.6
Q04828	Aldo-keto reductase family 1 member C1 OS=Homo sapiens OX=9606 GN=AKR1C1 PE=1 SV=1	0.685	1.038	0.711	0.714	0.688	0.489	0.656	1.089	1.049	0.745	1	1	1	1	1	0.021332	0.178972	1	1	1	113.7	126.6	74.4	73	154.2	44.9	97.8	135	85.5	85.4	118.4	73.5	94.2	98.2	136.9	201.8	139.9	106.9	133.3	116.3	141.8	50.4	78.7	54.3	143.3	67	73	61.5
P36578	60S ribosomal protein L4 OS=Homo sapiens OX=9606 GN=RPL4 PE=1 SV=5	0.977	0.95	0.928	0.848	0.893	0.829	0.914	0.929	0.978	0.908	1	1	1	0.206752	0.834448	0.00395038	1	1	1	1	94.6	88.4	96	91.6	88.7	91.1	97.4	99.9	88	100.7	89.8	98.9	96.4	93.7	107.9	119	117.3	116	104.1	99.6	96.9	69.9	83.1	82.3	91.3	89.5	96.7	93.4
P16401	Histone H1.5 OS=Homo sapiens OX=9606 GN=H1-5 PE=1 SV=3	1.655	1.073	1.777	2.016	1.878	3.337	1.979	1.019	0.949	1.687	1	1	1	0.804174	0.492227	0.00124657	0.0896122	1	1	1	47.4	50.6	96.9	159.8	55.3	204.9	115.5	76.7	90.3	136.5	89.9	81	111.5	95.1	38.7	104.6	48.6	50	48.1	41.1	35.5	215.4	160.3	206.7	95.6	130.8	122	222.8
P49419	Alpha-aminoadipic semialdehyde dehydrogenase OS=Homo sapiens OX=9606 GN=ALDH7A1 PE=1 SV=5	0.74	1.224	0.906	0.825	0.674	0.61	0.714	1.155	0.944	0.855	1	1	1	1	0.23067	0.0271405	0.27287	1	1	1	122.6	112.5	103.4	78.4	118.1	58.4	106.5	79.8	92.7	80	93.2	87	63.8	112.8	125.7	119.9	136.4	110.2	162	129.1	140.7	52.1	86.4	64.8	117.9	113.4	78.8	67.5
O95834	Echinoderm microtubule-associated protein-like 2 OS=Homo sapiens OX=9606 GN=EML2 PE=1 SV=1	0.977	1.002	0.978	1.241	1.239	1.212	1.329	0.934	0.932	0.912	1	1	1	0.760987	0.989678	0.294086	0.0109103	1	1	1	97.6	103.6	108	103.1	89.5	103.5	88.4	83.4	103.9	105.7	92.4	113.1	102.9	94.7	80.2	86.8	76.1	85	71.4	90.6	83.1	100.7	107	102.4	90.4	94.4	111.8	98.6
P00367	Glutamate dehydrogenase 1, mitochondrial OS=Homo sapiens OX=9606 GN=GLUD1 PE=1 SV=2	0.789	1.012	0.798	0.602	0.595	0.475	0.494	1.219	1.205	0.962	1	1	1	0.0019113	0.020977	9.34045e-05	3.13171e-05	1	1	1	94.2	106.6	90.5	64.9	85.3	49.2	98.3	114.6	82.7	89.5	121.4	69	73.1	106.1	150.5	128.8	171.2	162.9	185.1	148.9	134.1	58.5	71.4	67	83.9	88.5	84.5	63.8
P00450	Ceruloplasmin OS=Homo sapiens OX=9606 GN=CP PE=1 SV=1	0.93	1.265	1.176	2.183	1.726	2.029	1.771	1.233	0.974	1.146	1	1	1	0.0199981	0.343559	0.00792821	0.116478	1	1	1	78	85	124.5	227.2	122	271.7	88.9	93.6	137	112.5	96.4	99.1	96.4	89.4	55.9	65.3	42.6	76.2	48.9	67.3	49.7	245.6	89.2	179.7	95.2	119.6	107.1	113.4
Q00266	S-adenosylmethionine synthase isoform type-1 OS=Homo sapiens OX=9606 GN=MAT1A PE=1 SV=2	0.736	0.951	0.7	0.713	0.749	0.524	0.63	1.131	1.188	0.832	1	1	1	0.146734	1	0.0547543	0.0724968	1	1	1	92.5	93.7	71.8	60.7	98.5	53.8	106	112.7	90.4	94.9	100.1	108.7	73.6	97.2	180	105.5	186	114	129.8	106.8	150.1	45.9	68.1	54.7	118.2	106.2	100	64.1
P01619	Immunoglobulin kappa variable 3-20 OS=Homo sapiens OX=9606 GN=IGKV3-20 PE=1 SV=2	1.722	0.778	1.34	1.73	2.224	2.98	1.868	0.926	1.191	1.595	1	1	1	1	1	0.0282802	0.639865	1	1	1	50.1	62.7	70	166.8	115.8	400.6	74.5	61.1	95.7	146.6	82.4	132.3	119.6	82.4	44.4	43	33.8	49.5	41.5	42.2	49.9	396.2	128.3	273.7	88	114.9	88.7	131
Q96AG4	Leucine-rich repeat-containing protein 59 OS=Homo sapiens OX=9606 GN=LRRC59 PE=1 SV=1	0.919	0.979	0.899	0.797	0.815	0.733	0.828	0.963	0.984	0.885	1	1	1	0.88494	1	0.023142	1	1	1	1	95.2	89.7	91.9	83.8	94.4	93.7	94.5	100.7	86.5	95.7	92.1	99.3	102.4	94.9	119.4	128.4	117.5	119.7	98.7	103.7	95.8	61.8	77	63.4	97.1	90.8	86.7	86.1
P54868	Hydroxymethylglutaryl-CoA synthase, mitochondrial OS=Homo sapiens OX=9606 GN=HMGCS2 PE=1 SV=1	0.802	1.144	0.917	0.329	0.287	0.263	0.284	1.158	1.013	0.929	1	1	1	0.0019113	0.00280277	0.000740175	9.67658e-05	1	1	1	84	74.8	71.4	53.1	98.8	29.7	96.5	134.9	65.4	64.7	91.7	63.9	41	72.9	233.5	120	227.7	133.6	250.2	203.9	254.9	48.7	98.2	60	92.7	123.5	52.2	40.9
P06280	Alpha-galactosidase A OS=Homo sapiens OX=9606 GN=GLA PE=1 SV=1	0.818	0.69	0.565	1.504	2.18	1.23	1.585	0.949	1.375	0.776	1	1	0.932605	0.291249	0.00365384	1	0.0317789	1	1	1	64.1	146.8	99.9	83.1	89.6	160.2	94.8	130.5	139.2	141.9	163.8	137.4	121.4	100	58.8	63	59.5	59.3	72.5	76	75.8	62.6	67.1	77.6	87.2	70.6	131	97.4
P30047	GTP cyclohydrolase 1 feedback regulatory protein OS=Homo sapiens OX=9606 GN=GCHFR PE=1 SV=3	0.912	0.998	0.91	0.643	0.644	0.586	0.626	1.026	1.028	0.936	1	1	1	0.0222359	0.0758903	0.00872143	0.00483751	1	1	1	129.4	122.6	99.5	77.4	114.1	82.3	106.3	120.3	112.8	90.1	111.8	104.4	94.6	106.5	169.8	165.4	208.8	182.5	159.6	159	160.4	94.9	106.9	97	111.2	110.1	87.4	77.9
P42765	3-ketoacyl-CoA thiolase, mitochondrial OS=Homo sapiens OX=9606 GN=ACAA2 PE=1 SV=2	0.831	0.983	0.817	0.572	0.582	0.476	0.531	1.077	1.096	0.895	1	1	1	0.0115433	0.104337	0.000704907	0.00270702	1	1	1	72.9	98.3	87.7	67.4	112.7	59.5	92.1	136.4	75.2	77.6	100.2	96.4	89.2	84.9	153.2	129.2	180.6	109.9	200	123.4	185	50.2	72.9	58.5	100.2	125.2	76.1	65.3
P00441	Superoxide dismutase [Cu-Zn] OS=Homo sapiens OX=9606 GN=SOD1 PE=1 SV=2	0.732	1.222	0.895	0.787	0.644	0.576	0.696	1.13	0.924	0.827	1	1	1	0.255007	0.0029956	0.000516283	0.0117467	1	1	1	110.3	109.3	96.7	87.6	112.8	63.7	102.2	83.6	74.9	85	84.1	82.1	59.6	102.5	137.3	129.1	131.6	142.9	129.9	115	124.5	66.5	77	74.8	101.3	92.7	72.7	61.7
A0A0A0MRZ8	Immunoglobulin kappa variable 3D-11 OS=Homo sapiens OX=9606 GN=IGKV3D-11 PE=3 SV=6	2.216	0.619	1.372	1.463	2.364	3.242	1.731	0.845	1.365	1.873	1	1	1	1	0.649688	0.00628612	0.597404	1	1	1	49.3	60.4	64.8	126.2	94.6	402.1	64.1	69.7	107.2	155.7	74.3	119.9	104.6	80.4	40	44.3	34.3	39.2	50.3	52.6	48.8	389.8	143.5	313.2	82.2	114.1	94.3	150.3
P45954	Short/branched chain specific acyl-CoA dehydrogenase, mitochondrial OS=Homo sapiens OX=9606 GN=ACADSB PE=1 SV=1	0.819	0.959	0.785	0.567	0.592	0.465	0.474	1.197	1.248	0.98	1	1	1	0.0169742	0.576547	0.00137967	0.000733542	1	1	1	94.6	89	81.4	65.6	110.9	46.1	90.3	110	86.2	90.7	141.7	92.8	78.3	117.6	178.5	114	139.9	128.5	175.7	174.3	156.8	43	81.5	57.5	137.5	94.3	72.9	57.3
P62753	40S ribosomal protein S6 OS=Homo sapiens OX=9606 GN=RPS6 PE=1 SV=1	0.919	0.983	0.903	0.884	0.899	0.812	0.947	0.933	0.949	0.857	1	1	1	0.793172	1	0.0157309	1	1	1	0.798373	99.7	90	102.2	95.2	86.2	84.5	95.2	96.1	89.5	100.3	92.7	96.8	104.4	99.9	105.8	118.2	121.3	123.9	97.8	107.7	95.7	65.1	83.3	81.3	91.4	87.4	93.3	96.4
P30041	Peroxiredoxin-6 OS=Homo sapiens OX=9606 GN=PRDX6 PE=1 SV=3	1.008	0.972	0.98	0.566	0.582	0.57	0.596	0.949	0.976	0.956	1	1	1	0.00240448	0.00367155	0.00182051	0.00131043	1	1	1	120.6	95.4	89.8	82	99.6	72.6	91.1	102.8	93.7	91.4	101.2	103.7	78.1	93.3	161.2	125.9	175.7	139.2	164.1	146.9	162	80.2	96.2	80.3	122.8	114.7	91.9	76.7
Q15149	Plectin OS=Homo sapiens OX=9606 GN=PLEC PE=1 SV=3	1.095	0.843	0.923	1.109	1.316	1.214	1.207	0.919	1.09	1.006	1	1	1	1	0.0323392	0.124616	0.0645854	1	1	1	92.6	89.2	99.9	91.4	89.8	111.2	92.3	93.8	111.3	112.1	104.9	109.5	118.3	93.2	79	80.2	84.2	82.9	86.4	83.2	94.3	82.4	108.8	96.1	101.1	98.4	105.1	118
P01903	HLA class II histocompatibility antigen, DR alpha chain OS=Homo sapiens OX=9606 GN=HLA-DRA PE=1 SV=2	0.851	1.365	1.162	2.255	1.653	1.92	1.954	1.154	0.846	0.983	1	1	1	0.00109732	0.025382	0.00157678	9.37929e-05	1	1	1	66.1	123	141.1	130.6	95.4	156.8	134.8	66.8	89.3	95.7	114.7	92.5	109.4	131.7	57.1	57.9	41.5	43.1	75.2	61.2	60.5	111.9	123.9	154.5	93.7	81.1	111.2	102.1
Q15800	Methylsterol monooxygenase 1 OS=Homo sapiens OX=9606 GN=MSMO1 PE=1 SV=1	0.898	1.087	0.976	0.666	0.613	0.598	0.548	1.216	1.119	1.092	1	1	1	1	0.393155	0.0804823	0.014682	1	1	1	126.1	97.4	93.8	71.5	128.9	77.5	112.4	117.9	67.8	81.5	89.5	79.7	104.1	107	146.1	153.9	220.3	122.1	88.9	149.9	142.4	66.9	87.4	89.9	99.1	130.4	85.3	75.8
Q14314	Fibroleukin OS=Homo sapiens OX=9606 GN=FGL2 PE=1 SV=1	1.484	1.016	1.508	1.418	1.396	2.105	1.702	0.833	0.82	1.237	1	1	1	1	1	0.0332859	0.336507	1	1	1	70.2	91	96.7	137.1	83.9	166.1	107.7	80.6	111.4	104.1	90.1	95.1	98	83.5	66.2	75.3	57.1	68.1	85.5	70.8	64.4	145.5	184.6	231.5	96.8	103.7	111	143.5
P23141	Liver carboxylesterase 1 OS=Homo sapiens OX=9606 GN=CES1 PE=1 SV=2	0.682	1.129	0.77	0.652	0.577	0.445	0.488	1.335	1.182	0.911	1	1	1	0.382978	0.14308	0.0129743	0.0032269	1	1	1	99	116	106.8	69.1	119.9	45.3	150.7	112.5	86	94.6	114.1	48.5	58.3	127.9	233.8	144.8	219.3	149.3	161.3	205.8	163.8	59.1	72.8	79.3	149.5	81	60	53.8
P41218	Myeloid cell nuclear differentiation antigen OS=Homo sapiens OX=9606 GN=MNDA PE=1 SV=1	1.695	0.999	1.695	1.468	1.469	2.49	1.539	0.954	0.955	1.618	1	1	1	1	1	0.0468302	0.78674	1	1	1	63.5	58.2	90.7	142.3	62.3	108.6	101.1	68.3	93.9	122.6	95.9	90.8	74.3	82.3	55.4	69.3	56.5	61.8	88	50.3	72.7	294.9	153.8	275.4	75.7	87	128.2	161.7
P20700	Lamin-B1 OS=Homo sapiens OX=9606 GN=LMNB1 PE=1 SV=2	1.16	0.924	1.072	1.191	1.29	1.382	1.294	0.92	0.996	1.068	1	1	1	1	0.40087	0.0210937	0.0434787	1	1	1	81.2	92.9	96.4	100.2	82.7	128.5	102.4	89.9	110.8	116.4	105.6	98.8	97.1	104.4	68.8	85.9	70.5	78.6	87.4	81.3	80.9	80.8	112.2	125.1	91	101.2	111.8	166.3
P17655	Calpain-2 catalytic subunit OS=Homo sapiens OX=9606 GN=CAPN2 PE=1 SV=6	1.214	0.823	1	1.411	1.714	1.714	1.663	0.849	1.031	1.03	1	1	1	0.160772	0.0323392	0.00141429	0.00736119	1	1	1	80.2	90	90.7	114.7	88.5	130.2	87.7	75.3	112.8	132.7	113.3	109.3	92.8	102.5	60.6	61.7	63.2	78.1	72.1	63.8	63.8	109.3	173.6	131.3	93.9	101.4	101.7	126.2
Q9Y678	Coatomer subunit gamma-1 OS=Homo sapiens OX=9606 GN=COPG1 PE=1 SV=1	1.036	0.951	0.985	0.835	0.878	0.865	0.876	0.954	1.003	0.988	1	1	1	0.873107	1	0.0506459	0.601718	1	1	1	97.8	97.8	93.6	90.5	93.1	94.1	102.5	99.8	95.6	100.8	98.9	97.8	107.6	95.8	112.7	126.1	110.3	118.5	106.8	121.2	112.3	64.5	92.4	88	97.5	102.4	104	99.6
O14950	Myosin regulatory light chain 12B OS=Homo sapiens OX=9606 GN=MYL12B PE=1 SV=2	1.135	0.853	0.968	1.312	1.538	1.49	1.464	0.896	1.05	1.017	1	1	1	0.949152	0.293626	0.00397063	0.0273965	1	1	1	87.2	93.1	96.9	117	83.6	117.4	80.4	76.6	109.2	121.5	95.4	109.2	110.2	94.5	62.6	64.7	71.2	71	95.9	78.4	68.7	105.7	135.4	159.5	93.8	93	98.5	150.2
A0A0B4J1X5	Immunoglobulin heavy variable 3-74 OS=Homo sapiens OX=9606 GN=IGHV3-74 PE=3 SV=1	1.88	0.54	1.015	2.862	5.302	5.381	3.086	0.928	1.718	1.744	1	1	1	0.772764	0.0997058	0.00756413	0.122878	1	1	1	31.7	68.2	55	150.6	113.1			62.2	161.3	160.4	78.7	126.4			28	25	19.9	25	22.7	21.4		445.6	128.3	336.1	56	118.6
Q9NYQ3	Hydroxyacid oxidase 2 OS=Homo sapiens OX=9606 GN=HAO2 PE=1 SV=1	0.991	1.052	1.043	0.397	0.378	0.394	0.368	1.081	1.028	1.072	1	1	1	0.0280579	0.0795854	0.0332859	0.00736119	1	1	1	66.8	47.3	73.6	54	88.2	60.8	91.9	134	50.2	86.1	63.6	49.1	56.4	81.4	243.3	158.7	168.2	162.5	198.8	251.3	167.6	65.9	66.3	81.6	83.4	80.3	47.5	64.3
Q8N5Z0	Kynurenine/alpha-aminoadipate aminotransferase, mitochondrial OS=Homo sapiens OX=9606 GN=AADAT PE=1 SV=2	0.674	1.448	0.976	0.828	0.572	0.558	0.698	1.186	0.819	0.799	1	1	1	1	0.176228	0.0379465	0.148824	1	1	1	120.3	127.8	127.3	80.2	103.9	68.1	115.2	124.9	79.6	97	85.7	68.1	54.2	77.4	153	104.6	139.1	160.8	156.5	135.4	125.4	77.7	81.1	76.9	111.2	128.3	50.7	50.7
P14550	Aldo-keto reductase family 1 member A1 OS=Homo sapiens OX=9606 GN=AKR1A1 PE=1 SV=3	0.695	1.246	0.866	0.836	0.67	0.58	0.791	1.056	0.847	0.733	1	1	1	1	0.554445	0.00240452	0.848021	1	1	1	118.6	110.1	113.4	94.4	107.7	76.7	108	100.5	101.9	84.2	85.6	64.5	86.6	118.6	137.9	91.9	138.4	129.2	128.2	133.6	110.3	50.1	74.4	60.9	90.9	82.9	79.8	75
O60488	Long-chain-fatty-acid--CoA ligase 4 OS=Homo sapiens OX=9606 GN=ACSL4 PE=1 SV=2	0.94	0.428	0.402	1.793	4.19	1.685	2.709	0.662	1.546	0.622	1	1	0.577365	0.273589	0.0001922	0.582266	0.00851596	1	1	1	64.7	64.6	123.9	126.2	74.3	59.1	136.7	151.2	174.3	125	207.9	173.6	187.6	142.4	40	61.2	46.6	44.4	36.8	39.7	41.4	49.9	69.8	90.3	62.9	63.7	125.5	86
Q01995	Transgelin OS=Homo sapiens OX=9606 GN=TAGLN PE=1 SV=4	2.589	0.467	1.208	1.085	2.326	2.81	1.394	0.779	1.669	2.016	1	1	1	1	0.465305	0.00440839	0.329503	1	1	1	31.8	47.7	67.1	170.1	58.8	149.2	54.9	40.7	126.1	142.3	86.4	126.7	150.1	91	32.1	29.5	56.7	58.7	54.2	48.8	61.6	82.7	186.7	240.1	106.3	152.4	140.8	288.9
P35749	Myosin-11 OS=Homo sapiens OX=9606 GN=MYH11 PE=1 SV=3	2.01	0.786	1.58	1.027	1.306	2.064	1.527	0.672	0.855	1.351	1	1	1	1	1	0.0283835	1	1	1	1	67.6	66.8	92.4	132.2	61	169.1	66.2	66.2	121.5	96.8	86	82.3	95.2	70.9	58.1	57.2	79	94.3	53.1	65.8	79.5	203.6	135.9	298.3	105.3	105.5	84.8	228.1
P01780	Immunoglobulin heavy variable 3-7 OS=Homo sapiens OX=9606 GN=IGHV3-7 PE=1 SV=2	1.43	0.757	1.083	1.717	2.267	2.455	1.848	0.929	1.226	1.328	1	1	1	1	0.450069	0.0200217	0.467765	1	1	1	52.2	63.1	83.4	121.9	108.3	320.5	70.1	74.2	147.2	156.7	99	110.2	142.2	90.6	48.6	44.2	55.4	62.6	39.3	33.4	56	402.1	118.4	239.4	77.4	119.3	98.9	154.2
P0DOX2	Immunoglobulin alpha-2 heavy chain OS=Homo sapiens OX=9606 PE=1 SV=2	2.078	0.609	1.266	1.545	2.535	3.21	1.864	0.829	1.36	1.722	1	1	1	0.575918	0.44713	0.00562905	0.307954	1	1	1	50.4	63.4	64.6	140.6	145.4	357.4	67.9	55.1	111.5	138.7	66.7	111.4	160.8	76.7	38.1	44	25.4	48.8	53.9	36.8	52.2	298.3	151.3	255.8	141.1	110.3	86.1	107.1
P02741	C-reactive protein OS=Homo sapiens OX=9606 GN=CRP PE=1 SV=1	1.398	0.628	0.878	0.149	0.238	0.209	0.215	0.695	1.105	0.971	1	1	1	0.00141923	0.0200917	0.0562289	0.00362755	1	1	1	32.2	39.4	37.2	51.1	33.4	30	23.7	37.2	53.2	134.4	58.1	87.7	31.3	18.4	329.4	311.3	106.9	203.7	224.1	511	88.2	83	36.6	45.5	56.5	46.8	214.5	43.9
Q969X1	Protein lifeguard 3 OS=Homo sapiens OX=9606 GN=TMBIM1 PE=1 SV=2	0.931	0.873	0.813	1.295	1.483	1.205	1.589	0.815	0.933	0.758	1	1	1	0.718561	0.109472	0.746583	0.0178382	1	1	1	100.7	86.8	87.8	100.4	76	93.3	89.4	95.6	105.3	93.3	102.4	117.6	111.2	99.4	70.5	77.9	57.8	69.1	55.2	56.3	77	83.2	81.4	97.3	75.5	70.4	106.1	96.8
P01009	Alpha-1-antitrypsin OS=Homo sapiens OX=9606 GN=SERPINA1 PE=1 SV=3	4.793	1.1	5.274	1.246	1.133	5.974	0.987	1.263	1.148	6.053	3.07788e-08	1	3.31263e-08	1	1	9.664e-12	1	1	1	1.0255e-11	25.6	28.9	65.6	79.3	63	108.2	59.9	34.5	56.4	75.7	52.1	57.2	62.3	63.6	25.9	34.9	36.2	64.2	53.9	50.5	58.2	169.6	234.6	394.3	470.4	301.9	629.4	273.4
P08240	Signal recognition particle receptor subunit alpha OS=Homo sapiens OX=9606 GN=SRPRA PE=1 SV=2	1.014	1.096	1.11	0.685	0.625	0.694	0.682	1.003	0.916	1.017	1	1	1	0.277247	0.102811	0.133343	0.0426214	1	1	1	103	90.5	90.1	91.3	84.2	79.9	92.9	95.5	82.6	89.9	81	77.5	73.9	83	118.2	165.7	133.1	132.2	103.5	141.9	120.3	83.3	90.4	92.9	103.6	95.3	91.8	83
P22059	Oxysterol-binding protein 1 OS=Homo sapiens OX=9606 GN=OSBP PE=1 SV=1	0.944	0.967	0.913	0.819	0.848	0.774	0.883	0.927	0.959	0.876	1	1	1	1	1	0.010172	1	1	1	1	104.2	90.2	93.8	86.5	95.5	81.4	91	98.5	91.5	98.6	94.1	98.7	92.1	93	107.7	130.7	109.6	114.3	101.3	111	114.1	74.1	86.3	81.3	85.9	92.3	87.6	82.7
P55263	Adenosine kinase OS=Homo sapiens OX=9606 GN=ADK PE=1 SV=2	0.94	1.022	0.961	0.722	0.706	0.678	0.732	0.986	0.964	0.927	1	1	1	0.0253785	0.0357672	0.0104396	0.0323719	1	1	1	106.6	87.4	98.4	81.6	95	71.9	105.5	98.3	76.2	93	91.2	99.5	84	99	135.7	123.1	149.6	127.6	113.6	131.7	138.2	98.2	88.1	89.3	92.1	94.6	87.7	75.2
P31153	S-adenosylmethionine synthase isoform type-2 OS=Homo sapiens OX=9606 GN=MAT2A PE=1 SV=1	0.893	1.149	1.026	0.628	0.546	0.561	0.557	1.128	0.982	1.007	1	1	1	0.417413	0.00351197	0.00501112	0.00488688	1	1	1	111	99.1	82.6	95.6	114.9	81.8	84.6	83.2	65.7	100.4	96	57.8	58.2	88.8	116.4	161.3	102.8	120.6	152.2	168.4	153.8	83.9	85.9	85.3	87	70.7	62	87.2
P05452	Tetranectin OS=Homo sapiens OX=9606 GN=CLEC3B PE=1 SV=3	1.56	0.781	1.218	1.52	1.947	2.371	1.527	0.995	1.275	1.553	1	1	1	1	0.0758903	0.00281925	0.190771	1	1	1	77.6	73.9	91.6	123	101.8	112.9	84.6	80.8	130.6	153	116.3	117.4	166.8	99.7	52.6	57.7	64.5	74.2	69	60.3	58.8	155.7	152.1	197.9	130.1	139.4	105.3	142.9
O15511	Actin-related protein 2/3 complex subunit 5 OS=Homo sapiens OX=9606 GN=ARPC5 PE=1 SV=3	1.152	0.92	1.06	1.267	1.378	1.46	1.454	0.871	0.947	1.004	1	1	1	0.16996	0.116667	0.00440839	0.00179402	1	1	1	84.7	95.5	95.4	113.9	85.7	127.1	97.7	85.1	105	116.7	102	103.8	107.8	98.1	66.9	78.6	68.4	75.4	79.6	77.3	69.4	107.8	110	129.7	89.6	85.6	112.4	130.4
P04217	Alpha-1B-glycoprotein OS=Homo sapiens OX=9606 GN=A1BG PE=1 SV=4	0.935	1.162	1.086	1.65	1.42	1.542	1.392	1.185	1.02	1.108	1	1	1	0.0134717	0.274157	0.00756413	0.0693528	1	1	1	95.7	90.7	117.8	144.1	120.1	218.9	96.8	101.3	142	105.8	100.1	97.5	89.5	105.1	67.9	75.2	63.8	76.1	74.2	71.4	63.3	171.6	96.3	164.4	107.4	116.1	93.5	110.1
P61457	Pterin-4-alpha-carbinolamine dehydratase OS=Homo sapiens OX=9606 GN=PCBD1 PE=1 SV=2	0.799	0.895	0.715	0.687	0.767	0.549	0.753	0.912	1.019	0.729	1	1	1	0.569131	1	0.0223675	0.81274	1	1	1	106.6	104.3	94	74.9	87.7	47	80.7	122.3	77.4	83.1	100.6	98	83.4	107	105.1	136	126.3	127.7	131.7	126.6	134.9	58.9	70	60	93.3	82.9	86.8	48.6
Q9BS40	Latexin OS=Homo sapiens OX=9606 GN=LXN PE=1 SV=2	1.736	0.394	0.684	1.207	3.062	2.095	1.867	0.647	1.64	1.122	1	1	1	1	0.0520963	0.0336888	0.266772	1	1	1	53.2	55.5	59.5	97.5	49.4	145.2	59.8	59.3	137.3	226.3	150.9	152.5	153.5	98.9	42.6	51.2	43.7	46.4	57.2	49.3	60.1	102	225.8	103.3	95.5	127.1	87.2	266.1
P35237	Serpin B6 OS=Homo sapiens OX=9606 GN=SERPINB6 PE=1 SV=3	1.107	1.001	1.108	1.159	1.158	1.283	1.196	0.969	0.968	1.073	1	1	1	1	1	0.0537952	0.154141	1	1	1	88.6	101.4	105	120.7	98	125.9	101.5	82.5	90.9	107.4	101.4	108.4	114.9	99.4	83	87.5	82	91.8	80.4	90.1	88.7	103.5	124.6	136.2	94.9	99	112.3	132
P0DJI8	Serum amyloid A-1 protein OS=Homo sapiens OX=9606 GN=SAA1 PE=1 SV=1	1.381	0.892	1.232	0.192	0.216	0.265	0.238	0.806	0.904	1.114	1	1	1	9.664e-12	9.667e-12	3.4666e-09	1.0168e-11	1	1	1	53.5	50.8	43.9	62.1	42.6	43.1	32.8	56.3	46.2	64.8	53.1	49.3	32.4	31.7	228.5	244.6	191.2	486.2	163.1	307.7	183.4	71.6	55.1	79	48.4	61.1	60.7	41.3
Q16563	Synaptophysin-like protein 1 OS=Homo sapiens OX=9606 GN=SYPL1 PE=1 SV=1	1.168	0.914	1.067	1.319	1.443	1.541	1.492	0.884	0.967	1.032	1	1	1	1	1	0.0527395	0.639865	1	1	1	98.4	96.6	92.8	87	91.1	105.5	90.2	95.4	112.4	104.2	101.6	93.7	105	88.8	67.7	69.5	70.8	84.1	70.4	72.1	69.6	97.8	100.9	108.4	167.1	118.7	172.7	106.3
P62280	40S ribosomal protein S11 OS=Homo sapiens OX=9606 GN=RPS11 PE=1 SV=3	0.869	0.938	0.815	0.786	0.838	0.683	0.807	0.973	1.038	0.846	1	1	1	1	1	0.0112471	1	1	1	1	96	103.2	95	82.5	91.8	87.8	102.4	107	92.9	100.6	95.2	102.8	109.2	101.3	122.2	110.3	125.2	133.5	101.9	120.9	110.8	38.5	78.9	58.6	92.4	95.8	82.6	89
P01008	Antithrombin-III OS=Homo sapiens OX=9606 GN=SERPINC1 PE=1 SV=1	0.979	1.28	1.254	2.037	1.592	1.995	1.677	1.215	0.949	1.19	1	1	1	0.0156561	0.518431	0.00149519	0.0148867	1	1	1	97.2	75.9	122.2	163.1	139.5	189.4	95.5	87	115.8	107.2	95.7	74	83.6	95.5	54.2	58.4	65	79.9	60	53.5	64.1	208.4	119.3	192.8	119.7	123	93	95.9
O95954	Formimidoyltransferase-cyclodeaminase OS=Homo sapiens OX=9606 GN=FTCD PE=1 SV=2	0.615	1.446	0.889	0.589	0.407	0.362	0.543	1.085	0.75	0.667	1	1	1	0.960419	0.126804	0.00313322	0.118453	1	1	1	149.9	105	89.7	84.8	116.6	48.7	117	114.9	71.2	70	77.5	72.6	56.9	108.7	178.4	134	179	153.1	83.7	224.1	186.4	64.5	61.2	71.4	100	79.4	44.2	38.8
P40121	Macrophage-capping protein OS=Homo sapiens OX=9606 GN=CAPG PE=1 SV=2	1.071	0.899	0.963	2.532	2.818	2.713	2.385	1.062	1.181	1.137	1	1	1	0.00805225	0.000245797	0.00116492	0.00145131	1	1	1	55.5	144.8	115.5	148.6	58.3	141	118.2	97.8	126.2	148.6	131.6	104.3	175.3	152.7	42.9	45.6	46.7	51.6	47.4	40.9	48.1	126.6	99.7	146.6	71.2	77.3	157.3	154.5
O75452	Retinol dehydrogenase 16 OS=Homo sapiens OX=9606 GN=RDH16 PE=1 SV=2	0.881	0.879	0.775	0.305	0.347	0.269	0.317	0.963	1.095	0.848	1	1	1	0.0424633	0.0217041	0.00173247	0.00150227	1	1	1	111.1	64.2	54.9	51.8	106.9	39.6	127.4	126.1	48.6	81.1	73	53.3	42.9	99.7	268.2	137.2	210.4	144.6	193.3	251.7	279.6	42.3	76	56.5	97.1	119.7	35.3	31.4
P09467	Fructose-1,6-bisphosphatase 1 OS=Homo sapiens OX=9606 GN=FBP1 PE=1 SV=5	0.953	0.975	0.929	0.588	0.603	0.56	0.647	0.909	0.933	0.867	1	1	1	0.00887753	0.0520963	0.000494614	0.0273563	1	1	1	98.1	87.2	84.1	78.6	84.1	50.7	99.3	131.5	68.8	76.9	86.1	94.4	86.3	88.3	143.1	143.4	149.8	123.5	149.5	123.5	139.5	54.8	85.3	66.3	80.2	100	80.6	62.2
P05177	Cytochrome P450 1A2 OS=Homo sapiens OX=9606 GN=CYP1A2 PE=1 SV=4	0.912	1.236	1.127	0.405	0.328	0.369	0.196	2.068	1.674	1.886	1	1	1	0.0259915	0.0240637	0.0628491	0.000140002	1	1	1	79.9	80.5	33	39	99.3	26.4	108.3	110	80	60.2	79	25.4	27.6	64.7	400.7	105.2	197.4	186.1	352.4	289.3	177.6	60.8	91.9	72.8	298	84.2	35	28.3
P26038	Moesin OS=Homo sapiens OX=9606 GN=MSN PE=1 SV=3	1.095	1.065	1.167	1.562	1.466	1.711	1.64	0.953	0.894	1.043	1	1	1	0.0799522	0.126051	0.00397063	0.0052884	1	1	1	87.3	106.6	104.2	127.5	80.5	135.6	104.9	82.6	97.8	123.9	98.5	106.6	112.7	93.1	73.7	86.1	59.9	65	79.9	66.6	67.2	86.4	114.9	141.6	93.4	89.6	127.5	157.8
Q92599	Septin-8 OS=Homo sapiens OX=9606 GN=SEPTIN8 PE=1 SV=4	1.347	0.939	1.265	1.319	1.404	1.776	1.632	0.808	0.861	1.089	1	1	1	1	1	0.012577	0.0560437	1	1	1	70	84.5	88.9	118.5	76.1	156.3	82.7	73.7	102.1	114.6	82.1	89.9	105	81.9	58	70.6	59.7	68.2	53	64.4	64.1	113.8	168.4	150.8	86.1	106.4	103.1	163.9
Q9H2G2	STE20-like serine/threonine-protein kinase OS=Homo sapiens OX=9606 GN=SLK PE=1 SV=1	1.144	0.942	1.078	1.005	1.066	1.149	1.154	0.87	0.924	0.995	1	1	1	1	1	0.130431	0.0507018	1	1	1	90	91	99.4	100.5	86.2	102.5	88.8	89.9	100.3	105.4	96.6	98.8	93.1	89.5	79.9	90.6	80.4	91.2	94.4	95.9	80	105.7	110.6	107	95.8	97.1	100.6	104.1
Q16851	UTP--glucose-1-phosphate uridylyltransferase OS=Homo sapiens OX=9606 GN=UGP2 PE=1 SV=5	0.806	0.781	0.63	0.768	0.983	0.619	0.802	0.957	1.226	0.772	1	1	1	0.59053	1	0.0184898	0.659315	1	1	1	82.8	93.7	101.1	76.9	102.8	57.2	120.5	128.2	94.6	94.5	122.4	120	93.7	133.7	109.7	127.5	120.7	146.1	110.5	122.2	122.1	61.4	75.6	63.2	86.2	98.5	91.9	70.2
Q04446	1,4-alpha-glucan-branching enzyme OS=Homo sapiens OX=9606 GN=GBE1 PE=1 SV=3	0.828	1.004	0.831	0.698	0.696	0.578	0.58	1.203	1.198	0.996	1	1	1	0.0789144	0.122572	0.00257098	0.00179402	1	1	1	100.1	119.6	108.5	69.3	87	54.2	105.4	112.9	87.3	77.3	101.2	99.7	78	108	109.5	162.8	143.4	169.4	121.4	150.7	129.3	69	80.6	82.9	93	91.8	90.1	66.3
P16284	Platelet endothelial cell adhesion molecule OS=Homo sapiens OX=9606 GN=PECAM1 PE=1 SV=2	1.267	1.021	1.293	1.27	1.244	1.609	1.276	0.995	0.975	1.261	1	1	1	0.404292	1	0.000370189	0.248539	1	1	0.840359	104.5	85.5	102.5	127.4	95.2	162.7	95	97.1	122.4	107.3	90.4	100.4	104.1	91.7	80.1	87.7	67.9	82.3	72.2	80.7	82.7	139.3	158.1	209.5	99.7	129.9	123.2	125.1
P13611	Versican core protein OS=Homo sapiens OX=9606 GN=VCAN PE=1 SV=3	1.417	0.416	0.59	1.305	3.137	1.85	1.864	0.7	1.683	0.993	1	1	1	1	0.00680908	0.0817471	0.156198	1	1	1	57.8	57.8	67.4	73.5	57.4	126.9	62.4	85.7	207.7	204.4	121.7	149.9	282.2	84.2	46.8	49.6	47.8	53.4	45.6	44.3	49.4	129.3	94.2	88.4	85.9	75.7	83.3	241.9
P49189	4-trimethylaminobutyraldehyde dehydrogenase OS=Homo sapiens OX=9606 GN=ALDH9A1 PE=1 SV=3	0.812	1.19	0.967	0.644	0.541	0.523	0.578	1.113	0.936	0.904	1	1	1	0.00356796	0.0001922	1.24624e-05	0.000176006	1	1	1	107	111.3	98.1	79.2	88.4	65.7	98.2	97.6	70.6	80.7	68.6	95.8	82.5	86.9	164	140.7	152	112.6	158.3	161.7	152.4	57.7	73	66.5	92.3	88.9	79.7	79.8
P83916	Chromobox protein homolog 1 OS=Homo sapiens OX=9606 GN=CBX1 PE=1 SV=1	1.376	0.884	1.216	1.168	1.322	1.608	1.376	0.849	0.961	1.168	1	1	1	1	0.618862	0.0525824	0.0625206	1	1	1	88.1	83.1	100.9	122.6	94.6	134.6	96.6	82.8	106.3	137.5	110	109.3	115.4	107	71.9	81.9	71.7	82.7	88.9	86.2	83	133	144.2	146.1	90.6	96.3	104.8	155.8
Q9NYL9	Tropomodulin-3 OS=Homo sapiens OX=9606 GN=TMOD3 PE=1 SV=1	1.036	0.993	1.029	1.129	1.136	1.17	1.176	0.96	0.966	0.994	1	1	1	0.990461	0.565267	0.423068	0.0378766	1	1	1	99.6	97.5	102.6	97.9	97.1	101.8	99	98.5	103.6	105	99.7	97.2	96.2	105.2	87.7	92.3	86.8	91	86.5	97.8	82	102.6	106.3	110.8	95.3	90.6	88.7	107.1
P10619	Lysosomal protective protein OS=Homo sapiens OX=9606 GN=CTSA PE=1 SV=2	0.352	0.668	0.235	2.535	3.796	0.891	2.311	1.097	1.643	0.386	1	1	0.0392378	0.0176522	0.000245797	1	0.00350709	1	1	0.464111	53.9	158	144.1	100.8	101.4	111.9	107.6	180.6	161.1	129.1	202.5	163.8	143.6	136	42.9	42.4	31.3	33.8	43.4	40.1	45.9	36.3	31	37.1	49.3	37.8	151	67.5
P52566	Rho GDP-dissociation inhibitor 2 OS=Homo sapiens OX=9606 GN=ARHGDIB PE=1 SV=3	1.176	1.111	1.306	1.568	1.412	1.843	1.841	0.851	0.767	1.001	1	1	1	1	1	0.0128021	0.0858243	1	1	1	55.8	72.7	98	165.7	70.8	187.9	94.1	56.3	89.1	111.7	82.3	88.6	82.8	84.7	50.7	62.6	52.4	59.9	70.2	60	68.9	225.8	94.7	266.5	75.9	100.4	110.6	173
O14980	Exportin-1 OS=Homo sapiens OX=9606 GN=XPO1 PE=1 SV=1	0.972	0.958	0.931	1.19	1.242	1.157	1.239	0.96	1.002	0.933	1	1	1	1	0.127997	0.348536	0.0256422	1	1	1	105.9	107.7	106.2	95	102.4	109.2	101	100.6	115.5	110.9	104.4	110.6	114.3	106.2	91.4	102.9	82.6	89	86.5	94.4	84.8	86.5	111.6	95.9	102.9	101.6	120	116.2
P26447	Protein S100-A4 OS=Homo sapiens OX=9606 GN=S100A4 PE=1 SV=1	1.871	1.067	1.997	1.708	1.6	3.196	2.191	0.779	0.73	1.459	1	1	1	1	1	0.00221054	0.0824789	1	1	1	63.5	71.1	103.2	149.1	67.3	172.5	88.1	60.2	103.7	120.3	86.8	77.1	78	82.5	51	69.2	51.6	63.3	48.5	41.3	55.2	298.3	197.7	291.4	84.9	133.1	90.9	164.8
Q05682	Caldesmon OS=Homo sapiens OX=9606 GN=CALD1 PE=1 SV=3	1.323	0.878	1.162	1.375	1.566	1.819	1.644	0.836	0.953	1.107	1	1	1	1	0.467789	0.00602148	0.0324624	1	1	1	80	70.6	84.8	129.8	79.2	149.9	84.5	65.8	96.3	125.6	86.7	104.3	119.3	88.9	54.2	55.6	75.5	67.5	61.5	59.6	66.6	111.9	138.8	166.3	94.2	91.4	107.7	154.3
Q09666	Neuroblast differentiation-associated protein AHNAK OS=Homo sapiens OX=9606 GN=AHNAK PE=1 SV=2	1.317	1.016	1.337	1.311	1.291	1.726	1.434	0.914	0.9	1.204	1	1	1	0.59053	1	0.00685654	0.032444	1	1	1	85.2	88.5	105.8	109.7	88.9	149.2	97.4	72	98.2	110.8	95.9	88.3	79	97	69.8	64.6	76.8	84.1	74.3	73.9	87.2	134.2	172	133.5	89.4	92.6	97.7	128.2
P25311	Zinc-alpha-2-glycoprotein OS=Homo sapiens OX=9606 GN=AZGP1 PE=1 SV=2	1.011	1.283	1.297	1.624	1.266	1.642	1.296	1.254	0.977	1.267	1	1	1	0.684025	1	0.0118404	0.827554	1	1	1	76.9	78.6	122.3	134.7	128.4	147	84.3	90.8	110.3	97.9	95.3	77.9	93.9	97.3	64.3	75.3	83.2	84.9	68.3	49.2	81.5	231.8	103.1	164.9	123.6	109.2	130.3	113.3
Q8TD55	Pleckstrin homology domain-containing family O member 2 OS=Homo sapiens OX=9606 GN=PLEKHO2 PE=1 SV=1	1.116	1.027	1.145	1.225	1.193	1.367	1.237	0.991	0.965	1.105	1	1	1	1	1	0.0184326	0.0974732	1	1	1	76.7	99.2	99.7	102.4	81.8	120.7	100.7	80	106.2	103.5	88.6	96.4	97.1	100.8	70.8	81.4	73.5	78.8	81.4	88.6	84.5	111.3	118.5	127.6	101.1	88.5	108.7	124.6
P25774	Cathepsin S OS=Homo sapiens OX=9606 GN=CTSS PE=1 SV=3	0.543	1.167	0.634	2.524	2.162	1.37	2.325	1.086	0.93	0.589	1	1	1	0.0088292	0.0621219	1	0.00387292	1	1	1	62.5	168.6	126.8	131.5	83.6	145.9	168	103.3	98.7	81.1	112.6	119.9	113.4	119.7	52.1	56.5	47.2	38.1	70.6	53.4	49.4	75.5	49.8	75.9	66.5	55.9	103	71.4
P06396	Gelsolin OS=Homo sapiens OX=9606 GN=GSN PE=1 SV=1	1.307	0.853	1.115	1.593	1.868	2.083	1.855	0.859	1.007	1.123	1	1	1	0.021699	0.00555461	0.000337557	0.00173183	1	1	1	67.4	84.1	109.3	142.2	90.8	171.9	89.8	77.6	125.4	155.5	106.5	100.2	127.6	97.3	55.1	51.7	52.3	57	60.8	58.1	61.5	118.7	187.9	152.6	90.1	100.9	98	178.9
A0A0C4DH34	Immunoglobulin heavy variable 4-28 OS=Homo sapiens OX=9606 GN=IGHV4-28 PE=3 SV=1	1.399	0.85	1.189	2.08	2.446	2.909	2.333	0.891	1.049	1.247	1	1	1	0.551489	0.752905	0.00458373	0.190924	1	1	1	51.7	67	79.6	123	120.2	396.2	52.8	54.8	138.4	93.6	76.7	106	101.4	91	34.5	49.2	25.2	38.2	49.5	47.8	33	499.8	149.7	303.1	99.1	81.5	100.1	111.3
P01023	Alpha-2-macroglobulin OS=Homo sapiens OX=9606 GN=A2M PE=1 SV=3	0.731	2.244	1.64	3.461	1.543	2.531	1.729	2.002	0.892	1.464	1	1	1	0.0880401	1	0.0240782	0.554653	1	1	1	67.6	67.9	232	238.3	181.3	287.7	78.1	80.8	172.9	79.8	70.3	88.3	78.7	86.2	41.2	51.7	52.9	74.6	52.6	48.8	52.4	432.9	141.7	276.2	89.7	132.6	78.4	94.3
P46779	60S ribosomal protein L28 OS=Homo sapiens OX=9606 GN=RPL28 PE=1 SV=3	0.945	0.984	0.929	0.806	0.819	0.761	0.833	0.968	0.984	0.915	1	1	1	1	1	0.0280788	0.939943	1	1	1	98.9	98.7	99.7	92.8	96.5	90.3	101.2	104.6	95.4	109	98.9	102.1	100	100.3	116	123.2	122.4	127.5	132.6	119.7	107	67.8	89.3	81	93.2	99.5	101.3	99.7
P56937	3-keto-steroid reductase/17-beta-hydroxysteroid dehydrogenase 7 OS=Homo sapiens OX=9606 GN=HSD17B7 PE=1 SV=1	0.696	1.289	0.898	0.826	0.641	0.575	0.609	1.357	1.053	0.945	1	1	1	1	0.0989955	0.0148012	0.00274608	1	1	1	102.3	129.8	80.9	68.1	105	72.1	103.8	130.6	83.2	68.4	79.3	65.3	71.4	95.1	115.2	190.4	226.2	123.8	122.9	130.2	119.4	71.2	75	70.4	86.7	103.1	65.8	58.6
P04732	Metallothionein-1E OS=Homo sapiens OX=9606 GN=MT1E PE=1 SV=1	0.078	3.095	0.243	0.579	0.187	0.045	0.245	2.362	0.763	0.185	0.182279	1	1	1	0.591608	0.00125907	0.813744	1	1	0.701725	89.8	34.4	135.6	130.2	90.4	266.2	68.8	4.5	22.3	12.9	0	155.4	45.2	38.3	460.4	146.9	502.9	274.2	25.5	93.1	156.1	12.7	10.5	6	7.1	4.1	7.7	5.4
P30086	Phosphatidylethanolamine-binding protein 1 OS=Homo sapiens OX=9606 GN=PEBP1 PE=1 SV=3	0.723	1.184	0.855	0.798	0.674	0.576	0.682	1.169	0.988	0.845	1	1	1	1	0.164464	0.00876302	0.126743	1	1	1	117.4	108.3	99.2	86.6	128.2	63.1	105.3	102.2	82	82.7	100.2	88.9	72.8	116.1	127.5	143	130.6	146.4	132	118.2	144.2	60	86.7	76.1	105.8	119.2	69.9	72.4
P68104	Elongation factor 1-alpha 1 OS=Homo sapiens OX=9606 GN=EEF1A1 PE=1 SV=1	0.955	0.99	0.945	0.814	0.822	0.777	0.846	0.962	0.972	0.919	1	1	1	0.103999	0.0527751	0.00224095	0.0514787	1	1	1	104.8	103	95.2	94	92.9	82.4	96.9	96.2	92.6	98.6	95	97.9	90.5	96.9	119.2	133.4	115.6	117	116.7	129.6	114.2	66.4	88.6	79.1	94.4	90.9	99.2	106.8
Q9BWD1	Acetyl-CoA acetyltransferase, cytosolic OS=Homo sapiens OX=9606 GN=ACAT2 PE=1 SV=2	0.682	0.903	0.616	0.638	0.706	0.435	0.528	1.208	1.337	0.823	1	1	1	0.0222359	0.216997	0.00011097	0.000733283	1	1	1	103	95.4	83	65.5	92.7	63.8	95.1	134	102.6	80.7	102.7	64.5	69	133.6	136.2	178.4	184.8	155.9	127.7	117.2	145.3	54.1	70.1	59.4	65.5	81.8	58.3	63.2
Q9BX97	Plasmalemma vesicle-associated protein OS=Homo sapiens OX=9606 GN=PLVAP PE=1 SV=1	1.68	0.934	1.569	1.468	1.572	2.466	1.899	0.773	0.828	1.299	1	1	1	1	1	0.0455677	0.330819	1	1	1	46.3	58.9	86.3	121.6	93.4	160.2	90.5	82.6	136.5	119.4	90.4	97	113.5	92.2	60.6	56.6	43.7	61.7	116.5	77.2	70.9	228.6	197.1	159.2	111.7	139	84.2	152.1
P07195	L-lactate dehydrogenase B chain OS=Homo sapiens OX=9606 GN=LDHB PE=1 SV=2	1.88	0.859	1.615	1.244	1.449	2.339	1.556	0.799	0.931	1.503	1	1	1	1	1	0.0295416	0.426482	1	1	1	58.3	82.1	86.5	136.7	73	181	81.4	69	111.4	133	86.8	95.6	107.1	88.7	55.1	81.7	58.6	66	72	63.8	72.7	158.9	154.4	179.5	81.8	105.7	100.5	196.7
P07148	Fatty acid-binding protein, liver OS=Homo sapiens OX=9606 GN=FABP1 PE=1 SV=1	0.935	0.846	0.791	0.68	0.803	0.636	0.714	0.951	1.124	0.89	1	1	1	0.0131536	0.891837	0.0250799	0.0403195	1	1	1	101.6	94.8	94.8	77.9	96.8	65.5	91.7	143.4	112	93.6	119.5	94	79.5	128.7	164.4	137.2	113.5	174.2	139.5	128.4	146.7	88.7	110.6	95.9	85.4	128.2	80.6	65.3
P08319	All-trans-retinol dehydrogenase [NAD(+)] ADH4 OS=Homo sapiens OX=9606 GN=ADH4 PE=1 SV=5	0.716	1.392	0.997	0.461	0.331	0.33	0.387	1.19	0.855	0.853	1	1	1	0.00805225	0.000272818	0.000226062	0.000138346	1	1	1	98.1	112	86.5	65.2	101.8	39.9	106	100.3	63.4	70.4	71.3	41.6	38.5	115.1	265.4	154.6	241.7	191.1	185.9	280.6	212.7	62.6	85.5	70.2	100.3	85.2	45.6	38.4
Q8IV08	5'-3' exonuclease PLD3 OS=Homo sapiens OX=9606 GN=PLD3 PE=1 SV=1	0.555	0.777	0.431	2.286	2.942	1.268	2.01	1.137	1.464	0.631	1	1	0.0834097	0.00514796	0.00014161	1	0.0118672	1	1	1	63.6	212.4	144.8	88.8	105.5	108.5	130.4	137.3	138.8	141.3	176.8	139.6	138	169	56.7	55.4	43.2	47.5	43.7	40	57.2	67.8	44.8	48.9	60.2	46.5	186.6	75.6
P60468	Protein transport protein Sec61 subunit beta OS=Homo sapiens OX=9606 GN=SEC61B PE=1 SV=2	0.972	0.987	0.959	0.702	0.711	0.682	0.728	0.964	0.976	0.937	1	1	1	0.103999	0.328436	0.0425665	0.0735829	1	1	1	108.4	75.8	98	90.8	89	62.1	95.4	103.7	68.2	108.9	90.8	90.3	92	95.8	129.4	160.6	151.9	147.2	108.6	125.1	112.7	63.6	88.2	78.6	101.7	95.3	92.1	84.2
Q96AY3	Peptidyl-prolyl cis-trans isomerase FKBP10 OS=Homo sapiens OX=9606 GN=FKBP10 PE=1 SV=1	1.074	0.695	0.746	1.255	1.806	1.348	1.609	0.78	1.122	0.837	1	1	1	1	0.0237998	0.301513	0.0858243	1	1	1	84.4	81.5	90.1	122.5	86	106	75.3	94.6	123.8	149.4	94.8	142.1	128.1	103.2	68.5	68.9	64.1	65.4	74.3	79.5	64.5	78.5	101.4	121.3	92.4	90.1	89.1	156.2
P07358	Complement component C8 beta chain OS=Homo sapiens OX=9606 GN=C8B PE=1 SV=3	0.882	1.036	0.913	1.649	1.592	1.454	1.577	1.045	1.009	0.922	1	1	1	0.0542322	0.264609	0.0946061	0.0475739	1	1	1	94.7	94.8	111.4	164.9	123	183.4	93.6	91	122.6	119.3	109.5	97.7	107.6	98.7	70.6	67.6	67.9	86.4	58.2	63.1	65	157.5	96.9	133	78.3	98.3	83.8	105.1
P35754	Glutaredoxin-1 OS=Homo sapiens OX=9606 GN=GLRX PE=1 SV=2	0.838	1.005	0.843	0.618	0.615	0.518	0.593	1.043	1.038	0.874	1	1	1	0.0310882	0.0195743	0.000562717	0.00179402	1	1	1	91.7	107.1	81.6	86	84.4	64.4	99.3	85.6	62.4	84.1	88.8	109.2	90.4	81.4	139.1	132.7	148.9	163.5	110.6	134.3	142.9	56.6	64.6	63.8	90.1	86.7	127.5	72.1
P53999	Activated RNA polymerase II transcriptional coactivator p15 OS=Homo sapiens OX=9606 GN=SUB1 PE=1 SV=3	1.256	0.885	1.112	1.514	1.711	1.902	2.305	0.657	0.742	0.825	1	1	1	0.10419	0.042612	0.00397063	1.38721e-05	1	1	1	84.3	64.2	82.3	123	71	125.1	92.5	72.1	95.2	110.8	81.2	108.5	111.7	85.4	55.7	66.5	48.9	58.8	52.7	44.2	63.1	81.5	105.9	113.8	73.5	84.1	111.6	150
P22352	Glutathione peroxidase 3 OS=Homo sapiens OX=9606 GN=GPX3 PE=1 SV=2	1.458	0.857	1.25	2.095	2.444	3.055	2.583	0.811	0.946	1.183	1	1	1	0.0468935	0.0682699	0.00180766	0.00355924	1	1	1	52.2	86.3	96.5	226.5	82.6	195.5	91.3	51	131.9	139.4	106.8	96	106.5	81.7	35.4	30.8	37.1	53.1	43.6	48.5	66.4	103.7	163.7	138.8	106.2	133.1	124.1	200.8
Q13813	Spectrin alpha chain, non-erythrocytic 1 OS=Homo sapiens OX=9606 GN=SPTAN1 PE=1 SV=3	0.962	0.976	0.939	1.143	1.17	1.099	1.217	0.939	0.962	0.904	1	1	1	0.383594	0.0710393	1	0.00424539	1	1	1	100.6	108.7	107.1	97	88.6	100.2	104.9	99.3	104.4	101.4	101.7	105.8	108.7	103	81.7	79.3	87.4	95.5	88	89.4	90.8	74.2	108.3	91.4	96.8	98.9	96.3	106.3
Q7Z2K6	Endoplasmic reticulum metallopeptidase 1 OS=Homo sapiens OX=9606 GN=ERMP1 PE=1 SV=2	1.039	0.912	0.948	1.272	1.395	1.322	1.401	0.908	0.996	0.944	1	1	1	0.911883	0.0621219	0.00578985	0.0332272	1	1	1	94.9	94.6	98.7	97.4	92.3	93.1	99.7	96.6	141.2	104.1	98.6	108.8	112.6	100.6	78.1	74.4	72.7	88.3	74.5	74.6	80.4	217.3	97.4	115.4	89	95.6	98.6	113.1
P62081	40S ribosomal protein S7 OS=Homo sapiens OX=9606 GN=RPS7 PE=1 SV=1	0.978	0.973	0.951	0.849	0.873	0.83	0.882	0.962	0.989	0.941	1	1	1	0.074165	0.627253	0.0332859	0.426721	1	1	1	98.6	97.9	100.4	88.3	85.7	87.1	97.1	104	94	106.9	99.8	98.5	102.4	97.4	119.4	124.9	113.9	123.5	110.8	114.4	105.9	80.3	92.8	91.9	94.9	98.4	109.2	101.2
P67936	Tropomyosin alpha-4 chain OS=Homo sapiens OX=9606 GN=TPM4 PE=1 SV=3	1.647	0.775	1.276	1.284	1.657	2.114	1.768	0.726	0.937	1.196	1	1	1	1	0.499242	0.0139515	0.0845615	1	1	1	57.2	67.8	79.6	140.3	73.5	161	71.8	57.3	94.9	165.9	94.9	115.2	128.5	84.4	49.9	51.6	57.3	59.1	57.3	61.8	65.9	101.1	177.3	175	87.4	102.4	121.1	170
P53007	Tricarboxylate transport protein, mitochondrial OS=Homo sapiens OX=9606 GN=SLC25A1 PE=1 SV=2	0.82	1.033	0.847	0.834	0.808	0.684	0.763	1.094	1.059	0.896	1	1	1	1	1	0.00704882	0.318437	1	1	1	122.3	105.8	96	83	106.4	68.2	104.4	114.8	78.1	79.8	105.6	102.7	101.1	91.2	133.8	121.4	131.3	103.1	110.7	125.2	131.6	53.7	87.9	84.2	87.5	85.6	91.4	72.3
P23396	40S ribosomal protein S3 OS=Homo sapiens OX=9606 GN=RPS3 PE=1 SV=2	0.926	0.961	0.89	0.859	0.894	0.796	0.842	1.021	1.063	0.946	1	1	1	1	1	0.00316598	0.956313	1	1	1	98.7	100.7	94	91.9	94.3	97.6	98.4	104.2	98	101.7	94.5	102.9	102.8	97.3	110.7	118.2	114.3	116.8	107.4	113.7	101.9	61.4	88.3	70.5	90.4	97	93.1	95.7
P34913	Bifunctional epoxide hydrolase 2 OS=Homo sapiens OX=9606 GN=EPHX2 PE=1 SV=2	0.756	1.059	0.801	0.771	0.729	0.583	0.566	1.364	1.288	1.031	1	1	1	1	1	0.0562289	0.0260332	1	1	1	138.5	96.7	121	74.5	131.4	52.9	116	123.6	65.8	83	121.5	109.6	75.6	118.3	160.4	150.4	126.2	142.7	154.2	166.7	117.1	52.9	94.7	65.4	109.6	106.2	87.7	60.9
P69892	Hemoglobin subunit gamma-2 OS=Homo sapiens OX=9606 GN=HBG2 PE=1 SV=2	1.517	0.586	0.89	2.368	4.039	3.593	1.769	1.339	2.283	2.031	1	1	1	1	0.012675	0.0643568	0.728426	1	1	1	58.8	32.6	69	133.7	117.6	59.5	36.6	160.5	1221.4	64.2	45.6	193.7	75	101.5	28.6	25.9	25.1	23.8	19.9	29	19.5	341.2	140	83.4	44.2	100.8	48.7	90.3
P07355	Annexin A2 OS=Homo sapiens OX=9606 GN=ANXA2 PE=1 SV=2	1.05	0.982	1.031	2.488	2.534	2.612	2.561	0.972	0.99	1.02	1	1	1	0.000401475	0.0001922	1.24624e-05	1.39506e-05	1	1	1	85.4	110	115.9	130.7	82	164.9	98.6	84.8	128.1	135.1	112	109.9	113.8	98.5	40.3	44.2	43.9	57.2	48.1	43.5	54.7	111.8	187.6	137.2	76.6	99.6	115.5	168.8
Q99880	Histone H2B type 1-L OS=Homo sapiens OX=9606 GN=H2BC13 PE=1 SV=3	1.391	0.903	1.256	1.808	2.001	2.514	2.125	0.851	0.942	1.183	1	1	1	0.986087	1	0.0211344	0.215008	1	1	1	95.4	79.9	99.7	119	78.5	208.3	117.6	77.7	114.9	110.3	102.7	87.1	143.6	134.4	63.8	95.8	44.6	52.9	62.7	55.1	49.8	318.2	138.6	215.9	76.9	77.3	137.8	227.8
P00915	Carbonic anhydrase 1 OS=Homo sapiens OX=9606 GN=CA1 PE=1 SV=2	1.157	1.472	1.704	2.835	1.925	3.28	2.203	1.287	0.874	1.489	1	1	1	0.394219	0.841865	0.0237931	0.208193	1	1	1	74	52.3	196.4	125.1	188	203.4	72	67.4	401.4	51.8	93.2	118.8	84.9	70.7	33.8	48.5	38.5	44.1	58.5	42.6	47.7	472.8	144.7	283	86.7	181.2	80.9	67.8
P02545	Prelamin-A/C OS=Homo sapiens OX=9606 GN=LMNA PE=1 SV=1	1.105	0.953	1.054	1.263	1.325	1.396	1.435	0.88	0.923	0.973	1	1	1	0.60038	1	0.0379465	0.059083	1	1	1	84.7	90.7	98.1	115	89.6	159.8	92	68.3	109	112.4	97.5	88.3	96.5	88.3	63.1	63.8	72.8	79.7	74.8	71.8	77.4	71.1	190.4	116.8	97.3	101.7	96.2	155.8
Q16222	UDP-N-acetylhexosamine pyrophosphorylase OS=Homo sapiens OX=9606 GN=UAP1 PE=1 SV=3	0.978	1.033	1.011	0.647	0.626	0.633	0.679	0.954	0.923	0.933	1	1	1	0.0253785	0.0190328	0.00224095	0.0110466	1	1	1	100.1	83.9	82.3	79.7	92.9	78.3	95.8	81.9	87.9	81.2	80.4	80.6	72	95.8	119.6	129.7	183.8	129.4	142.5	139.8	121.8	71.5	82.1	82.8	86.9	97.7	73.5	76.4
P42167	Lamina-associated polypeptide 2, isoforms beta/gamma OS=Homo sapiens OX=9606 GN=TMPO PE=1 SV=2	1.133	1.003	1.135	1.193	1.19	1.351	1.312	0.909	0.907	1.03	1	1	1	1	0.989678	0.165136	0.0332272	1	1	1	97.4	89.8	97.1	98.8	86.6	105.4	100.5	92.7	96.3	103.7	99.7	94	97.2	104.7	74.2	81.7	86.1	84.4	76	76.9	90.6	74.7	117	110.4	95.9	110.8	95.3	114.2
P63279	SUMO-conjugating enzyme UBC9 OS=Homo sapiens OX=9606 GN=UBE2I PE=1 SV=1	1.097	0.954	1.046	1.242	1.302	1.362	1.369	0.907	0.951	0.995	1	1	1	0.768357	0.846011	0.0237931	0.0402166	1	1	1	75.3	85.5	98.6	124	80	128.3	93.6	77.9	94.5	116.9	98.2	98.1	105.7	97.3	65.1	82.1	71.7	78.5	68.3	81.8	75.4	95.1	135.6	124.5	83.4	97	102.6	166
P50053	Ketohexokinase OS=Homo sapiens OX=9606 GN=KHK PE=1 SV=2	0.838	1.089	0.913	0.469	0.43	0.392	0.448	1.046	0.96	0.876	1	1	1	0.000401475	0.0001922	4.5438e-06	3.60143e-05	1	1	1	89.9	78	83.3	68.1	91.9	49.8	107.7	100.3	66.2	76.5	67.6	78.3	55.2	97.6	168.6	159.4	182.7	177.9	157.5	219.8	216.8	69.8	73.8	63.3	74.2	82	48.2	45.1
P48449	Lanosterol synthase OS=Homo sapiens OX=9606 GN=LSS PE=1 SV=1	0.786	1.053	0.828	0.742	0.705	0.584	0.565	1.314	1.247	1.033	1	1	1	0.355563	0.184961	0.00804292	0.000439449	1	1	1	104.3	119.2	87.2	68	104.7	74.4	106.4	152.4	99	83.4	104.2	67.2	66.3	105.6	134.3	140.5	202.6	120.4	129.2	145.1	153.7	82	94.1	78.2	93.7	92	75	68.5
P80404	4-aminobutyrate aminotransferase, mitochondrial OS=Homo sapiens OX=9606 GN=ABAT PE=1 SV=3	0.59	1.071	0.632	0.882	0.823	0.52	0.709	1.244	1.161	0.734	1	1	1	1	1	0.00330208	0.25911	1	1	1	125.2	115.1	110	85.6	118.2	67	102.1	102.7	95.6	90.1	114.3	114.7	93.4	105.4	121.6	117.9	148.2	123.5	144.6	124.8	138.2	52.9	64.9	52.3	109.6	84.1	100.4	55.3
Q92629	Delta-sarcoglycan OS=Homo sapiens OX=9606 GN=SGCD PE=1 SV=2	1.034	1.013	1.047	1.271	1.255	1.314	1.41	0.902	0.89	0.932	1	1	1	0.798905	1	0.0547543	0.130654	1	1	1	83.9	94.8	102.1	119.2	91.5	135.8	92	70.1	105.8	100.7	86.7	101.1	93.6	93	68.1	74.1	75.4	76.8	74.6	74.1	76.7	98	162	137.8	87.2	87.2	93.4	125.6
P48681	Nestin OS=Homo sapiens OX=9606 GN=NES PE=1 SV=2	1.149	0.924	1.062	1.24	1.341	1.425	1.41	0.879	0.951	1.011	1	1	1	1	0.758021	0.0268009	0.135247	1	1	1	93.9	82.4	96.8	105.3	75.6	120.2	83.5	101.5	127.9	116.3	87.7	98.8	111.8	94.4	77.3	73.9	66.9	76.5	82.2	75.7	73.4	107.9	145.3	161	97.9	94.6	99.7	135.4
A0M8Q6	Immunoglobulin lambda constant 7 OS=Homo sapiens OX=9606 GN=IGLC7 PE=1 SV=3	1.58	1.241	1.961	1.892	1.524	2.989	1.933	0.979	0.789	1.546	1	1	1	0.601168	1	0.00157678	0.310108	1	1	1	93.9	94.4	64.4	77.9	103.1	221.3	77.5	88.2	69.8	152.3	66.5	75.7	91.3	67.2	54.4	49.7	43.3	50	21.8	24.5	51.6	303.9	148.4	468.3	113.1	356	66	139.8
Q03426	Mevalonate kinase OS=Homo sapiens OX=9606 GN=MVK PE=1 SV=1	0.871	0.79	0.688	0.715	0.905	0.623	0.686	1.043	1.319	0.908	1	1	1	0.267794	1	0.0439197	0.12326	1	1	1	105.1	97.6	92.5	70.5	92.3	68.8	101.3	149.6	92.7	117.1	118.9	103	78.6	140.6	106.6	129.4	154.6	125.7	130.8	126.9	139.1	66.2	86.1	80.6	87.1	111	78.2	70.7
P0DOX5	Immunoglobulin gamma-1 heavy chain OS=Homo sapiens OX=9606 PE=1 SV=2	1.725	0.725	1.251	1.65	2.276	2.846	1.856	0.889	1.226	1.534	1	1	1	0.411151	0.465305	0.00445343	0.277024	1	1	1	56.9	60.3	76.5	170.2	118.4	426.1	73.9	66.5	105.6	150.4	87.2	135.9	112.3	87.8	46.4	46.8	42.6	54.3	41.5	39.3	55	432.6	132	354	101.2	127.8	97.5	132.9
Q56VL3	OCIA domain-containing protein 2 OS=Homo sapiens OX=9606 GN=OCIAD2 PE=1 SV=1	0.631	1.252	0.79	1.093	0.873	0.69	0.919	1.189	0.95	0.751	0.524438	1	1	1	1	0.015985	1	1	1	1	125.8	107.3	116.9	106.8	116.9	73.3	115.9	106.4	86.7	85.6	94.8	92.6	112.6	92.6	108.3	100.1	110.2	106.1	105.4	99.3	137.7	70.3	87.3	70.6	74.1	85.8	67.6	73.2
P08185	Corticosteroid-binding globulin OS=Homo sapiens OX=9606 GN=SERPINA6 PE=1 SV=1	0.98	1.694	1.661	2.988	1.764	2.929	1.913	1.562	0.922	1.531	1	1	1	0.000469604	0.0854403	0.000170436	0.0090707	1	1	1	83	80.3	162	237.7	142.1	231.1	86.3	82.8	125	104.4	73.7	74.4	83.9	94.1	52.8	60.3	37.1	53.5	34.9	29.8	47.6	151.5	111.2	220	139.3	146.5	111	126.3
P04196	Histidine-rich glycoprotein OS=Homo sapiens OX=9606 GN=HRG PE=1 SV=1	0.927	1.411	1.308	2.5	1.772	2.318	1.908	1.31	0.928	1.215	1	1	1	0.0067692	0.113477	0.00019268	0.00779103	1	1	1	78.9	77.4	149.1	177.4	113.3	193.5	135.1	90.4	129.8	88.4	114.8	114	95.7	92.6	60.3	59.6	51.8	59.9	54	45.4	49.3	351.4	140.2	196	109.5	125.2	102.8	102.4
P00734	Prothrombin OS=Homo sapiens OX=9606 GN=F2 PE=1 SV=2	0.738	1.619	1.195	3.005	1.855	2.217	2.154	1.395	0.861	1.029	1	1	1	0.0525905	0.454725	0.064911	0.0460006	1	1	1	70	68.7	159.2	148.9	153	177.7	103	83.5	200.3	91.9	101.3	74.4	95.4	82.3	51.5	55.7	40.9	55.7	44.8	43.8	49.6	181.3	109.9	143.1	68.7	89.3	129.7	80.3
P49773	Histidine triad nucleotide-binding protein 1 OS=Homo sapiens OX=9606 GN=HINT1 PE=1 SV=2	0.735	1.129	0.829	0.78	0.691	0.574	0.692	1.128	0.999	0.829	1	1	1	1	0.96102	0.00330992	0.136947	1	1	1	93.8	105.4	101.5	85.9	103.5	71.5	128.2	95.2	65.4	85.7	115.6	107.2	89.9	87.5	115.8	124.2	133.9	145.5	102.1	130	140.2	37.6	82.1	52.8	91.3	104.7	74.6	69.5
P62424	60S ribosomal protein L7a OS=Homo sapiens OX=9606 GN=RPL7A PE=1 SV=2	1.011	0.948	0.958	0.742	0.783	0.749	0.779	0.952	1.005	0.962	1	1	1	0.0510806	0.0145121	0.000704907	0.00270702	1	1	1	87	101.5	95.2	88.1	85.7	85.7	99.7	93	78.8	92.8	88.7	94.7	94.3	96	125.7	118.8	130.4	132.2	103.6	110.9	102.2	74.6	79.5	75.8	90.1	96.5	89.1	94.6
Q96DG6	Carboxymethylenebutenolidase homolog OS=Homo sapiens OX=9606 GN=CMBL PE=1 SV=1	0.776	1.398	1.084	0.457	0.327	0.355	0.374	1.224	0.876	0.95	1	1	1	0.0501605	0.00173941	0.000573265	0.00179402	1	1	1	112.3	79.9	86.3	63.3	113.1	47.4	122.4	103.4	66.1	58.3	61.7	53	38.4	106.3	239.9	155.5	188.7	121.7	183.5	237.4	222.4	66.9	68.8	64.1	100.2	80.6	47	41.7
P13716	Delta-aminolevulinic acid dehydratase OS=Homo sapiens OX=9606 GN=ALAD PE=1 SV=1	0.738	1.291	0.953	0.748	0.579	0.552	0.544	1.374	1.064	1.014	1	1	1	0.0545755	0.00421157	0.00141784	0.000176006	1	1	1	108.3	117	94.9	67.8	118.6	63	118.2	92.9	87.9	78.5	83.9	78.9	69.2	107	144.8	135.1	144	142.8	152	169.7	175.7	76.4	88	79.9	108.4	116.1	63.4	70
Q15019	Septin-2 OS=Homo sapiens OX=9606 GN=SEPTIN2 PE=1 SV=1	1.133	0.889	1.008	1.31	1.473	1.485	1.421	0.922	1.037	1.045	1	1	1	0.372418	0.25693	0.0323089	0.0307615	1	1	1	84.5	88.1	95.9	120.4	89.2	143.4	97.4	89.5	107.8	113.1	96.2	112.6	115.5	98.5	65.6	73.2	71.8	73.3	67.7	77	79.2	84.9	132.8	124.6	92.5	101.9	108.6	141.6
P61978	Heterogeneous nuclear ribonucleoprotein K OS=Homo sapiens OX=9606 GN=HNRNPK PE=1 SV=1	1.082	0.92	0.996	1.043	1.133	1.128	1.156	0.902	0.98	0.976	1	1	1	1	0.446807	0.484625	0.0144363	1	1	1	96.4	91.6	94.5	102.9	92.2	114.1	94.2	89.8	94.4	113.6	101.5	102.7	110.1	103.2	89.7	93.2	83.4	90.6	86.6	91.8	91.6	94.4	103.7	102.3	88.9	104.2	100.5	119.9
P24534	Elongation factor 1-beta OS=Homo sapiens OX=9606 GN=EEF1B2 PE=1 SV=3	0.882	0.961	0.847	0.868	0.903	0.766	0.913	0.951	0.989	0.838	1	1	1	1	1	0.00812756	1	1	1	1	106.3	95.4	95.9	78.3	95	82.2	104.3	104	91.6	99	101.1	96.8	99.6	99.3	105.2	125.6	122.4	119.1	100.7	109.9	103.3	40.9	71.9	60.6	86.8	90.6	96.5	84.1
P50452	Serpin B8 OS=Homo sapiens OX=9606 GN=SERPINB8 PE=1 SV=2	0.819	1.09	0.893	1.775	1.628	1.453	1.781	0.996	0.914	0.816	1	1	1	0.00436475	0.00432781	0.0179799	0.000176006	1	1	1	108.9	105.7	103.2	111.1	113.1	87.5	107.7	98.7	111	93.5	101.1	98.7	137.1	88.2	58.5	63	60.7	77	62.1	57.2	52.1	99.1	87	88.2	77.4	80.5	121.4	124.5
Q07666	KH domain-containing, RNA-binding, signal transduction-associated protein 1 OS=Homo sapiens OX=9606 GN=KHDRBS1 PE=1 SV=1	0.954	0.957	0.913	1.198	1.251	1.143	1.327	0.902	0.942	0.861	1	1	1	0.968252	0.281149	1	0.0266981	1	1	1	90.8	94.5	98.6	106.1	91.7	113.9	96.9	88.5	98.1	122.3	101.2	105.5	111.3	101	76.8	87.2	77.9	80.9	76.2	85.2	82	59.9	108.9	79.4	90.8	97.7	92.5	135.1
P12277	Creatine kinase B-type OS=Homo sapiens OX=9606 GN=CKB PE=1 SV=1	1.766	1.023	1.806	1.141	1.115	2.014	1.489	0.766	0.749	1.353	1	1	0.61165	1	1	0.015985	0.419641	1	1	1	69.7	78	90	166	77.1	202.1	78.2	59.9	103.3	76.5	62.6	61.9	82.6	79.3	59.6	55.9	68.6	86.9	76.9	64.9	85.2	138.1	249.1	263.9	92.8	108.8	115.4	164.3
P07306	Asialoglycoprotein receptor 1 OS=Homo sapiens OX=9606 GN=ASGR1 PE=1 SV=2	0.68	1.026	0.698	0.585	0.57	0.398	0.669	0.875	0.853	0.595	1	1	1	0.022921	0.042612	9.39219e-06	0.00983167	1	1	0.430178	79.7	83.8	91.9	79.5	100.3	61.7	98.2	109.7	70.9	75.3	81.7	101.9	102.2	80.7	151.2	142	163.2	173.1	127.5	143.1	134	42.8	57.1	57	78.6	79.4	55	41.1
P07919	Cytochrome b-c1 complex subunit 6, mitochondrial OS=Homo sapiens OX=9606 GN=UQCRH PE=1 SV=2	0.581	1.4	0.813	0.689	0.492	0.4	0.755	0.914	0.653	0.53	1	1	1	1	0.0764495	0.000340082	1	1	1	0.10767	126.3	80	76	105.6	98.3	82.5	93.1	80.2	58.2	56.9	66.5	76.3	73.7	64.8	144.6	135.1	152.1	133.8	117.7	142.7	133.5	54.5	56.1	47.1	54.1	60.7	50.1	50.5
P09417	Dihydropteridine reductase OS=Homo sapiens OX=9606 GN=QDPR PE=1 SV=2	0.906	1.037	0.94	0.736	0.71	0.667	0.666	1.106	1.067	1.003	1	1	1	0.139223	0.376544	0.0426598	0.00951717	1	1	1	111.1	95	80.5	81.9	102.9	61.7	105.8	111.7	76.7	90.2	96.7	108.9	91.7	91.6	141.8	123.5	129	119.4	110.8	152	136.5	67.2	102.2	70.4	123.1	116.5	86.1	72.3
P35573	Glycogen debranching enzyme OS=Homo sapiens OX=9606 GN=AGL PE=1 SV=3	0.696	1.128	0.785	0.676	0.6	0.471	0.501	1.35	1.197	0.94	1	1	1	0.0183274	0.0101437	0.000195176	0.000176006	1	1	1	115.3	103.9	91.2	69.4	121.4	60.8	109.8	92.2	84.1	91.5	101.1	99.9	70.7	92.4	134	153.7	144.8	145.3	185.3	197.6	165.6	68.3	72.4	77.3	99.1	93.8	64.7	61
P0DOY2	Immunoglobulin lambda constant 2 OS=Homo sapiens OX=9606 GN=IGLC2 PE=1 SV=1	1.928	0.566	1.091	2.001	3.537	3.858	2.519	0.794	1.404	1.531	1	1	1	0.160039	0.113584	0.000861369	0.0615536	1	1	1	49.9	49.9	64.5	141.4	108.7	387.5	64.1	59.2	117.2	155.8	76.2	114	119.6	73.8	29.9	33.2	28.6	43.8	32.2	27	38.5	467.3	124.3	341.2	86.5	119	98.1	149.8
Q9NPH2	Inositol-3-phosphate synthase 1 OS=Homo sapiens OX=9606 GN=ISYNA1 PE=1 SV=1	1.715	0.877	1.504	1.095	1.248	1.878	1.361	0.805	0.917	1.38	1	1	1	1	1	0.016435	0.30386	1	1	1	66.7	79.5	91	142.1	74.7	133.8	77.1	65.5	90.6	110.4	76.9	93.6	91.5	90.1	63.8	72.6	62	75.9	60.5	80.9	84.8	147.7	228.5	233.6	87.2	98.6	91.6	136.3
P24752	Acetyl-CoA acetyltransferase, mitochondrial OS=Homo sapiens OX=9606 GN=ACAT1 PE=1 SV=1	0.678	0.834	0.565	0.776	0.931	0.526	0.728	1.067	1.28	0.723	1	1	0.736241	1	1	0.0219822	0.262153	1	1	1	99.1	113.5	93.6	67.9	106.8	58.6	101.7	137.4	97.4	127.5	127.7	101.1	107.7	118.9	130.9	107.6	127.7	115.1	115.3	134	133.4	52.7	67.2	50.9	116	107.4	74.5	66.2
P06241	Tyrosine-protein kinase Fyn OS=Homo sapiens OX=9606 GN=FYN PE=1 SV=3	1.444	0.996	1.438	1.012	1.017	1.462	1.178	0.86	0.863	1.241	0.524438	1	0.35614	1	1	0.0115613	1	1	1	1	95.7	89	91.4					88.4	95.3	84.4	95.2				73.2	86.2	96.4	94.4				189.1	131.9	127.1
O43708	Maleylacetoacetate isomerase OS=Homo sapiens OX=9606 GN=GSTZ1 PE=1 SV=3	0.785	1.187	0.932	0.698	0.588	0.548	0.497	1.403	1.182	1.102	1	1	1	0.204078	0.39059	0.0184326	0.00431226	1	1	1	104	118.3	84.8	75.2	101.7	46.9	101.7	114.3	74.7	127.9	85.7	69.3	96.5	80.3	154.5	125.6	142.1	149.6	145.8	223.6	145	79.9	64.4	51.9	137.5	89.8	94.3	47.3
P36871	Phosphoglucomutase-1 OS=Homo sapiens OX=9606 GN=PGM1 PE=1 SV=3	0.692	1.094	0.757	0.673	0.615	0.466	0.574	1.172	1.071	0.811	1	1	1	0.0387453	0.0764495	0.000622971	0.00161456	1	1	1	115.8	114.7	98.3	75.8	104.4	52.8	81.7	115.2	81.7	89.9	100.2	85.5	65.2	118.1	136.1	146.1	144	147	166.8	165.2	138.3	51.5	76.3	64.1	109.1	99.6	68	61.7
P62910	60S ribosomal protein L32 OS=Homo sapiens OX=9606 GN=RPL32 PE=1 SV=2	1.043	0.958	0.999	0.807	0.842	0.841	0.861	0.937	0.978	0.977	1	1	1	0.337055	0.113057	0.016435	0.265477	1	1	1	90.9	104.6	93.8	90.3	84.2	88.8	98.9	94.8	80.6	101.3	90.2	98.2	96.7	87.5	105.5	117.4	138.1	124.9	111.6	112.6	100.2	69	90.4	95.7	97.3	94.7	94.5	95.3
Q13162	Peroxiredoxin-4 OS=Homo sapiens OX=9606 GN=PRDX4 PE=1 SV=1	1.173	0.863	1.012	0.643	0.746	0.754	0.67	0.96	1.113	1.126	1	1	1	0.00669349	0.0850376	0.343088	0.0006546	1	1	1	79.5	91.2	90.4	77.9	81.5	70.3	102.7	110	90.3	100.3	94.5	86.1	99.4	89.7	126.8	139.6	121	136.6	123.6	123.1	138.4	112	93.7	95.2	111.3	112.5	95.6	76
P09493	Tropomyosin alpha-1 chain OS=Homo sapiens OX=9606 GN=TPM1 PE=1 SV=2	1.285	0.836	1.075	1.35	1.614	1.734	1.671	0.808	0.966	1.038	1	1	1	0.239421	0.0641797	0.00426442	0.00270702	1	1	1	81.9	80.2	88.6	139.9	81.8	135.5	76.6	68.8	96.1	127.7	97.9	114.7	132.2	87.8	52.3	50.7	61.7	60.7	56.3	62.1	66	74.7	129.3	143.4	93.1	105.2	104.5	149.8
P12956	X-ray repair cross-complementing protein 6 OS=Homo sapiens OX=9606 GN=XRCC6 PE=1 SV=2	1.08	0.948	1.023	1.088	1.148	1.175	1.263	0.862	0.91	0.931	1	1	1	1	1	0.0702882	0.00943827	1	1	1	94	90.7	96.3	108.7	89.1	121.6	99.2	90.8	103.3	116.4	96.4	103.1	101.7	98.8	78.3	98.8	88.5	89.5	86	88.8	88.2	90.8	122.3	112.6	93	100.4	104	140.5
P35268	60S ribosomal protein L22 OS=Homo sapiens OX=9606 GN=RPL22 PE=1 SV=2	1.007	0.937	0.943	0.849	0.906	0.855	0.878	0.967	1.032	0.974	1	1	1	0.427985	1	0.0237931	0.527455	1	1	1	95.2	104.1	96.6	86.5	89.4	84.9	94.8	102.5	95.9	102.1	97.4	103	101.2	101.1	119.6	120.1	111.6	122.4	108.3	111.1	97	78.3	78.8	65.4	95.5	96.8	104	100.7
Q9UMS6	Synaptopodin-2 OS=Homo sapiens OX=9606 GN=SYNPO2 PE=1 SV=2	1.608	0.831	1.336	1.166	1.403	1.875	1.433	0.813	0.979	1.308	1	1	1	1	1	0.0259836	0.222262	1	1	1	73.2	75.5	88.5	113.8	62.3	193.9	82.6	61.4	116.1	119.2	79.6	99.4	107.5	80.7	64.1	67.6	80.2	70.9	58.1	72	73	132.9	160.4	146.5	93.6	99.6	104	158
Q6YN16	Hydroxysteroid dehydrogenase-like protein 2 OS=Homo sapiens OX=9606 GN=HSDL2 PE=1 SV=1	1.057	0.931	0.984	0.733	0.787	0.774	0.72	1.018	1.094	1.076	1	1	1	0.139039	0.617602	0.145604	0.0403662	1	1	1	97.5	93	81.2	81.7	105.8	66.4	88.2	125.1	83.2	94.7	105.4	88.2	94.9	84.7	116.7	121.1	120.4	116	140.6	103.9	153.7	65.6	93.2	74.9	111	117.4	110.3	86.9
P08134	Rho-related GTP-binding protein RhoC OS=Homo sapiens OX=9606 GN=RHOC PE=1 SV=1	0.931	1.163	1.083	1.54	1.325	1.434	1.448	1.064	0.915	0.991	1	1	1	0.0143885	0.364829	0.677241	0.130654	1	1	1	115.2	138.2	107.2	124.9	118.5	118.9	126	91.3	82.3	98.5	107	130.3	132.8	102.2	87.9	77.2	63.3	73.7	70.8	81.7	96.4	58.8	105.8	99.2	110.7	111.2	111.1	128
Q16134	Electron transfer flavoprotein-ubiquinone oxidoreductase, mitochondrial OS=Homo sapiens OX=9606 GN=ETFDH PE=1 SV=2	0.915	1.069	0.978	0.822	0.769	0.752	0.715	1.15	1.075	1.052	1	1	1	0.165494	0.841865	0.0190702	0.0154082	1	1	1	106	96	82.8	69.3	109.3	58.9	105.8	150.7	81.2	86.6	102.9	97	89.8	87.5	160.5	115.8	116.8	103.6	133.8	115.5	152.5	87.8	76.5	64.1	90.4	98.2	95.2	70.8
P13693	Translationally-controlled tumor protein OS=Homo sapiens OX=9606 GN=TPT1 PE=1 SV=1	0.959	0.997	0.956	0.618	0.62	0.592	0.622	0.993	0.996	0.952	1	1	1	0.00109732	0.000830644	0.000340082	0.000284362	1	1	1	83.7	94.8	87.5	108.3	74.9	89.2	85.1	87.7	79.6	88.2	84.2	96.7	87.8	88.4	122.4	143.2	141.7	159.9	151.3	128.8	103.5	73.7	90.7	87.6	79	83.9	83	105.4
P16402	Histone H1.3 OS=Homo sapiens OX=9606 GN=H1-3 PE=1 SV=2	1.883	1.283	2.417	2.27	1.768	4.274	2.498	0.909	0.708	1.711	1	1	1	0.74911	1	0.00330992	0.0579001	1	1	1	39.1	37.3	94.8	167.3	55	307.9	94.5	55.2	74.2	101.5	69.2	61.6	84.5	73.6	38.6	56.4	55.4	57.4	28.5	33.8	41.6	178	193.7	275.5	74.1	117	95.1	208
Q14117	Dihydropyrimidinase OS=Homo sapiens OX=9606 GN=DPYS PE=1 SV=1	0.744	1.219	0.906	0.647	0.531	0.481	0.611	1.059	0.869	0.787	1	1	1	0.355492	0.0618006	0.00397063	0.0675607	1	1	1	111.3	92.8	94.6	66.1	107.1	53.2	124.9	118.3	76.9	79.7	77.6	74	59	104.9	172.8	143.7	143.6	118.2	146.1	151.4	150.8	55.1	76.4	70.3	96.8	104.7	70.2	51.2
P08493	Matrix Gla protein OS=Homo sapiens OX=9606 GN=MGP PE=1 SV=2	1.039	1.248	1.298	2.964	2.374	3.08	2.613	1.134	0.908	1.179	1	1	1	0.0233097	0.29802	0.00243568	0.0724968	1	1	1	111.3	82.1	168.3	125.7	114.1	223.9	137.2	60.9	85.6	179.5	86.9	101.6	160.7	100.7	42.4	48.6	59.7	40	26.1	20.6	56	380.9	121.4	289.8	60.8	107.1	130.6	272
P22897	Macrophage mannose receptor 1 OS=Homo sapiens OX=9606 GN=MRC1 PE=1 SV=1	0.828	1.174	0.972	0.893	0.761	0.739	0.831	1.074	0.915	0.89	1	1	1	1	0.0739036	0.00682119	0.128477	1	1	1	89.6	97	101.2	101	100.3	117	110.9	84.9	88.6	86.1	89.8	109.7	78.5	85.3	101.7	104.4	109.5	113.7	113.1	117.6	122.4	90.6	81.3	99.1	83.6	83	96.5	77.2
P05154	Plasma serine protease inhibitor OS=Homo sapiens OX=9606 GN=SERPINA5 PE=1 SV=3	1.257	0.986	1.239	1.454	1.475	1.828	1.546	0.941	0.954	1.182	1	1	1	0.0880401	0.954593	0.000562717	0.0256422	1	1	1	88.1	88.8	140.2	124.8	108.2	88.4	95.4	84.8	107.4	103.9	96.7	79.7	78.2	104.5	65.8	65.6	57.8	80.3	71.8	59.3	64	160.8	118.3	156.5	151.2	119.8	114.1	102
P24462	Cytochrome P450 3A7 OS=Homo sapiens OX=9606 GN=CYP3A7 PE=1 SV=3	0.995	0.409	0.407	1.666	4.071	1.658	1.734	0.961	2.348	0.956	1	1	0.530795	1	0.00763428	1	1	1	1	1	58.4	90.6	77.2	78.8	119.2	53.4	333.8	340.3	215.2	192.5	166.4	95.9	109.2	229.6	44.1	107.1	68.2	46	50.3	42.3	47.3	55.1	78.7	44.7	110.5	64.1	78.4	81.4
P17931	Galectin-3 OS=Homo sapiens OX=9606 GN=LGALS3 PE=1 SV=5	0.842	0.996	0.838	2.126	2.135	1.789	1.896	1.121	1.126	0.943	1	1	1	0.0355047	0.0174821	0.0649993	0.0138034	1	1	1	55.3	169	132.4	111.8	73.2	168.9	112.1	86.5	118.1	112.6	109.1	117.4	152.4	97.3	47.7	54.2	50.4	55.7	52.7	52.1	54.7	85.1	120.5	94.3	76.5	74.6	131.5	133.2
O75367	Core histone macro-H2A.1 OS=Homo sapiens OX=9606 GN=MACROH2A1 PE=1 SV=4	1.178	0.944	1.113	1.298	1.375	1.529	1.45	0.895	0.948	1.055	1	1	1	0.601168	0.127997	0.00161724	0.00282557	1	1	1	87.7	88	96.2	107.6	93.4	122.9	99.3	91.2	101.9	128.6	99.6	108.9	109.5	97.3	78.9	87.3	73.2	74.1	73.9	71.1	83.6	108.7	140.4	113.3	92.8	100.7	118.8	157.2
P42785	Lysosomal Pro-X carboxypeptidase OS=Homo sapiens OX=9606 GN=PRCP PE=1 SV=1	0.559	1.111	0.621	1.861	1.675	1.041	1.886	0.987	0.888	0.552	0.715897	1	1	0.147356	0.648816	1	0.00488688	1	1	0.044764	77.2	113.4	121.7	141.1	99.8	142.3	106.6	109.9	93.5	92.9	106.3	97.3	107.7	102.1	67.2	72.4	66.7	60.9	59.8	60	60	63.4	59.9	78	56.5	54.5	101	71.9
P34741	Syndecan-2 OS=Homo sapiens OX=9606 GN=SDC2 PE=1 SV=2	1.371	0.777	1.065	1.339	1.723	1.835	1.378	0.971	1.25	1.332	1	1	1	1	0.27088	0.0321946	0.719104	1	1	1	90.7	70.5	95.4	86.8	67	83.9	91.2	111.8	157.6	150.4	88.5	89.2	131.9	85.3	54.1	92.4	78.9	73.6	37.9	61.8	64.9	81	168	91.8	172	119.1	108.8	167.6
Q14108	Lysosome membrane protein 2 OS=Homo sapiens OX=9606 GN=SCARB2 PE=1 SV=2	0.661	0.908	0.6	1.757	1.935	1.161	1.812	0.97	1.068	0.64	1	1	1	0.354391	0.0739036	1	0.0307615	1	1	1	80.1	136	129.8	107	94.5	112	114.8	104.5	123.4	125.5	116.8	124.4	158.1	105.6	69.2	63.8	57.1	75	63.7	73.1	59.7	62.2	77.9	74	72.3	61.6	176	92.2
P62736	Actin, aortic smooth muscle OS=Homo sapiens OX=9606 GN=ACTA2 PE=1 SV=1	1.487	0.732	1.088	1.143	1.562	1.7	1.244	0.919	1.256	1.366	1	1	1	1	0.379333	0.0116124	0.445092	1	1	1	74.2	86.3	93.4	123.7	81	140.4	86.7	75.6	120.4	132.5	97.7	120	118.5	92.7	65.7	64.9	87.4	80.3	72.4	75.9	76.6	131.1	128.9	155.5	104.9	106.2	95.9	152.5
P35579	Myosin-9 OS=Homo sapiens OX=9606 GN=MYH9 PE=1 SV=4	0.983	0.952	0.936	1.319	1.386	1.296	1.43	0.923	0.969	0.907	1	1	1	0.0779779	0.0259917	0.00593945	0.000722374	1	1	1	100.3	105.1	101.6	108.7	89.2	121.5	90.7	84.4	106.7	127.5	101	109.7	113.1	92.7	73.3	68.9	77.2	72.8	79.6	79.9	77	96.7	125.3	111.5	93.5	85.8	99.9	137.5
Q6NUN0	Acyl-coenzyme A synthetase ACSM5, mitochondrial OS=Homo sapiens OX=9606 GN=ACSM5 PE=1 SV=2	0.81	1.213	0.982	0.67	0.553	0.543	0.558	1.2	0.99	0.972	1	1	1	0.164075	0.0375756	0.00316291	0.0027691	1	1	1	105	112.9	108.5	83.4	101	58.4	95.3	83.7	83.3	76.2	111.6	66.7	108.2	78.4	131.8	112.2	128.4	150.7	171.8	164.2	162.8	66.7	81.8	67.9	98.9	87.5	111	65.6
A0MZ66	Shootin-1 OS=Homo sapiens OX=9606 GN=SHTN1 PE=1 SV=4	0.761	1.08	0.822	1.569	1.452	1.193	1.645	0.954	0.883	0.726	1	1	1	0.017209	0.26617	1	0.00350709	1	1	0.758646	139.9	103.1	106	105.1	113.5	93.2	113	100.6	91.1	98.2	98.1	115	94.7	105.9	70.7	91.8	66.1	65.4	75.2	66.2	67.6	74.7	76	83.6	93.6	78.7	88.7	80.7
P16403	Histone H1.2 OS=Homo sapiens OX=9606 GN=H1-2 PE=1 SV=2	2.048	1.141	2.338	1.662	1.456	3.404	1.981	0.839	0.735	1.718	1	1	1	1	1	0.00426764	0.0917984	1	1	1	48.5	40.1	86.7	167.9	50.6	242	84.8	60.2	72.7	105.2	74.3	72.6	95.9	77.7	51	85.7	54.1	73.4	33.6	25.4	42.4	173.8	257.6	290.2	88.9	139.1	119.3	177
O14841	5-oxoprolinase OS=Homo sapiens OX=9606 GN=OPLAH PE=1 SV=3	0.768	1.054	0.81	0.856	0.812	0.658	0.791	1.083	1.028	0.832	1	1	1	1	0.656563	0.00813794	0.0764456	1	1	1	113.3	103.8	100.8	92	107	68.5	94.7	106.5	95.7	79.7	91	100.7	81.4	101.2	105.9	116.3	128.8	117.1	117.8	121.1	120.6	77.4	88.4	74.8	101.7	104	77.1	74.3
Q00796	Sorbitol dehydrogenase OS=Homo sapiens OX=9606 GN=SORD PE=1 SV=4	0.737	1.048	0.773	0.545	0.52	0.402	0.444	1.228	1.173	0.906	1	1	1	0.00691316	0.0062573	0.000552298	0.000297573	1	1	1	105.4	98.5	90	64.7	101.4	52.3	99.9	113.7	80.7	94	97.4	70.6	60.5	95.7	234	134.4	156.6	149.2	187	180.6	180.9	65.5	84.2	72.6	118.6	98	68.9	58.3
P62701	40S ribosomal protein S4, X isoform OS=Homo sapiens OX=9606 GN=RPS4X PE=1 SV=2	0.873	0.983	0.858	0.846	0.86	0.738	0.879	0.962	0.979	0.84	1	1	1	0.804174	1	0.0116124	1	1	1	1	98.9	97.3	99.5	85	88.3	85.2	103.5	92.2	98.9	107.3	92.2	104.6	106.7	95.3	115	120.3	124	114.8	116.7	112.8	99.8	60.5	82.4	79.2	84.9	93.7	108.2	92.5
P02774	Vitamin D-binding protein OS=Homo sapiens OX=9606 GN=GC PE=1 SV=2	0.586	1.806	1.058	2.56	1.418	1.5	1.752	1.461	0.809	0.856	1	1	1	0.0230994	1	0.338465	0.165017	1	1	1	90.7	73.3	156	225.5	164.5	278.5	98.6	81.1	118.1	110.6	86.4	78.5	116.7	77.2	67.6	65.9	57.4	76.6	45.7	46.4	60.9	211.8	91.4	161.5	76.6	92.3	76	74.5
P01042	Kininogen-1 OS=Homo sapiens OX=9606 GN=KNG1 PE=1 SV=2	0.571	1.565	0.894	3.411	2.18	1.949	2.32	1.47	0.94	0.84	1	1	1	0.000484196	0.0213933	0.00562905	0.00161456	1	1	1	82.1	73.6	169.7	185.8	160.5	304.1	105.1	79.7	127.8	102.6	99.6	106.6	114	92.7	44.7	47	48.9	56.6	44.4	41.1	47.6	205.9	89.8	163.4	72.9	97.8	83.7	91.7
P60891	Ribose-phosphate pyrophosphokinase 1 OS=Homo sapiens OX=9606 GN=PRPS1 PE=1 SV=2	0.932	1.054	0.982	0.786	0.746	0.732	0.785	1.001	0.95	0.932	1	1	1	0.277789	0.195917	0.0141333	0.0840448	1	1	1	98	93.2	97.2	84.2	89.2	97.2	94.7	94.4	100.5	88.8	83.7	89.9	82.5	99.3	110.8	132.3	120.5	112.3	126.4	132.2	116	103.3	90.5	93.4	85.3	88.3	79.5	79.8
P02787	Serotransferrin OS=Homo sapiens OX=9606 GN=TF PE=1 SV=3	0.731	1.524	1.113	2.801	1.838	2.047	1.931	1.451	0.952	1.06	1	1	1	0.0195327	0.696141	0.0525064	0.190924	1	1	1	70.4	80.3	145.4	198.7	163	365.3	89.7	80.5	106.7	107.1	89.6	87.1	117.5	95.4	51.9	46.6	76.9	66.9	46.3	45.4	56	231.6	106.2	209	74	112.1	77.1	98.2
Q16181	Septin-7 OS=Homo sapiens OX=9606 GN=SEPTIN7 PE=1 SV=2	1.087	0.949	1.032	1.282	1.35	1.393	1.384	0.926	0.976	1.006	1	1	1	0.567787	0.731213	0.0259836	0.045292	1	1	1	74	89.6	100.3	126.5	83.8	155.5	96.1	77.2	101.2	110	91.9	104.2	111.6	92	64.7	71.4	73	77.4	75	75.3	78	85	146.4	128.7	91.9	104.4	103.3	144.3
P50440	Glycine amidinotransferase, mitochondrial OS=Homo sapiens OX=9606 GN=GATM PE=1 SV=1	0.783	1.322	1.036	0.776	0.587	0.608	0.594	1.308	0.989	1.024	1	1	1	1	0.23565	0.0325687	0.0799065	1	1	1	117.8	112	124.8	90.1	109.5	60.7	98.1	78	82.8	74.4	97.6	109.9	109.6	73.8	220.7	72	126.3	141.1	174.5	154	140.1	55.9	93.1	66.6	85.8	95.7	115.1	82.1
Q99611	Selenide, water dikinase 2 OS=Homo sapiens OX=9606 GN=SEPHS2 PE=1 SV=3	0.813	1.074	0.873	0.882	0.821	0.717	0.842	1.048	0.976	0.852	1	1	1	1	1	0.0316157	1	1	1	1	104.4	95.8	97	88.7	97.9	71.4	104.8	90.3	79.5	86.2	97.6	106.4	85.2	101.8	101.6	105.4	109.9	112.2	110.6	109.4	128.5	56.1	75.2	78.8	93.3	99.1	92.7	77
Q9Y6C2	EMILIN-1 OS=Homo sapiens OX=9606 GN=EMILIN1 PE=1 SV=3	0.906	0.971	0.879	1.444	1.488	1.308	2.173	0.665	0.685	0.602	1	1	1	0.228615	1	1	0.000722374	1	1	0.531532	75	90.8	117.1	137.1	76.4	166.8	91.3	60.7	101.7	96.5	76.9	94	94.3	84.1	54.4	56.8	63.2	59.4	70.7	72.9	71.4	95.7	82.7	94	65.3	65	82.9	80.8
O75891	Cytosolic 10-formyltetrahydrofolate dehydrogenase OS=Homo sapiens OX=9606 GN=ALDH1L1 PE=1 SV=2	0.623	1.103	0.688	0.574	0.52	0.358	0.434	1.322	1.198	0.824	1	1	1	0.379655	0.184961	0.0119107	0.0064986	1	1	1	120.7	95.9	80.9	55.4	119.2	42.5	105.9	113.6	86.9	74.4	94.8	63.2	38.2	119.4	134.7	182.3	236.3	104.3	189.4	147	167.1	59.8	66.2	54.8	145.8	83	53.8	43.3
P06703	Protein S100-A6 OS=Homo sapiens OX=9606 GN=S100A6 PE=1 SV=1	3.318	0.688	2.284	1.324	1.923	4.393	2.181	0.607	0.882	2.014	0.21774	1	1	1	0.769702	0.000539097	0.257651	1	1	1	35.9	42.2	79.5	77.3	50.6	76.9	51.6	48.1	124.7	139.4	97.4	75	60.4	72.7	33.1	33.8	48.8	58.5	39	30.7	51.1	199.2	171.3	260.7	75.1	121.5	125.9	418.4
Q96CX2	BTB/POZ domain-containing protein KCTD12 OS=Homo sapiens OX=9606 GN=KCTD12 PE=1 SV=1	1.146	0.964	1.105	1.61	1.67	1.845	1.795	0.897	0.931	1.028	1	1	1	0.0779779	0.199097	0.00165942	0.00779103	1	1	1	59.5	98.9	111.1	151.8	90.7	207.9	100.4	65.1	101.3	119.2	93.9	104.2	113.7	105.6	51.1	55.2	48	62.5	62.7	64.5	62.4	106.3	180.4	178.6	95.7	97.7	115.1	175.4
O43772	Mitochondrial carnitine/acylcarnitine carrier protein OS=Homo sapiens OX=9606 GN=SLC25A20 PE=1 SV=1	1.081	0.984	1.063	0.613	0.623	0.663	0.6	1.022	1.038	1.104	1	1	1	0.0479791	0.126406	0.0396073	0.00552438	1	1	1	125.5	86.8	80.6	70.8	103	63.2	104.5	144.2	78.6	78.9	88.2	93.5	92.5	82.7	177.6	129.3	141.5	112.4	169.6	136.3	158	59.2	93.8	78	111.6	108.5	103.5	78.1
P49588	Alanine--tRNA ligase, cytoplasmic OS=Homo sapiens OX=9606 GN=AARS1 PE=1 SV=2	1.073	0.933	1.001	0.748	0.801	0.802	0.799	0.936	1.002	1.004	1	1	1	0.00210536	0.0641797	0.00628612	0.00537649	1	1	1	92.5	99.5	87.4	80.6	89.3	82.9	86.8	92	93.9	93.7	92.3	98.3	83	109.5	111.6	133.2	122.4	119.9	106.8	111.2	116.9	71.5	88.7	83.4	105.5	104.3	101.8	93.8
P16152	Carbonyl reductase [NADPH] 1 OS=Homo sapiens OX=9606 GN=CBR1 PE=1 SV=3	0.671	1.208	0.811	0.988	0.817	0.662	0.877	1.126	0.932	0.755	1	1	1	1	1	0.0202138	1	1	1	1	121	117.7	99.3	91.4	121.1	77.2	123.6	123.6	89.9	81	101.6	97.4	93.5	111.3	157.1	114.9	119.2	128.6	135.8	109.3	118.7	62.1	88.9	79	111.9	115.6	76.1	64
P07686	Beta-hexosaminidase subunit beta OS=Homo sapiens OX=9606 GN=HEXB PE=1 SV=3	0.678	0.881	0.597	1.855	2.104	1.257	2.022	0.917	1.041	0.622	1	1	1	0.0648077	0.00163836	0.674433	0.00114164	1	1	1	70.7	126.4	119.7	109.4	86.4	108.2	95.3	131.4	121.4	118.4	142.4	122.8	125.8	108	56.8	62.2	55.4	54.1	72.2	58.4	59.3	73.3	68.8	79.6	64.9	63.7	140.4	98.4
Q9UGM5	Fetuin-B OS=Homo sapiens OX=9606 GN=FETUB PE=1 SV=2	0.727	1.399	1.017	2.112	1.509	1.535	1.577	1.339	0.957	0.973	1	1	1	0.0131348	0.61449	0.00983717	0.178414	1	1	1	106.2	100.6	148.5	145.5	129.3	164.3	94.5	93.4	136.1	92.5	92.3	73.2	85.4	101.5	72.5	83.3	57.6	61.3	49.6	52.5	71.8	236.6	92.5	168.7	120.3	94	89.3	87
P09429	High mobility group protein B1 OS=Homo sapiens OX=9606 GN=HMGB1 PE=1 SV=3	1.498	1.054	1.579	1.125	1.067	1.685	1.173	0.959	0.91	1.436	1	1	0.531326	1	1	0.0187385	0.902958	1	1	1	68.7	64.3	95.2	129.8	81.1	147.7	91.6	62.5	86.9	107.6	89.3	78.4	83.8	88.5	67	86.2	81.4	90.5	69.9	66.7	93.3	137.2	171.2	174	83.6	115.7	98.8	177.8
P60903	Protein S100-A10 OS=Homo sapiens OX=9606 GN=S100A10 PE=1 SV=2	1.07	0.906	0.969	2.203	2.432	2.356	2.758	0.799	0.882	0.854	1	1	1	0.0463497	0.0758903	0.0112913	0.00341294	1	1	1	91.5	95.3	110	123.7	70.4	153.8	86.4	89.5	117.4	142.5	107.3	105.2	97.4	76.5	43.3	36.7	30	43.4	43	45.7	46	81.8	175.2	126.9	68.2	91.6	102	125
O75936	Gamma-butyrobetaine dioxygenase OS=Homo sapiens OX=9606 GN=BBOX1 PE=1 SV=1	1.002	1.201	1.203	0.193	0.161	0.194	0.208	0.929	0.774	0.931	1	1	1	0.0131348	0.00365266	0.00602148	0.00161456	1	1	1	74.3	57.1	57.8	44.2	46	46.4	84.9	69.8	54.3	53.2	44.4	33.9	45.8	47.6	279.4	125.7	344.1	101.1	324.8	306.1	295.6	74.1	67.7	77.2	57.2	53.4	54	57
P61225	Ras-related protein Rap-2b OS=Homo sapiens OX=9606 GN=RAP2B PE=1 SV=1	1.045	0.997	1.042	1.594	1.598	1.665	1.484	1.074	1.077	1.122	1	1	1	0.0131348	0.00234396	0.00255309	0.00877503	1	1	1	88	152.8	117.7	108.1	89.8	139.5	130.7	101.6	136.1	118	114.7	119.6	138	113.4	75.7	84.9	70.1	73.9	69.1	72.8	77.3	123	89.7	104.7	132.9	107	146.1	126
Q9NVA2	Septin-11 OS=Homo sapiens OX=9606 GN=SEPTIN11 PE=1 SV=3	1.151	0.889	1.023	1.435	1.615	1.651	1.673	0.858	0.965	0.987	1	1	1	0.275586	0.194495	0.00573105	0.00943827	1	1	1	77.4	86.2	98.7	127.3	84	157.7	94.4	80.9	106.2	111.5	90.9	111.4	115.5	93.5	56.1	65.8	60.8	67.1	62.7	70	70.5	100.8	144.6	142.6	90.3	101.6	108.6	137.2
P13639	Elongation factor 2 OS=Homo sapiens OX=9606 GN=EEF2 PE=1 SV=4	0.972	0.969	0.942	0.771	0.795	0.749	0.809	0.952	0.982	0.926	1	1	1	0.0463497	0.0527751	0.000170436	0.0239204	1	1	1	99.3	101.6	93.3	93.3	91.7	91.5	95.3	95.7	90	96.3	92.7	104	98.4	97.2	123.1	121.1	115.3	135	106.5	131.5	109.4	62.5	88.1	80	92.9	90.8	91.6	98.3
P15880	40S ribosomal protein S2 OS=Homo sapiens OX=9606 GN=RPS2 PE=1 SV=2	0.928	0.979	0.908	0.799	0.817	0.741	0.807	0.991	1.012	0.919	1	1	1	0.0131348	0.120872	0.000246848	0.050787	1	1	1	97.9	98.9	94.8	89	88.7	87.6	98.1	106.1	93.2	96.9	93.3	100.7	97.9	95.5	120.2	124.6	117.9	122.5	105.7	118.6	104.3	75.7	88	86	85.7	90	94.8	89.5
P60660	Myosin light polypeptide 6 OS=Homo sapiens OX=9606 GN=MYL6 PE=1 SV=2	1.014	0.901	0.913	1.225	1.359	1.241	1.415	0.866	0.961	0.877	1	1	1	0.743094	0.283617	0.0764038	0.00483751	1	1	1	94.2	105.1	96.5	122	82	114	81.4	80.4	88.4	122.4	107.1	108.9	117.8	89.4	67.4	67.7	82.5	78.8	73.5	79.9	80.6	75.3	120.6	137.2	94.2	96.2	97.8	125.8
P16104	Histone H2AX OS=Homo sapiens OX=9606 GN=H2AX PE=1 SV=2	1.232	0.975	1.201	1.265	1.297	1.559	1.422	0.889	0.912	1.096	1	1	1	0.601168	1	0.00763722	0.0325196	1	1	1	72.3	80.4	105.7	115.2	90.3	173.8	96.7	73	101.1	126.5	99.2	85.9	96.9	101.9	65.5	80.8	67	80.6	76.5	68.4	87.1	119.2	156.3	147.6	91.5	103.9	101.5	166.5
P04439	HLA class I histocompatibility antigen, A alpha chain OS=Homo sapiens OX=9606 GN=HLA-A PE=1 SV=2	0.921	1.226	1.129	1.625	1.326	1.496	1.772	0.917	0.748	0.844	1	1	1	0.348129	1	0.259552	0.0392111	1	1	1	91.3	110.9	97.9	117.3	83.4	143.8	121.3	83.9	85.8	96.7	86.1	90.5	179.1	102.9	71.9	79	64.5	60.4	79	68.2	60.5	157.7	109.3	120.3	87.6	88.8	88.2	102.1
Q9ULC5	Long-chain-fatty-acid--CoA ligase 5 OS=Homo sapiens OX=9606 GN=ACSL5 PE=1 SV=1	1.031	0.919	0.948	0.638	0.694	0.658	0.686	0.93	1.012	0.959	1	1	1	0.551489	0.629635	0.301513	0.0239204	1	1	1	131.2	105.6	79.3	67	105.2	51.6	81.7	139.1	78.8	100.5	88.9	54.6	66.7	109.3	210.2	119.3	127.6	128.1	138.8	137	128	67.2	109.9	84.2	118.9	122.8	59.9	65.8
Q06210	Glutamine--fructose-6-phosphate aminotransferase [isomerizing] 1 OS=Homo sapiens OX=9606 GN=GFPT1 PE=1 SV=3	1.172	0.832	0.975	0.702	0.844	0.822	0.808	0.868	1.044	1.017	1	1	1	0.00109732	0.272587	0.0932551	0.0191905	1	1	1	80.7	83.6	81.4	73.9	73.6	71.7	90.1	98.2	102.8	97	88.2	99.8	87.2	88.6	102.7	163.3	110.9	151.2	115	122.1	109	71.1	88.2	81	101.6	94.6	120.9	99.7
Q93088	Betaine--homocysteine S-methyltransferase 1 OS=Homo sapiens OX=9606 GN=BHMT PE=1 SV=2	0.769	1.078	0.829	0.543	0.504	0.418	0.444	1.225	1.136	0.942	1	1	1	0.117694	0.314191	0.0131824	0.0154408	1	1	1	89.9	75.7	94.8	58.6	122.1	50.1	108.8	117.7	62.4	64.6	83.4	172.3	66.3	104.2	172.2	155.3	152.5	129.2	170.7	165.5	185.6	65.1	74.3	63.7	94.8	132.1	69.1	46.9
Q2TB90	Hexokinase HKDC1 OS=Homo sapiens OX=9606 GN=HKDC1 PE=1 SV=3	0.898	0.901	0.81	2.617	2.903	2.35	2.669	0.98	1.087	0.881	1	1	1	0.00887753	0.00102625	0.00313322	0.000140002	1	1	1	123.1	160	107.1	79.1	44	81.6	151.5	136.7	87.2	96.6	119.7	118.8	162.4	98.8	41.9	40.9	34.4	57.1	49.3	36.7	37.9	65.5	72.6	96.2	77.9	121.3	181.1	117.3
P06756	Integrin alpha-V OS=Homo sapiens OX=9606 GN=ITGAV PE=1 SV=2	0.996	0.888	0.885	1.348	1.518	1.343	1.497	0.9	1.013	0.897	1	1	1	0.417413	0.136292	0.189961	0.0149623	1	1	1	100.1	98.2	107.1	118.4	93.8	127.5	93.4	89.5	112.7	123.9	93.7	116.2	133.6	86.9	69.6	74.3	74.3	79.4	74.2	81.6	68.2	89.1	120.5	108.2	91.6	85.7	99.7	126.4
P43490	Nicotinamide phosphoribosyltransferase OS=Homo sapiens OX=9606 GN=NAMPT PE=1 SV=1	0.89	0.976	0.869	0.434	0.445	0.386	0.438	0.992	1.016	0.882	1	1	1	0.000401475	7.99715e-05	1.27691e-05	1.38721e-05	1	1	1	118.5	91.3	70.5	73.7	96.4	67.5	77.9	65.3	58.8	79.8	81.4	110.2	81.9	67.9	142.7	179.4	188.3	198.5	162.6	179.4	137.4	56.1	66.9	58.6	82.9	86	129.6	69.3
P04083	Annexin A1 OS=Homo sapiens OX=9606 GN=ANXA1 PE=1 SV=2	1.421	1.056	1.5	1.75	1.658	2.487	1.854	0.944	0.894	1.342	1	1	1	0.633754	1	0.00344846	0.05633	1	1	1	50.5	71.3	99.4	168.6	79.3	215.5	98.9	52	93.7	115.5	90.7	95.4	106.1	88.2	49.4	48.1	47.1	59.2	57.8	56.5	63.4	140.5	259.3	204.8	83	118.3	107.2	173.2
O43491	Band 4.1-like protein 2 OS=Homo sapiens OX=9606 GN=EPB41L2 PE=1 SV=1	1.241	1	1.241	1.442	1.441	1.789	1.404	1.027	1.027	1.274	1	1	1	0.427022	0.700268	0.0210937	0.156788	1	1	1	78.9	88.5	110.4	130	81.2	169.7	102.3	78.1	107.4	109.8	91.4	102.3	109.4	87.8	67.3	77.2	66.5	76.6	72.9	65.3	71	140	145.2	159.9	88.9	85.6	109.6	127
P23526	Adenosylhomocysteinase OS=Homo sapiens OX=9606 GN=AHCY PE=1 SV=4	0.709	1.064	0.755	0.848	0.796	0.601	0.767	1.106	1.039	0.784	1	1	1	1	0.927613	0.00214188	0.0796804	1	1	1	108.3	122.9	101.3	79.4	103.1	76	107.2	101.8	94	88	106.3	96.8	82.7	109.6	106.6	129.6	115.1	149.9	121.6	115.7	125.6	70.2	80.7	55.9	105	97.7	73.1	72.8
P00491	Purine nucleoside phosphorylase OS=Homo sapiens OX=9606 GN=PNP PE=1 SV=2	1.068	0.957	1.022	0.714	0.746	0.763	0.743	0.961	1.005	1.027	1	1	1	0.0387453	0.0578245	0.100855	0.0136658	1	1	1	92.4	92.7	99.3	87.2	85	90.4	95.3	99.4	112	96.6	84.6	91.9	83.8	98.7	134.9	136.7	129.5	115.5	126.7	153.1	119.9	90.5	97.5	99	104.4	122.2	92.6	98.7
P0DOX7	Immunoglobulin kappa light chain OS=Homo sapiens OX=9606 PE=1 SV=1	1.277	0.746	0.952	1.492	2.001	1.905	1.631	0.915	1.227	1.168	1	1	1	0.518813	0.869846	0.0463647	0.311367	1	1	1	66.6	72.8	87.8	163.4	144.6	287.7	87.8	68.9	117.8	138.9	81.7	125.4	118	89.9	50.4	52.9	38.6	58.9	63.3	60.3	76.4	344.1	112.1	226.2	94.2	115.5	82.4	108.3
P08603	Complement factor H OS=Homo sapiens OX=9606 GN=CFH PE=1 SV=4	0.605	1.232	0.745	2.089	1.696	1.263	1.941	1.076	0.874	0.651	1	1	1	0.0444534	0.779606	1	0.0949867	1	1	1	85.8	84	145.4	187.2	125.1	240.7	98.7	81.1	119.9	109.9	84.1	101.6	114.7	84.9	59.9	66.6	57.4	78	55.6	55.9	66.6	148.2	72.8	112	66.7	75.7	67.4	78.6
P02763	Alpha-1-acid glycoprotein 1 OS=Homo sapiens OX=9606 GN=ORM1 PE=1 SV=1	0.935	1.005	0.94	0.581	0.578	0.543	0.488	1.191	1.184	1.113	1	1	1	0.427022	0.769702	0.502517	0.0204345	1	1	1	99	64.6	70.9	111.4	91.1	172.3	81.9	83	78.9	133.5	90.6	100.5	125.2	83.3	153.2	186	110.4	243	112.1	156.8	167.5	79.7	75.3	85.1	120.1	136.3	135.1	70.9
Q16719	Kynureninase OS=Homo sapiens OX=9606 GN=KYNU PE=1 SV=1	0.999	0.984	0.982	0.758	0.771	0.757	0.752	1.008	1.025	1.007	1	1	1	0.20994	0.978516	0.0529778	0.231701	1	1	1	106.6	94	96.6	88	84.7	73.4	91.9	106.3	86.4	86.6	94.8	97.8	92.1	93.5	110.2	117	133.5	135.3	121.2	120.3	125.9	91.8	85.2	69.3	96.7	92	97.3	73.7
Q71DI3	Histone H3.2 OS=Homo sapiens OX=9606 GN=H3C15 PE=1 SV=3	1.127	0.805	0.908	1.928	2.393	2.173	2.206	0.874	1.085	0.985	1	1	1	0.794643	0.0682699	0.124616	0.0389357	1	1	1	60.2	69.1	92.4	119.3	55.8	183.7	124.3	101.3	118.4	170.8	110.2	101.4	114.8	133.7	35	85.2	32	32.9	65.2	63.5	48	152.9	104.2	135.6	70.8	66.3	100.2	201.9
P30740	Leukocyte elastase inhibitor OS=Homo sapiens OX=9606 GN=SERPINB1 PE=1 SV=1	1.301	0.931	1.212	1.235	1.326	1.607	1.41	0.875	0.94	1.139	1	1	1	1	1	0.0344324	0.0890349	1	1	1	84.2	102.3	95.7	123.4	85.6	102.8	91.7	72.3	112.6	116.4	114.1	102.8	99.4	93.8	70.1	82.8	62.7	92.6	77.5	86.1	66.8	157.8	115.1	158.9	87.8	87.6	124.5	130.7
Q96KP4	Cytosolic non-specific dipeptidase OS=Homo sapiens OX=9606 GN=CNDP2 PE=1 SV=2	1.035	0.952	0.984	0.772	0.811	0.799	0.892	0.865	0.909	0.895	1	1	1	1	1	0.0219822	1	1	1	1	113.3	91	95.5	90.3	90.6	74.8	111.1	92.7	81	95.4	95.7	108	122.6	101	115.1	126.2	115.9	118.8	126.2	111.2	117.9	49.2	76.1	65	103.2	98.9	114.3	94.2
Q15274	Nicotinate-nucleotide pyrophosphorylase [carboxylating] OS=Homo sapiens OX=9606 GN=QPRT PE=1 SV=3	0.882	0.975	0.86	0.643	0.66	0.567	0.656	0.98	1.005	0.864	1	1	1	0.20659	0.629635	0.00392242	0.0252568	1	1	1	87.2	98.1	114.9	91.1	89.4	68.3	97.6	129.5	86.3	86.3	97.2	71.5	93.4	132.2	154.4	122.5	146.5	141.6	127	120.2	158.7	62.1	71.9	82	81.1	80.3	91	78.8
P02647	Apolipoprotein A-I OS=Homo sapiens OX=9606 GN=APOA1 PE=1 SV=1	1.193	1.328	1.584	2.927	2.204	3.491	1.95	1.501	1.13	1.79	1	1	1	0.411248	0.783266	0.00593945	0.393611	1	1	1	93.3	40.6	139.2	148.4	191.9	211.7	66.8	102.4	104.8	108.8	95.8	77	115.9	122	44.2	35.8	68.8	80.7	47.6	41.9	52	330.1	166.1	442.8	107.6	166.4	86.6	86.7
P02792	Ferritin light chain OS=Homo sapiens OX=9606 GN=FTL PE=1 SV=2	0.466	1.555	0.724	0.667	0.429	0.311	0.49	1.363	0.876	0.635	1	1	1	1	0.0527751	0.00891144	0.0954712	1	1	1	83.9	105.2	112.8	213.3	61.4	62.4	139.7	53.5	48.2	48.7	69.1	72	67.7	80.6	150.2	122.8	184.2	197	218.3	157.6	97.6	100.1	45.4	42.5	41.4	49	66.7	79.2
P31146	Coronin-1A OS=Homo sapiens OX=9606 GN=CORO1A PE=1 SV=4	1.254	1.068	1.34	1.492	1.397	1.872	1.723	0.866	0.811	1.086	1	1	1	0.642002	1	0.0408526	0.070336	1	1	1	61.3	82.6	97.6	126.3	69.2	233.1	108.9	69.5	100.2	120.6	91.3	84.7	82.2	91.8	60	70.8	53.1	55.7	75.9	65.4	70	122.4	137.2	169.4	80.1	83.6	93.2	172.8
Q6IB77	Glycine N-acyltransferase OS=Homo sapiens OX=9606 GN=GLYAT PE=1 SV=3	0.74	1.174	0.869	0.689	0.587	0.51	0.51	1.35	1.15	1	1	1	1	0.447899	0.498699	0.0377495	0.0144363	1	1	1	110.1	105	89.8	68	119.6	49	111	122.3	82.2	78.8	97.6	89.5	67.6	109.2	156.3	120.1	188.2	100.9	203.9	143.9	152.4	71.9	83.4	77.7	110.8	103.5	61.7	61.1
Q15417	Calponin-3 OS=Homo sapiens OX=9606 GN=CNN3 PE=1 SV=1	1.531	0.829	1.269	1.285	1.551	1.967	1.356	0.947	1.143	1.451	1	1	1	0.841497	0.145013	0.00498885	0.122878	1	1	1	80.5	82.2	93.4	125.3	88.7	155.2	74.5	78.7	107	146.4	105.3	109.3	141.7	92.9	69	68.7	72.3	74.2	61.6	72.1	68.4	141	135.8	166.5	101.5	112.2	99.6	169.8
P31949	Protein S100-A11 OS=Homo sapiens OX=9606 GN=S100A11 PE=1 SV=2	1.496	0.586	0.877	1.5	2.559	2.244	2.013	0.745	1.271	1.115	1	1	1	1	0.0138738	0.00929394	0.014013	1	1	1	48.8	75.2	84.3	115.1	60.2	114.5	73.2	73.6	88.3	214.2	128.3	129.9	135.1	111.7	43.1	50.2	44.4	64	52.2	41.3	56.4	66.9	128.2	112.5	74.8	105.5	137.1	238.1
P08294	Extracellular superoxide dismutase [Cu-Zn] OS=Homo sapiens OX=9606 GN=SOD3 PE=1 SV=2	2.064	0.745	1.538	1	1.342	2.064	1.267	0.789	1.059	1.628	1	1	1	1	1	0.0123813	1	1	1	1	60.6	64.3	71.6	126.3	82.2	138.9	73.8	66.5	113.9	108.8	83.3	99.1	134.5	90.3	44.7	37.2	100.1	83.2	76.2	73.9	68.5	152.4	253.3	172.7	121.3	151.2	111.9	154.1
P05062	Fructose-bisphosphate aldolase B OS=Homo sapiens OX=9606 GN=ALDOB PE=1 SV=2	0.922	1.085	1	0.628	0.579	0.579	0.688	0.912	0.841	0.841	1	1	1	0.0250026	0.0078258	0.000516283	0.0083757	1	1	1	108.5	107.2	83.6	73.2	77.3	51.9	104	123.9	70.7	68.2	77	87.7	64.3	82.8	156.3	133.1	190.3	133	129.8	154.2	118.7	62.5	78.6	66.6	83.4	94.8	77	48.2
P50453	Serpin B9 OS=Homo sapiens OX=9606 GN=SERPINB9 PE=1 SV=1	0.961	1.151	1.107	1.582	1.374	1.52	1.563	1.012	0.879	0.973	1	1	1	0.0176522	1	0.0567929	0.00951789	1	1	1	80.6	105.5	99	170.4	96	195.3	103.1	68.4	98.9	88.7	83.3	89.6	94.1	97	55.1	65.2	54.7	74.8	63.9	74.8	72.5	99.1	138.1	117.8	76.1	98.9	88.7	119.7
O76054	SEC14-like protein 2 OS=Homo sapiens OX=9606 GN=SEC14L2 PE=1 SV=1	0.55	1.57	0.863	0.812	0.517	0.447	0.559	1.452	0.925	0.799	1	1	1	1	0.493528	0.0393733	0.44126	1	1	1	138.6	118.3	93.9	71.7	124.9	61.5	127.1	96.3	73.6	72.8	91.1	75.4	61.9	106.9	158.4	98.1	146.8	115.4	140.6	145.7	151.4	74.5	64.1	65.1	103.5	101.4	54.3	56.6
P09211	Glutathione S-transferase P OS=Homo sapiens OX=9606 GN=GSTP1 PE=1 SV=2	1.251	0.832	1.041	1.557	1.872	1.948	1.731	0.899	1.081	1.125	1	1	1	0.773869	0.0682699	0.026595	0.0369007	1	1	1	61.6	93.8	91.4	132.6	95.5	136.5	89.2	81.2	113.3	180.9	112.8	106.2	152.2	112.8	54.6	59.2	60.3	71.9	60.1	66.3	70	70.4	171	117.4	85.1	105.1	140.1	205.4
Q14847	LIM and SH3 domain protein 1 OS=Homo sapiens OX=9606 GN=LASP1 PE=1 SV=2	1.195	1.075	1.284	1.203	1.12	1.438	1.129	1.066	0.992	1.274	1	1	1	0.476259	1	0.0113182	1	1	1	1	95.9	113.2	103.5	105	98.9	115	114	88.8	81	100	97.7	101.8	105.5	94.2	83.9	80.1	87.2	88.2	62.2	90.5	90	77	122.5	126.3	152.2	128.4	109.5	125.4
P18124	60S ribosomal protein L7 OS=Homo sapiens OX=9606 GN=RPL7 PE=1 SV=1	1.062	1.042	1.106	0.801	0.769	0.851	0.803	0.998	0.958	1.059	1	1	1	0.0724882	0.00928348	0.104627	0.00736119	1	1	1	87.2	105.3	94.5	96.3	88.2	88.4	101.5	92.4	90.7	90.3	85.1	99.7	89.3	93.5	109.4	128.5	122.6	124.2	116	117.9	99.2	77.8	93.4	106.2	98.4	100.3	106.3	106.5
O75368	SH3 domain-binding glutamic acid-rich-like protein OS=Homo sapiens OX=9606 GN=SH3BGRL PE=1 SV=1	1.501	0.829	1.244	1.34	1.616	2.011	1.733	0.773	0.933	1.161	1	1	1	1	0.692175	0.0226611	0.0260332	1	1	1	58.2	68.4	84.4	154.7	71.7	142.7	81.6	66.5	98.4	116.3	92.3	98.5	108.4	92.3	45	57.1	56.2	63.9	60.9	76	62.7	98.9	141	152.3	80.9	122.5	99.3	164.8
O15143	Actin-related protein 2/3 complex subunit 1B OS=Homo sapiens OX=9606 GN=ARPC1B PE=1 SV=3	1.187	1.044	1.239	1.551	1.486	1.84	1.598	0.97	0.93	1.152	1	1	1	0.0365901	0.0813582	0.00161724	0.0090707	1	1	1	72.8	98.3	105.6	124.8	87.9	156.3	113	87.2	101.1	124.4	99.2	113.4	116.8	95.4	65	69.6	59.5	67.2	72.8	71.4	68.1	116.9	129.8	145.1	91.8	90.4	125.3	156.3
P15907	Beta-galactoside alpha-2,6-sialyltransferase 1 OS=Homo sapiens OX=9606 GN=ST6GAL1 PE=1 SV=1	0.799	1.062	0.849	0.727	0.684	0.581	0.742	0.98	0.923	0.783	1	1	1	0.138	0.0671627	0.000347507	0.050787	1	1	1	102.9	84	87.4	87.7	90	60.7	101.6	99.4	82	86.6	89	82.5	79.5	79.6	120.6	184.4	109.1	178.2	97	122.3	110.3	55.1	62.6	70	81.2	76	82.4	56.9
P49840	Glycogen synthase kinase-3 alpha OS=Homo sapiens OX=9606 GN=GSK3A PE=1 SV=2	1.11	1.005	1.115	1.332	1.325	1.478	1.261	1.056	1.051	1.172	1	1	1	0.569751	0.799742	0.00147551	0.519884	1	1	1	94.1	95.3	129.2	113.3	103	103.1	88.9	93.5	102.5	102	92	106.3	107.1	104	76.6	91.1	72.9	84.2	67.7	77.3	91.3	140.7	114.3	160.2	85.3	105.4	106.8	154.6
Q5R3I4	Tetratricopeptide repeat protein 38 OS=Homo sapiens OX=9606 GN=TTC38 PE=1 SV=1	0.813	0.891	0.724	0.775	0.87	0.63	0.838	0.925	1.038	0.752	1	1	1	1	1	0.0302041	0.452299	1	1	1	105.5	85.5	103	87.7	98	70.6	90.4	105.7	93	85.7	84.8	101.5	108	114.8	176.9	115.1	116.7	117	90.7	114.2	189.8	52	68.5	66.8	81.8	107.9	102.5	73.5
P51857	Aldo-keto reductase family 1 member D1 OS=Homo sapiens OX=9606 GN=AKR1D1 PE=1 SV=1	0.743	1.165	0.865	0.439	0.377	0.326	0.479	0.917	0.787	0.681	1	1	1	0.914185	0.155095	0.0119107	0.0397802	1	1	1	162.1	67.6	64.9	79	122.8	44.5	175.9	119.8	67.9	81.6	61.6	46.3	56.2	100	179.6	89.3	217.5	105.1	248.5	180	241.6	56.4	60.6	58.7	140.1	67.6	43	45.7
P25325	3-mercaptopyruvate sulfurtransferase OS=Homo sapiens OX=9606 GN=MPST PE=1 SV=3	0.758	0.879	0.666	0.79	0.899	0.598	0.822	0.961	1.093	0.728	1	1	1	1	1	0.013366	1	1	1	1	109.6	92.2	92.9	74.8	117.1	57.4	85.7	101.1	107	80.9	114.1	105.1	104.9	91.7	126.6	116.8	113.2	105.6	121.6	122.1	103.9	40.3	69.9	50.4	104.8	93.3	93.6	58.6
P15144	Aminopeptidase N OS=Homo sapiens OX=9606 GN=ANPEP PE=1 SV=4	1.031	1.053	1.085	0.627	0.595	0.646	0.663	0.946	0.898	0.975	1	1	1	0.0231093	0.0192164	0.00255309	0.0585629	1	1	1	118	105	68.3	75.6	91.6	65.4	85.6	105.5	96.1	106.4	63.1	81.2	72.9	80.6	136.5	146.1	155.2	126.9	130.4	130	141.3	67.3	91.3	60.6	99.3	90.9	84.1	88.2
Q9H307	Pinin OS=Homo sapiens OX=9606 GN=PNN PE=1 SV=5	1.097	0.92	1.01	1.124	1.222	1.234	1.255	0.896	0.974	0.983	1	1	1	1	0.604305	0.460231	0.050787	1	1	1	96.2	83.4	92.8	97.9	93.9	106.7	90.9	104.3	95.6	115.4	99.8	102	106.4	96.4	80.1	93.4	79.4	79.9	88	86	83.5	91.2	108.4	111.2	92	91.3	103	107.5
Q96IJ6	Mannose-1-phosphate guanyltransferase alpha OS=Homo sapiens OX=9606 GN=GMPPA PE=1 SV=1	1.028	0.956	0.983	0.645	0.675	0.663	0.697	0.926	0.969	0.952	1	1	1	0.000730456	0.00681908	0.00205484	0.00118893	1	1	1	86.2	100.7	94.2	84.3	78.4	76.6	85	80.8	88.9	89.6	99.1	88.7	83.4	105.1	101.3	143.9	123.2	136.1	131.7	119.8	137	84.5	87.8	87.3	103.3	84.9	98.6	87.4
P09110	3-ketoacyl-CoA thiolase, peroxisomal OS=Homo sapiens OX=9606 GN=ACAA1 PE=1 SV=2	0.882	1.326	1.17	0.717	0.541	0.633	0.531	1.351	1.019	1.192	1	1	1	1	0.610095	1	0.0524373	1	1	1	168.3	115.6	97.8	65	151.4	46.3	107.4	160.6	79.5	61.5	92.4	69.4	81	98.1	176.6	110.3	160.4	129.8	149.7	149.1	167.5	67.7	129.5	94.7	131.7	135.6	93.1	77.3
Q93091	Ribonuclease K6 OS=Homo sapiens OX=9606 GN=RNASE6 PE=1 SV=2	0.459	0.669	0.307	1.887	2.823	0.866	1.886	1.001	1.497	0.459	1	1	0.35614	1	0.0256747	1	0.470649	1	1	1	47.1	107.8	118.1	79.8	75.6	174.5	103.6	137.4	136.3	242.6	203.6	226.4	154.9	110.5	70.6	44.1	38.4	35.8	67.5	54.9	56.2	43.4	30.8	47.5	47.6	38	194.4	82.3
P02649	Apolipoprotein E OS=Homo sapiens OX=9606 GN=APOE PE=1 SV=1	0.818	1.396	1.141	1.875	1.343	1.533	1.561	1.202	0.861	0.982	1	1	1	0.00135206	0.878632	0.26779	0.0512629	1	1	1	130.3	96.6	175.1	115.5	118.3	150.3	122.5	107.7	120.5	82.4	82.1	87.7	102.8	80.7	74	61.4	82.2	98	65.3	60.3	62.4	94.5	69.3	121.5	101.8	100.1	102.1	85.5
P25398	40S ribosomal protein S12 OS=Homo sapiens OX=9606 GN=RPS12 PE=1 SV=3	0.619	1.068	0.661	0.701	0.656	0.434	0.797	0.879	0.823	0.544	0.462475	1	1	0.838494	0.125738	3.39626e-05	0.193554	1	1	0.138825	90.9	85.3	97.4	103.6	98.1	124.2	116.5	94.6	64	91.8	88	100.5	114.5	78	160.8	126.6	160.5	147.7	92.8	139.9	133.3	53.7	82.2	59.2	71.1	79.1	60.1	60.7
P78527	DNA-dependent protein kinase catalytic subunit OS=Homo sapiens OX=9606 GN=PRKDC PE=1 SV=3	1.071	0.968	1.037	1.067	1.102	1.142	1.156	0.923	0.954	0.989	1	1	1	1	0.187037	0.0230111	0.0045411	1	1	1	92.8	93.4	98.6	97.3	92.8	105.5	99.2	94.6	105.2	108	97.3	106.9	100.5	100.2	85.7	100.6	88.5	92.2	86.8	95.5	91.2	97.6	109.3	106.9	96.9	99	104.2	119.2
Q01082	Spectrin beta chain, non-erythrocytic 1 OS=Homo sapiens OX=9606 GN=SPTBN1 PE=1 SV=2	0.97	0.991	0.961	1.182	1.193	1.146	1.227	0.963	0.972	0.934	1	1	1	0.569833	0.126024	0.987879	0.00689958	1	1	1	100	106	106.3	97.1	87.8	105	101	96.3	102	102.4	101.1	105.2	113.6	100.7	82.1	78.7	83.4	91.8	87.7	91.8	85.5	73.7	110.1	90.8	96.1	98	100.2	107.8
P21695	Glycerol-3-phosphate dehydrogenase [NAD(+)], cytoplasmic OS=Homo sapiens OX=9606 GN=GPD1 PE=1 SV=4	0.653	1.304	0.851	0.635	0.487	0.415	0.548	1.159	0.889	0.757	1	1	1	0.00540649	0.00163836	1.22207e-05	7.18746e-05	1	1	1	121.5	101.4	105	79.7	94.6	50.9	106.6	119.6	72.2	73.1	77.7	96.1	74.6	99.6	167	159.6	167.6	155.4	149	155.3	165.7	55.8	66.2	61.2	80.7	85.6	90	60.7
Q5SSJ5	Heterochromatin protein 1-binding protein 3 OS=Homo sapiens OX=9606 GN=HP1BP3 PE=1 SV=1	1.249	1.001	1.251	1.316	1.315	1.644	1.461	0.901	0.9	1.125	1	1	1	0.743094	1	0.00205675	0.0207879	1	1	1	78	78.4	92.2	120.1	85.3	143.3	93.6	69.5	97.2	116.7	96.3	89.9	88.6	92.1	59.2	68	70.5	76.6	70.1	67.3	83.1	115.2	168.4	151.4	86	104.9	107	160.2
P02766	Transthyretin OS=Homo sapiens OX=9606 GN=TTR PE=1 SV=1	1.01	1.257	1.269	2.073	1.649	2.092	1.451	1.428	1.136	1.442	1	1	1	0.29337	1	0.0105616	0.378204	1	1	1	82.5	64.5	119.4	171	147.2	203.5	69.6	84	95.8	92.6	98.1	79.4	134.9	95	66.1	48.4	71.6	57.6	37.2	43.9	59.1	329.4	120.6	199.6	85.9	136.3	106.8	117.2
Q6UWY5	Olfactomedin-like protein 1 OS=Homo sapiens OX=9606 GN=OLFML1 PE=1 SV=2	1.24	1.292	1.603	1.888	1.461	2.342	1.73	1.092	0.845	1.354	1	1	1	1	1	0.0547543	1	1	1	1	65.8	57.4	102.2	281	90.8	267.1	104.3	58.7	93.8	87.9	74.5	64.1	79.1	81.7	47.6	54.2	67.9	92.7	52.4	48	62.6	462.4	228.5	280.7	72.1	108.6	80.1	126.8
Q15848	Adiponectin OS=Homo sapiens OX=9606 GN=ADIPOQ PE=1 SV=1	1.234	0.83	1.024	2.558	3.082	3.155	2.26	1.132	1.364	1.396	1	1	1	0.260683	0.313844	0.00316291	0.426482	1	1	1	49.9	73.2	98.5	192.8	190.5	174	65.6	54.1	219.7	118.7	70.2	130.1	130.1	87.3	38.5	32.3	29.7	58.8	40.3	36.1	48.3	248.6	360.9	443.4	92.4	108.5	109.2	121.5
Q8WX93	Palladin OS=Homo sapiens OX=9606 GN=PALLD PE=1 SV=3	1.359	0.708	0.962	1.343	1.896	1.825	1.493	0.9	1.27	1.222	1	1	1	1	0.120872	0.0535165	0.390299	1	1	1	65.8	86.3	84.3	109.3	75.3	129.5	75.9	72.6	132.7	158.3	112.4	146	119.1	86	55.3	62.8	70.5	62.5	72.1	59	69.8	102.4	148.3	145.7	114.6	91.5	101.9	184.4
P07360	Complement component C8 gamma chain OS=Homo sapiens OX=9606 GN=C8G PE=1 SV=3	1.083	1.097	1.189	1.443	1.315	1.563	1.121	1.287	1.173	1.395	1	1	1	0.51194	0.943787	0.0239887	1	1	1	1	81.9	91.3	129.3	176.1	118	111.6	92.2	87.1	110.3	106.1	101.7	91.7	109	96.4	77.4	92.5	52.7	84.7	55.2	51.3	90.6	121.4	102.9	166	97.6	120.9	160.3	117.5
P34896	Serine hydroxymethyltransferase, cytosolic OS=Homo sapiens OX=9606 GN=SHMT1 PE=1 SV=1	0.678	1.016	0.689	0.571	0.562	0.387	0.53	1.079	1.061	0.731	1	1	1	0.0566364	0.126804	0.000893267	0.011186	1	1	1	120.4	90	84	60.7	108.4	46.8	97.8	129.1	66.1	88.6	83.3	96.4	59.7	98.5	157.6	151.2	170.4	132.9	162.7	140.5	189	51.7	61.1	51.8	80.7	106	83.6	49.3
P00751	Complement factor B OS=Homo sapiens OX=9606 GN=CFB PE=1 SV=2	1.33	1.071	1.424	2.054	1.919	2.733	2.009	1.023	0.955	1.36	1	1	1	0.0107787	0.0848338	0.00205484	0.014013	1	1	1	74.4	77.3	121.2	215	103.5	232.4	85.5	73.2	122.6	118.9	96.7	95.7	108.5	87.4	47.8	58.9	38.2	69.5	51.7	50.4	47.3	186.9	95.1	175.5	89.4	137.6	96.1	145.6
P07951	Tropomyosin beta chain OS=Homo sapiens OX=9606 GN=TPM2 PE=1 SV=1	2.59	0.568	1.47	1.27	2.238	3.291	1.934	0.657	1.157	1.701	1	1	1	1	0.467789	0.00141662	0.159195	1	1	1	53.6	60	73.4	190.6	56.6	169.6	52	53.6	105.7	145.7	89.2	115.9	135.6	78.1	42.4	46.9	55.5	61.7	47.2	45.9	54.4	155.4	183	301.3	114.4	139.6	133.4	212
Q4VC31	Coiled-coil domain-containing protein 58 OS=Homo sapiens OX=9606 GN=CCDC58 PE=1 SV=1	0.661	1.089	0.72	0.81	0.744	0.536	0.883	0.918	0.843	0.607	1	1	1	1	1	0.0535165	1	1	1	1	103.3	96.9	100.6	94.8	99.1	73.5	103.6	113.9	83.2	71.7	88.6	91.1	94.7	98	107	124	127.6	122.3	107.9	119.2	130.4	70.8	57.5	63.9	65.5	73.2	67.3	54
O00754	Lysosomal alpha-mannosidase OS=Homo sapiens OX=9606 GN=MAN2B1 PE=1 SV=3	0.975	1.07	1.043	1.502	1.403	1.464	1.636	0.918	0.858	0.895	1	1	1	0.165494	0.413827	0.361938	0.010872	1	1	1	85.2	121.2	113.1	102.7	106.2	113	98.1	99.3	107.1	95.7	110.7	98.2	96.1	116	60.6	77.4	63.9	60	90.6	82.2	70.7	110.3	75.7	116.6	98.1	85.9	108.8	103.6
P53602	Diphosphomevalonate decarboxylase OS=Homo sapiens OX=9606 GN=MVD PE=1 SV=1	0.858	0.946	0.812	0.741	0.784	0.636	0.687	1.078	1.14	0.925	1	1	1	1	1	0.0389798	0.172603	1	1	1	111	98.5	78.4	79.8	98.1	72.7	91.2	120.3	96.4	75.5	97.3	78.6	84.1	117.7	128.9	116.6	163.3	119.9	134.9	123	113.8	66.6	80.5	77.7	78.2	90.8	84.9	74
Q02928	Cytochrome P450 4A11 OS=Homo sapiens OX=9606 GN=CYP4A11 PE=1 SV=1	0.665	1.154	0.767	0.713	0.617	0.474	0.519	1.372	1.189	0.912	1	1	1	0.744999	0.823104	0.099129	0.0524373	1	1	1	116	104.2	93.1	64.7	116.5	50.2	108.9	140.5	95.2	84.9	103.7	74.8	60.2	90.3	146.3	85.1	176.1	118.2	180.8	145.6	223.5	50.9	85	61.3	98	137.6	69.3	64.6
Q14019	Coactosin-like protein OS=Homo sapiens OX=9606 GN=COTL1 PE=1 SV=3	1.284	0.984	1.263	1.42	1.444	1.824	1.794	0.792	0.805	1.017	1	1	1	0.365183	0.649959	0.0193214	0.0354312	1	1	1	62.6	91.8	94.7	152.7	89.4	175.2	107.1	77	93.8	109.6	93.5	111.3	96.3	97.5	66.7	66	57.4	60.6	67.6	74.5	73.3	121.6	123.3	171.1	86.2	95.4	113.7	150.1
P14618	Pyruvate kinase PKM OS=Homo sapiens OX=9606 GN=PKM PE=1 SV=4	1.244	0.878	1.092	1.41	1.607	1.755	1.652	0.854	0.973	1.062	1	1	1	0.681203	0.0989955	0.00552471	0.0185332	1	1	1	60.1	98.3	94.1	121.8	73.7	166.1	92.9	79.3	102.6	141.7	107.2	115.5	122.6	98.3	55.5	62.5	61.4	71.2	71.6	68.9	66.7	117.1	143.6	139.5	82.7	97.7	109.4	185.4
P38571	Lysosomal acid lipase/cholesteryl ester hydrolase OS=Homo sapiens OX=9606 GN=LIPA PE=1 SV=2	0.517	0.741	0.383	2.363	3.189	1.222	1.904	1.241	1.675	0.642	1	1	0.292554	0.372418	0.00216309	1	0.0991322	1	1	1	54	162.9	124.4	78.9	82.4	114.7	129.7	142.1	135	119.8	158.8	172.1	186.8	154.7	48.5	50.4	47	43.6	52.3	41.7	59	46.8	46	69	59.3	41.2	222.4	60.7
P55010	Eukaryotic translation initiation factor 5 OS=Homo sapiens OX=9606 GN=EIF5 PE=1 SV=2	1.054	1.013	1.067	0.686	0.678	0.723	0.717	0.957	0.945	1.009	1	1	1	0.0150393	0.00587262	0.00440839	0.00489975	1	1	1	92	85.1	87.2	93.1	87.8	87.9	105.8	93.4	86.8	93.3	86.5	79.8	83.9	88.4	128.1	127.4	147.5	139.7	101.7	124.9	143.1	90.5	104.2	92.7	95	92.7	82.8	85
P40123	Adenylyl cyclase-associated protein 2 OS=Homo sapiens OX=9606 GN=CAP2 PE=1 SV=1	0.788	1.298	1.023	1.918	1.477	1.512	1.875	1.023	0.788	0.806	1	1	1	0.0387453	0.543334	0.401623	0.00784699	1	1	1	138.6	124.3	114.5	120.6	117.6	95.2	90.3	88.3	90.6	87.8	90.1	100.9	112	115.5	61.3	65.2	57.4	58.1	69.8	53.8	69.8	89.2	92.7	109.6	85.6	89.6	117.7	112.1
P22105	Tenascin-X OS=Homo sapiens OX=9606 GN=TNXB PE=1 SV=5	0.956	1.178	1.126	1.365	1.159	1.306	1.691	0.808	0.686	0.772	1	1	1	0.165494	1	0.511948	0.00415716	1	1	1	90	99.2	103.4	166.9	99.1	137.6	98.7	64.3	89.2	97.6	71.7	80.8	84.5	84.3	67.5	68.6	72.7	86.1	71.5	77	87.6	81.6	151.5	123.3	80.5	96.2	91.8	94.9
P50454	Serpin H1 OS=Homo sapiens OX=9606 GN=SERPINH1 PE=1 SV=2	1.074	0.682	0.732	1.407	2.063	1.511	1.651	0.852	1.25	0.915	1	1	1	1	0.00230372	0.109547	0.0355455	1	1	1	63.5	86.9	86.9	104.4	72.5	137.8	81.1	99.7	127.4	183.3	102.1	147.5	166.9	118.3	54	68.7	56.8	58.8	61.7	74.7	63.3	83	103.8	93.3	89.6	83.4	97	178.7
P29622	Kallistatin OS=Homo sapiens OX=9606 GN=SERPINA4 PE=1 SV=3	1.205	1.233	1.485	2.008	1.629	2.42	1.698	1.183	0.96	1.425	1	1	1	0.00575804	0.172444	2.86268e-05	0.00394314	1	1	1	92.1	94.5	127.1	144.9	120.8	146.1	92.4	86	119.9	98	103.2	77.5	93.2	103.1	60.2	46.3	57.3	64.1	66.5	53.4	68.8	174.9	121.5	195.4	137.6	133.2	169.1	145.6
P61916	NPC intracellular cholesterol transporter 2 OS=Homo sapiens OX=9606 GN=NPC2 PE=1 SV=1	0.323	0.999	0.323	2.848	2.852	0.92	2.366	1.204	1.205	0.389	1	1	0.292554	0.129163	0.0213933	1	0.0256422	1	1	0.430178	44	150.8	146.1	158.4	98.1	128.2	107	95.7	101.3	128.4	167.6	148	156.1	119.5	39.5	45	38.2	46.6	48.8	45	55.1	41.4	38.7	47.8	34.1	30	161.7	64.1
P07108	Acyl-CoA-binding protein OS=Homo sapiens OX=9606 GN=DBI PE=1 SV=2	0.661	1.061	0.701	0.576	0.543	0.381	0.537	1.072	1.011	0.709	1	1	1	0.017171	0.0299841	6.16183e-05	0.00517981	1	1	1	62.1	95.6	101.5	77.8	103.7	58.8	92.1	90.6	99.7	78.1	86.8	70.9	68.5	97.6	126.2	183.9	157.7	163.9	224.1	156.8	159.9	37.9	55.9	56.3	62.1	96.8	60.9	62.9
P16930	Fumarylacetoacetase OS=Homo sapiens OX=9606 GN=FAH PE=1 SV=2	0.906	1.07	0.969	0.623	0.583	0.565	0.585	1.065	0.996	0.966	1	1	1	0.000401475	0.0001922	8.02125e-06	3.13171e-05	1	1	1	94.7	65.2	95.4	87	110.5	56.6	109.4	101.6	69.4	77.3	92	95.8	81.6	88.6	139.9	146	143.4	161.3	151.9	155.9	178.6	55.6	85.9	74.2	90.8	92.6	99.7	64.1
Q9UHD8	Septin-9 OS=Homo sapiens OX=9606 GN=SEPTIN9 PE=1 SV=2	1.179	0.806	0.95	1.059	1.315	1.249	1.205	0.879	1.091	1.037	1	1	1	1	0.000477946	0.00604945	0.00424539	1	1	1	83.3	81.4	101.1	92	86.1	100.9	89.4	104.6	110.9	121.5	110.6	121.4	111	101.2	66.5	89	75.7	84.5	84.4	86.3	78.4	76.6	105.5	105.4	100.2	104.3	111.6	128.7
P11940	Polyadenylate-binding protein 1 OS=Homo sapiens OX=9606 GN=PABPC1 PE=1 SV=2	0.967	0.969	0.938	0.733	0.756	0.709	0.772	0.95	0.98	0.919	1	1	1	0.0308599	0.0323392	0.000774925	0.0185332	1	1	1	97.6	103	90.5	89.4	89.3	82.8	95.8	96.6	89.1	93.5	90.2	93.3	101	92.5	123.4	126.3	120	124	119.5	126.9	103.8	66.8	81.3	83.2	87.5	89.9	102	104.6
P17516	Aldo-keto reductase family 1 member C4 OS=Homo sapiens OX=9606 GN=AKR1C4 PE=1 SV=3	0.699	1.208	0.845	0.495	0.41	0.346	0.355	1.393	1.153	0.974	1	1	1	0.074165	0.0721879	0.00255309	0.000602704	1	1	1	105.5	161.4	72.7	60.4	153.7	41.3	103.1	128.6	69.4	66.3	113.8	100.7	85.3	73	243.5	132.2	257.5	104.8	198.9	208.3	235.8	72.1	82.1	59	162.9	81.1	59.4	44.9
Q14624	Inter-alpha-trypsin inhibitor heavy chain H4 OS=Homo sapiens OX=9606 GN=ITIH4 PE=1 SV=4	0.982	1.227	1.205	1.898	1.546	1.863	1.712	1.108	0.903	1.088	1	1	1	0.0773318	0.487617	0.0236465	0.130654	1	1	1	77.1	79.5	131	180.8	115.1	223.1	87.3	83.9	157.5	110.3	93.8	87.9	105.3	91.6	60.5	74.9	56.7	82.1	60.7	57.1	70.1	160.4	103.2	159.4	96.1	113.1	133.3	108.1
Q14118	Dystroglycan OS=Homo sapiens OX=9606 GN=DAG1 PE=1 SV=2	0.893	1.142	1.019	1.48	1.296	1.321	1.542	0.959	0.84	0.856	1	1	1	0.0222359	0.25379	0.250236	0.00278873	1	1	1	117	90.2	102.1	108.5	106.9	118	113.9	95	98.3	101.4	94.6	91.5	93	104.5	83.2	82	72.8	73.3	64.4	67	75.8	96.8	115.5	108.5	83.7	93.9	79.9	104.8
Q7Z4W1	L-xylulose reductase OS=Homo sapiens OX=9606 GN=DCXR PE=1 SV=2	0.854	1.051	0.898	0.681	0.648	0.582	0.57	1.196	1.138	1.022	1	1	1	0.0271999	0.0486494	0.00106378	0.000853962	1	1	1	121.8	104	83.7	68.3	102	58.9	95	106.9	82.4	80.6	102.5	90.4	80.3	97.1	173.8	130.4	153.3	134.2	139.5	165.2	136.5	60	81.2	62.4	114.2	103.7	83.7	55.5
O60701	UDP-glucose 6-dehydrogenase OS=Homo sapiens OX=9606 GN=UGDH PE=1 SV=1	0.749	1.001	0.749	0.633	0.633	0.474	0.515	1.23	1.229	0.921	1	1	1	0.15585	0.498699	0.00330992	0.00102962	1	1	1	94.6	96.6	104.8	75.1	103.7	61	95	120	78.3	94.9	126.5	87.5	85.2	125.6	149.9	244.7	139.3	154.6	174.5	92.8	134.9	58.6	73.8	55.8	145.3	71.1	78.3	70.2
Q96IZ0	PRKC apoptosis WT1 regulator protein OS=Homo sapiens OX=9606 GN=PAWR PE=1 SV=1	1.006	1.086	1.092	1.395	1.286	1.403	1.423	0.98	0.903	0.986	1	1	1	0.0296587	0.553783	0.0259836	0.00345737	1	1	1	110.2	101.5	96.8	116	104.6	108.4	105.5	80.1	102.5	108.3	89.6	101	96.9	97.2	72.1	81.1	78.2	82.9	75.1	75.6	65	92.3	109.3	120.8	94.3	106.1	90.8	109.1
P01700	Immunoglobulin lambda variable 1-47 OS=Homo sapiens OX=9606 GN=IGLV1-47 PE=1 SV=2	1.637	0.713	1.167	2.003	2.809	3.279	2.017	0.993	1.393	1.626	1	1	1	0.807559	0.330966	0.0330587	0.71547	1	1	1	63.9	63.9	82	119.2	113.2	376.1	88.3	83.2	123.9	237.2	110.1	134.7	134.6	84.8	49.9	44.1	32.7	43.7	44	54.1	47.2	350.9	115.1	433.6	94.6	127.2	144.6	153.4
P08708	40S ribosomal protein S17 OS=Homo sapiens OX=9606 GN=RPS17 PE=1 SV=2	1.051	0.912	0.958	0.74	0.812	0.778	0.761	0.973	1.067	1.023	1	1	1	0.181113	0.106573	0.464739	0.00956144	1	1	1	94	113.5	107.2	91	93.1	93	108.2	101.2	103.4	96.7	95.6	103.1	104.9	105.3	126.9	137	135.5	138.1	122.1	119.8	110.9	149.2	97.1	95.1	98.8	100.2	98	104.4
Q01469	Fatty acid-binding protein 5 OS=Homo sapiens OX=9606 GN=FABP5 PE=1 SV=3	1.326	0.983	1.304	2.522	2.566	3.345	2.269	1.112	1.131	1.474	1	1	1	0.1189	0.0572784	0.00205186	0.0339935	1	1	1	47.2	119.9	111.1	104.5	59.4	204.6	109	83.6	105.1	113.2	118.1	110.9	129.7	110.6	43.2	48.2	33.2	39.9	41	44	53	189.5	135.3	165.2	72.9	112.3	144.6	228.8
P02795	Metallothionein-2 OS=Homo sapiens OX=9606 GN=MT2A PE=1 SV=1	0.261	2.664	0.694	0.241	0.091	0.063	0.132	1.831	0.687	0.477	0.524438	1	1	1	0.036298	0.000170436	0.0890349	1	1	1	42.4	22.7	99.9	120.6	51.1	206.8	43.2	16.1	15.8	19.2	16.3	86.9	65.1	27.9	575	147.9	617.2	411.4	36.6	92.4	211.7	12	13.3	14.5	4.4	3.5	15.7	20.1
P09960	Leukotriene A-4 hydrolase OS=Homo sapiens OX=9606 GN=LTA4H PE=1 SV=2	0.918	1.07	0.982	1.239	1.158	1.137	1.263	0.981	0.917	0.901	1	1	1	0.239089	1	1	0.0369007	1	1	1	107.6	106.9	105.4	107.4	103.9	113.7	106.8	94.2	96.4	101.5	92.2	105.7	100	101.8	80.8	94	80.7	83.4	87.2	86.3	91.9	90	98.1	104.8	94.4	102.4	93.6	103.8
A0A0B4J1Y8	Immunoglobulin lambda variable 9-49 OS=Homo sapiens OX=9606 GN=IGLV9-49 PE=1 SV=1	1.669	0.805	1.343	1.414	1.757	2.36	1.676	0.843	1.048	1.408	1	1	1	1	1	0.0315293	1	1	1	1	81.6	56.3	61.1			265.9	142.8	80.3	126.7	162.3	86.5		101.2	101.7	57.7	81.6	30.1	43.6			72.7	225.4	136.3	404.3			134.1	131.3
P63244	Receptor of activated protein C kinase 1 OS=Homo sapiens OX=9606 GN=RACK1 PE=1 SV=3	0.964	0.967	0.933	0.782	0.809	0.754	0.836	0.936	0.967	0.902	1	1	1	0.645017	1	0.00243568	0.847206	1	1	1	87.8	104	92.6	95.1	91	93.3	102.6	94.5	89.9	102.1	94.6	103.4	105.6	96.4	120.8	122.3	117.2	124.7	109	119.2	110.1	51.2	92	74.2	89.9	94.3	87.8	95.1
Q13510	Acid ceramidase OS=Homo sapiens OX=9606 GN=ASAH1 PE=1 SV=5	0.83	0.943	0.783	1.909	2.024	1.584	2.186	0.873	0.926	0.725	1	1	1	0.0131348	0.0119222	0.0468302	0.00150966	1	1	1	67.9	197.7	139.7	105.2	101.7	93.4	120.2	96.6	101.5	115.1	143.2	126.9	111.5	100.6	53.3	56.1	51.9	56.4	52.9	55.1	58.8	95.4	69.2	87.3	82.9	63.2	237.6	110.2
P02652	Apolipoprotein A-II OS=Homo sapiens OX=9606 GN=APOA2 PE=1 SV=1	1.919	1.01	1.939	1.834	1.816	3.52	1.754	1.046	1.035	2.007	1	1	1	1	0.596867	0.00281925	0.451371	1	1	1	74.9	47.2	87.4	124.6	124.9	105.5	43.7	86.5	116.9	85.5	82.8	84.7	105.3	143.5	54.9	52.8	44.2	52.5	45.1	47.6	34.5	326	150.4	451.9	114.4	167.7	134.1	185.8
P33121	Long-chain-fatty-acid--CoA ligase 1 OS=Homo sapiens OX=9606 GN=ACSL1 PE=1 SV=1	1.039	1.021	1.06	0.535	0.524	0.555	0.438	1.219	1.194	1.266	1	1	1	0.0108113	0.0520963	0.00222771	9.67658e-05	1	1	1	115.4	87.3	79.8	57.3	113.1	49.4	97.3	148.5	76	70.5	99.3	85.5	79.8	98.8	163.2	138.1	187.3	148.8	173.3	144.2	203.8	51.9	90.6	62.4	107.1	117.9	95.5	60.4
P00918	Carbonic anhydrase 2 OS=Homo sapiens OX=9606 GN=CA2 PE=1 SV=2	0.845	1.326	1.12	0.64	0.483	0.54	0.526	1.217	0.918	1.028	1	1	1	0.269454	0.00587262	0.00444698	0.00350709	1	1	1	118.6	100.9	100.2	64.4	134	62.8	115.6	76.1	118.9	47.3	74.8	80.6	59.3	84.3	157.6	146.6	190.9	150	174.1	157.8	168.7	93.4	85.3	64.4	103.4	114.4	52.9	47.6
P14324	Farnesyl pyrophosphate synthase OS=Homo sapiens OX=9606 GN=FDPS PE=1 SV=4	0.915	0.962	0.881	0.692	0.719	0.633	0.617	1.122	1.166	1.027	1	1	1	0.329572	0.198437	0.0894067	0.014013	1	1	1	115.1	118.5	88.9	77.9	93.4	61.9	79.9	126.1	110.7	64.4	92.4	62	61	124.6	148.3	163.8	208.2	128	117.6	126	128.5	181.8	87.4	83.8	67.3	81.3	63	72.7
P10632	Cytochrome P450 2C8 OS=Homo sapiens OX=9606 GN=CYP2C8 PE=1 SV=2	0.481	1.206	0.58	0.779	0.646	0.375	0.552	1.41	1.17	0.679	1	1	1	1	1	0.0428643	0.890707	1	1	1	107.8	120.1	97.7	59.9	141.9	44.9	163.9	132.9	89.4	108.1	82.5	48.1	64.5	120.7	165.2	138.4	198.4	69.2	143.2	99.6	137.4	46.8	48.1	51.9	86.9	71.1	45.4	52.2
P50238	Cysteine-rich protein 1 OS=Homo sapiens OX=9606 GN=CRIP1 PE=1 SV=3	1.985	1.124	2.232	1.555	1.383	3.086	1.963	0.792	0.705	1.572	1	1	1	0.894535	1	0.00340618	0.0810541	1	1	1	47.2	42.9	113.7	165.1	69	219.8	81.2	39.8	70.1	101.7	75.4	69.7	85	72.2	41.3	42.1	59.1	82.6	51.5	52.2	58.3	161.1	227	239	90	122.4	87.8	190.1
Q6NZI2	Caveolae-associated protein 1 OS=Homo sapiens OX=9606 GN=CAVIN1 PE=1 SV=1	1.565	1.047	1.638	1.154	1.103	1.806	1.313	0.879	0.84	1.376	1	1	1	1	1	0.0193301	1	1	1	1	72.4	79.9	105	128.9	80.1	155.8	86.5	59.4	115.9	100.2	80	82.7	89.5	81.1	68.4	64.9	79.9	88	71.6	75	86.3	161.2	218.2	205.9	91.1	112.5	87.1	135.4
P21397	Amine oxidase [flavin-containing] A OS=Homo sapiens OX=9606 GN=MAOA PE=1 SV=1	0.932	0.932	0.869	0.656	0.704	0.612	0.597	1.099	1.179	1.024	1	1	1	0.135666	0.34078	0.00602148	0.0090707	1	1	1	121.1	111.7	84	62.3	110.3	64.3	87.5	99.3	90.2	91.2	115.1	96.6	76.5	93.9	129.4	120.8	139.9	114	140.9	133.3	148.2	56.2	81.6	66.4	108.6	95.3	96.7	71.7
Q14195	Dihydropyrimidinase-related protein 3 OS=Homo sapiens OX=9606 GN=DPYSL3 PE=1 SV=1	1.326	0.877	1.163	1.415	1.615	1.877	1.511	0.937	1.068	1.242	1	1	1	0.970306	1	0.0244491	0.292734	1	1	1	67.9	84.7	99.7	144.1	74.6	228.2	86.9	71.5	105.5	112.2	87.6	99.1	111	93.6	61.4	59.5	56.5	70	59.6	64.7	70.4	115.3	225.5	172	81.1	110.3	84.8	158.7
Q15493	Regucalcin OS=Homo sapiens OX=9606 GN=RGN PE=1 SV=1	0.739	1.087	0.803	0.756	0.696	0.559	0.729	1.038	0.955	0.766	1	1	1	1	0.771778	0.0109296	0.681174	1	1	1	118.3	96.3	88.7	80.9	111.4	64.9	124.1	93.3	75.5	82	106.4	88.6	72.9	119.2	113.6	100.1	136.7	144.8	119.4	127.3	132.8	71.8	69.3	71.1	80.3	112.6	56.9	63.3
Q9NQG1	Protein MANBAL OS=Homo sapiens OX=9606 GN=MANBAL PE=1 SV=1	1.354	0.922	1.248	1.119	1.214	1.515	1.307	0.857	0.929	1.16	1	1	1	1	1	0.00949897	0.155848	1	1	1	74.2	81.6	79.5	106.8	84.1	91.8	89.7	73.6	84.9	102.7	81.8	93.4	99	91.2	69.3	75.1	85.4	78.9	75.6	68.4	70.2	144.4	109.2	113.8	110.8	99.9	120.1	114.6
Q8WWM9	Cytoglobin OS=Homo sapiens OX=9606 GN=CYGB PE=1 SV=1	1.024	1.194	1.222	1.638	1.372	1.677	1.765	0.928	0.778	0.95	1	1	1	0.575491	1	0.22147	0.0444677	1	1	1	94	107.1	107.7	154.6	79.7	139.3	92.4	59.6	75.3	97.9	87.5	89.7	93.6	94.2	57.4	48.6	54.6	71	65.4	75.2	71.1	112.9	191.2	135.6	79.4	98.5	104.4	109.6
P07339	Cathepsin D OS=Homo sapiens OX=9606 GN=CTSD PE=1 SV=1	0.587	0.756	0.443	1.704	2.253	0.999	1.693	1.006	1.331	0.59	1	1	0.906242	0.277789	0.0094929	1	0.0594887	1	1	1	62.6	166.8	125.8	135.8	91.3	92.6	99.4	115.8	131.4	118.5	206.9	176.2	151.6	107	61.3	57.8	46.8	58.3	61.3	47.2	65.4	51	50.6	58.3	62.9	54.1	230	77.3
Q9H330	Transmembrane protein 245 OS=Homo sapiens OX=9606 GN=TMEM245 PE=1 SV=3	1.048	0.905	0.948	1.241	1.372	1.3	1.358	0.914	1.01	0.958	1	1	1	1	0.136504	0.129692	0.0460006	1	1	1	97.9	97.5	94.1	91.2	96.7	78.1	96.1	106.2	104.8	97.8	116.5	109.9	127.2	88.4	77.1	74.1	67.9	89.1	83.5	86.3	77.4	110.3	99.7	81.4	108	112	100.6	98.6
Q9UBR2	Cathepsin Z OS=Homo sapiens OX=9606 GN=CTSZ PE=1 SV=1	0.368	1.142	0.42	2.566	2.247	0.944	2.384	1.076	0.942	0.396	0.0211352	1	0.186903	0.0020731	0.0276114	1	0.000881519	1	1	0.00982459	91.8	159.7	152.4	128.1	187.6	108.2	104.7	127.2	102.9	82.5	134.8	113.4	109.6	112.2	58.8	53	39.4	43.4	61.2	49.5	49.9	40.1	27.6	47.2	56.8	41.4	96.2	59.6
Q07065	Cytoskeleton-associated protein 4 OS=Homo sapiens OX=9606 GN=CKAP4 PE=1 SV=2	1.042	0.883	0.92	1.328	1.504	1.383	1.383	0.96	1.088	1	1	1	1	1	0.0240637	0.15276	0.0363583	1	1	1	77.5	96.2	100.4	93.8	80.4	96.1	92.5	95	106.3	107.6	97.4	125.7	160.4	95.3	62	76.4	60.7	68.8	76.6	78.8	70.6	97.7	80.4	71.8	84.8	101.2	135.5	120.6
P07602	Prosaposin OS=Homo sapiens OX=9606 GN=PSAP PE=1 SV=2	0.312	1.194	0.373	1.956	1.639	0.611	1.88	1.04	0.871	0.325	0.12942	1	0.0974826	0.302936	0.31215	1	0.0798668	1	1	0.023065	75.3	156.7	135.7	140.6	112.6	123.5	121.4	86.8	101.9	103.5	134	132.4	146.5	87.7	78.4	68.1	47.3	59.1	63.1	59.2	66.1	75.6	32.8	31.7	38.6	37.4	67.3	49.6
Q9NR12	PDZ and LIM domain protein 7 OS=Homo sapiens OX=9606 GN=PDLIM7 PE=1 SV=1	1.47	0.687	1.01	1.365	1.987	2.007	1.553	0.879	1.279	1.292	1	1	1	1	0.325821	0.0242972	0.330159	1	1	1	56.6	74.1	82	115.7	71	155.4	80.1	65.2	132.6	151.5	107.6	116.6	141.6	88.4	50.8	51.5	61.7	59.6	53.3	58.7	70.3	77.4	162.7	152.3	111.7	117.8	103.1	188.6
P0DOX8	Immunoglobulin lambda-1 light chain OS=Homo sapiens OX=9606 PE=1 SV=1	1.619	0.647	1.048	2.127	3.286	3.445	2.053	1.036	1.601	1.678	1	1	1	0.476259	0.358852	0.00440839	0.262708	1	1	1	49.4	55.2	81	142.7	127.6	414.9	64.8	61.5	136.4	125.2	80.9	137	130.8	81.1	35.3	38.1	35.2	48.5	41.4	35	47.4	380.1	149.7	354.6	99.4	124.9	100.9	131.2
P04181	Ornithine aminotransferase, mitochondrial OS=Homo sapiens OX=9606 GN=OAT PE=1 SV=1	1.701	0.755	1.285	0.399	0.529	0.679	0.449	0.89	1.178	1.514	1	1	1	0.0648077	1	1	0.00982853	1	1	1	64.1	70.6	65.1	67.8	63.4	57.1	72.1	149.2	86.2	81	79.3	66	89	106.8	298.2	82.1	191.1	94.9	142.6	163	171.2	78.4	144.8	74.5	227.1	152.7	110.7	105.7
P14854	Cytochrome c oxidase subunit 6B1 OS=Homo sapiens OX=9606 GN=COX6B1 PE=1 SV=2	0.634	1.567	0.993	0.691	0.441	0.438	0.814	0.848	0.541	0.537	1	1	1	1	0.00808659	0.00235231	1	1	1	0.46035	106.8	104.6	98.3	108	93.1	93.6	100	54.7	50.6	62.5	65.5	66.1	74.7	63.8	149.4	142.8	172.5	148.1	119.1	144.7	102.9	65.6	63.7	81.8	52.3	50.9	63.4	55.8
Q15555	Microtubule-associated protein RP/EB family member 2 OS=Homo sapiens OX=9606 GN=MAPRE2 PE=1 SV=1	0.932	1.09	1.015	1.531	1.405	1.426	1.441	1.063	0.975	0.99	1	1	1	0.000941678	0.00808659	0.00205484	0.001145	1	1	1	121.9	120.5	114.7	96.2	110.9	100	102.9	93.6	104.4	99.2	107.2	101.8	114	97.6	64.3	77.1	62.7	73.1	72.9	72.5	69.8	93.5	103.3	104.6	96.6	94.4	117.3	122.6
Q9NPJ3	Acyl-coenzyme A thioesterase 13 OS=Homo sapiens OX=9606 GN=ACOT13 PE=1 SV=1	0.831	1.052	0.874	0.71	0.675	0.59	0.577	1.23	1.169	1.022	1	1	1	0.785832	1	0.0854457	0.0310699	1	1	1	106.6	116.4	86.7	69	116.9	61.3	109.8	124.3	82.8	91.1	114.3	86.4	101.3	122.6	161.7	121.8	130.8	114.8	150.1	162.6	152.4	47	88.6	66.8	133.7	123.8	103.2	72.6
P46940	Ras GTPase-activating-like protein IQGAP1 OS=Homo sapiens OX=9606 GN=IQGAP1 PE=1 SV=1	1.079	0.982	1.059	1.391	1.417	1.5	1.428	0.974	0.992	1.05	1	1	1	0.176012	0.182007	0.00408052	0.0127686	1	1	1	79.8	103.9	103.7	113.2	89	137.3	105.3	76.8	105.8	124.9	100.2	110.9	107.1	91	69.4	80.5	67.4	73.1	80.7	79.7	74.7	111.3	131.7	135.4	93.7	84.2	112.1	141
Q9NQR4	Omega-amidase NIT2 OS=Homo sapiens OX=9606 GN=NIT2 PE=1 SV=1	0.768	1.053	0.809	0.73	0.694	0.561	0.673	1.084	1.03	0.833	1	1	1	0.0724882	0.113584	0.00141662	0.00384881	1	1	1	122.8	99.8	92.8	91.4	101.6	59.8	105.2	123.1	76.3	82.2	96.2	91.5	94.8	99.2	135.3	126.1	148.5	118.1	137	136.7	144.9	73.7	76.7	68.9	103	93.3	87.2	67.3
P04114	Apolipoprotein B-100 OS=Homo sapiens OX=9606 GN=APOB PE=1 SV=2	0.721	1.342	0.967	1.808	1.348	1.303	1.468	1.232	0.918	0.888	1	1	1	0.0107787	0.758021	1	0.288512	1	1	1	91.6	93.6	190.1	128.5	186.5	157.2	114.8	95.8	151.9	102.8	91.8	88	101.7	95.5	61.5	81.2	71.1	85.4	85.1	55.4	65.7	118.1	92.6	123.5	84	99.4	84.3	80.6
Q08380	Galectin-3-binding protein OS=Homo sapiens OX=9606 GN=LGALS3BP PE=1 SV=1	1.357	0.892	1.21	1.447	1.623	1.963	1.679	0.862	0.966	1.169	1	1	1	0.832024	0.372692	0.00565402	0.050323	1	1	1	62.7	79.6	108.2	143.9	87.4	94.4	99.8	60.6	101	105.8	104	110.5	147.1	108.8	66.1	53.4	65.2	60.5	69.2	71.6	58.6	105.3	128.1	148.8	140.1	248.2	103.7	97.5
P46952	3-hydroxyanthranilate 3,4-dioxygenase OS=Homo sapiens OX=9606 GN=HAAO PE=1 SV=2	0.718	1.039	0.746	0.716	0.689	0.514	0.669	1.071	1.03	0.768	1	1	1	0.0991283	0.0989955	0.00235551	0.0283773	1	1	1	107.5	92.9	87.3	75.7	108.1	59	101.4	101.1	86.4	79.4	91	89.3	57.1	116.2	127.6	119.3	129.6	139.1	174.2	159.8	128.2	64.6	92.5	66.7	93.7	102	60.3	62
P30084	Enoyl-CoA hydratase, mitochondrial OS=Homo sapiens OX=9606 GN=ECHS1 PE=1 SV=4	0.756	1.085	0.82	0.675	0.622	0.51	0.58	1.164	1.073	0.88	1	1	1	0.0833386	0.0357672	0.000732827	0.00420457	1	1	1	133.8	104.4	92.5	74.9	104.4	54.1	99.1	104.7	76.4	77.4	105.3	95.1	73.1	91.4	162.3	115.7	155.2	112.1	179.5	138.2	146.9	74.9	69.6	69.5	93.3	86.4	78.3	61
Q16527	Cysteine and glycine-rich protein 2 OS=Homo sapiens OX=9606 GN=CSRP2 PE=1 SV=3	1.594	0.888	1.415	1.504	1.695	2.398	2.007	0.749	0.844	1.195	1	1	1	1	1	0.0277962	0.115876	1	1	1	61.8	80.3	78.9	128.1	74.9	186.1	73.9	51.9	85.1	130	88.9	96.2	120.5	83.6	50.2	49.8	49.9	54.7	52.5	59.6	56.7	125.8	213.5	185.6	91.3	100.6	107.2	162.9
Q9Y223	Bifunctional UDP-N-acetylglucosamine 2-epimerase/N-acetylmannosamine kinase OS=Homo sapiens OX=9606 GN=GNE PE=1 SV=1	1.048	0.943	0.989	0.607	0.644	0.637	0.565	1.075	1.14	1.127	1	1	1	0.147356	0.931756	0.310749	0.0528388	1	1	1	85.4	88.3	77.9	78.8	86.1	64	84.8	103.2	91.7	89.9	83.2	84.5	80.1	97.4	117.2	143.2	235.9	156.7	109.6	131.9	139.6	73.9	87.9	88.9	99.9	107.1	93.2	72.3
P00326	Alcohol dehydrogenase 1C OS=Homo sapiens OX=9606 GN=ADH1C PE=1 SV=2	0.709	1.242	0.881	0.412	0.332	0.292	0.377	1.093	0.88	0.775	1	1	1	0.0176522	0.00421157	0.000126555	0.000225113	1	1	1	101.6	118	76.9	36.4	81.6	45.3	158.9	84.1	55.2	62.4	110.3	65.7	34.1	136	238.3	161.8	255.6	223.5	185.3	186	198.2	43	59.2	54.7	74.5	65.1	57.9	37.1
P30613	Pyruvate kinase PKLR OS=Homo sapiens OX=9606 GN=PKLR PE=1 SV=2	0.797	1.063	0.847	0.52	0.489	0.415	0.49	1.062	0.999	0.847	1	1	1	0.017209	0.0682699	0.000685913	0.00415716	1	1	1	85	107.7	97.7	67.7	76.4	51.2	89.3	119.1	80	74.6	108.3	68.1	59.3	114.2	167.6	131.5	185.4	163.4	137.6	182.4	151.7	67.7	64.7	77	67.5	74.2	73.8	53.2
A0A087WSY6	Immunoglobulin kappa variable 3D-15 OS=Homo sapiens OX=9606 GN=IGKV3D-15 PE=3 SV=6	1.717	0.711	1.22	1.845	2.596	3.168	2.015	0.915	1.288	1.572	1	1	1	0.979254	0.563749	0.0110574	0.451371	1	1	1	41.7	71.7	66.4	150.6	92.3	395.4	64.8	65.1	100.9	172	89.6	187.2	115	79.7	42.3	42.1	29.7	38.9	35.7	33.2	42.9	411.1	123.1	370.8	86.6	116.4	101	162.7
[truncated: 60 more columns]
