# Supplementary material for: Discrimination of Etiologically Different Cholestasis by Modeling Proteomics Datasets
Source: Int J Mol Sci. 2024 Mar 26;25(7):3684. doi: 10.3390/ijms25073684 (PMC11011353; doi:10.3390/ijms25073684)
Supplement: Supplementary file 1 [file ijms-25-03684-s001.zip › Suplemmentary table S4_ProteinsDifTtestControlvsCholestasis.xlsx]

## Sheet: Proteins
Accession	Description	Abundance Ratio: (Cholestasis) / (Control)	Abundance Ratio Adj. P-Value: (Cholestasis) / (Control)	Abundances (Scaled): F1: 127N, Sample, PFIC, PFIC3, Cholestasis	Abundances (Scaled): F1: 127C, Sample, Biliary Atresia, Biliary Atresia, Cholestasis	Abundances (Scaled): F1: 128N, Sample, Alagille Syndrome, Alagille Syndrome, Cholestasis	Abundances (Scaled): F1: 128C, Sample, PFIC, PFIC3, Cholestasis	Abundances (Scaled): F1: 129C, Sample, PFIC, PFIC3, Cholestasis	Abundances (Scaled): F1: 130N, Sample, Biliary Atresia, Biliary Atresia, Cholestasis	Abundances (Scaled): F1: 130C, Sample, Alagille Syndrome, Alagille Syndrome, Cholestasis	Abundances (Scaled): F1: 131N, Sample, DAAT, DAAT, Cholestasis	Abundances (Scaled): F2: 126, Sample, PFIC, PFIC3, Cholestasis	Abundances (Scaled): F2: 127N, Sample, Biliary Atresia, Biliary Atresia, Cholestasis	Abundances (Scaled): F2: 127C, Sample, PFIC, PFIC3, Cholestasis	Abundances (Scaled): F2: 128N, Sample, DAAT, DAAT, Cholestasis	Abundances (Scaled): F2: 129N, Sample, PFIC, PFIC2, Cholestasis	Abundances (Scaled): F2: 129C, Sample, Biliary Atresia, Biliary Atresia, Cholestasis	Abundances (Scaled): F2: 130N, Sample, Alagille Syndrome, Alagille Syndrome, Cholestasis	Abundances (Scaled): F2: 130C, Sample, DAAT, DAAT, Cholestasis	Abundances (Scaled): F3: 126, Sample, PFIC, PFIC2, Cholestasis	Abundances (Scaled): F3: 127N, Sample, Alagille Syndrome, Alagille Syndrome, Cholestasis	Abundances (Scaled): F3: 127C, Sample, DAAT, DAAT, Cholestasis	Abundances (Scaled): F3: 128C, Sample, PFIC, PFIC2, Cholestasis	Abundances (Scaled): F3: 129N, Sample, Biliary Atresia, Biliary Atresia, Cholestasis	Abundances (Scaled): F3: 129C, Sample, Alagille Syndrome, Alagille Syndrome, Cholestasis	Abundances (Scaled): F3: 130N, Sample, DAAT, DAAT, Cholestasis	Abundances (Scaled): F3: 131N, Sample, PFIC, PFIC1, Cholestasis	Abundances (Scaled): F4: 126, Sample, Alagille Syndrome, Alagille Syndrome, Cholestasis	Abundances (Scaled): F4: 127N, Sample, DAAT, DAAT, Cholestasis	Abundances (Scaled): F4: 127C, Sample, PFIC, PFIC1, Cholestasis	Abundances (Scaled): F4: 128N, Sample, PFIC, PFIC4, Cholestasis	Abundances (Scaled): F4: 128C, Sample, Biliary Atresia, Biliary Atresia, Cholestasis	Abundances (Scaled): F4: 129N, Sample, Alagille Syndrome, Alagille Syndrome, Cholestasis	Abundances (Scaled): F4: 129C, Sample, DAAT, DAAT, Cholestasis	Abundances (Scaled): F4: 130C, Sample, PFIC, PFIC4, Cholestasis	Abundances (Scaled): F4: 131N, Sample, Biliary Atresia, Biliary Atresia, Cholestasis	Abundances (Scaled): F1: 126, Sample, Control, Control, Control	Abundances (Scaled): F1: 129N, Sample, Control, Control, Control	Abundances (Scaled): F2: 128C, Sample, Control, Control, Control	Abundances (Scaled): F2: 131N, Sample, Control, Control, Control	Abundances (Scaled): F3: 128N, Sample, Control, Control, Control	Abundances (Scaled): F3: 130C, Sample, Control, Control, Control	Abundances (Scaled): F4: 130N, Sample, Control, Control, Control	Abundances (Scaled): F1: 131C, Control, IS, IS, IS	Abundances (Scaled): F2: 131C, Control, IS, IS, IS	Abundances (Scaled): F3: 131C, Control, IS, IS, IS	Abundances (Scaled): F4: 131C, Control, IS, IS, IS	Abundance: F1: 127N, Sample, PFIC, PFIC3, Cholestasis	Abundance: F1: 127C, Sample, Biliary Atresia, Biliary Atresia, Cholestasis
P02768	Albumin OS=Homo sapiens OX=9606 GN=ALB PE=1 SV=2	2.522	0.00412628	68.7	52.8	47.6	88.3	221.7	93	55.3	305.8	59.5	99.2	57.3	101.9	67.5	84	153.4	261	190.2	284.7	57.5	111.2	86.1	159	123.2	58	406.7	78.3	92.8	198.8	138.9	71.1	130.6	98.3	87.8	33.3	29.5	40.4	66.3	36.9	32.8	47.2	100	100	100	100	59207.4	40534.4
O60488	Long-chain-fatty-acid--CoA ligase 4 OS=Homo sapiens OX=9606 GN=ACSL4 PE=1 SV=2	2.793	0.00103938	160.2	151.2	64.7	151.9	108.9	174.3	64.6	49.9	70.6	125	120.5	69.8	98.5	207.9	123.9	90.3	80.9	126.2	62.9	132.2	173.6	74.3	63.7	44.4	59.1	125.5	43.6	115.7	187.6	136.7	86	246.1	142.4	40	61.2	46.6	44.4	36.8	39.7	41.4	100	100	100	100	27401	23051.1
Q2TB90	Hexokinase HKDC1 OS=Homo sapiens OX=9606 GN=HKDC1 PE=1 SV=3	2.628	0.00241282	142.8	136.7	123.1	133	85.2	87.2	160	65.5	111	96.6	169.9	72.6	176	119.7	107.1	96.2	107.6	79.1	77.9	141.3	118.8	44	121.3	83.2	81.6	181.1	87.5	77.7	162.4	151.5	117.3	85.9	98.8	41.9	40.9	34.4	57.1	49.3	36.7	37.9	100	100	100	100	26702.1	22778.1
P54868	Hydroxymethylglutaryl-CoA synthase, mitochondrial OS=Homo sapiens OX=9606 GN=HMGCS2 PE=1 SV=1	0.289	0.000151354	66.9	134.9	84	55.3	56.2	65.4	74.8	48.7	105.3	64.7	89.2	98.2	93.8	91.7	71.4	60	69.6	53.1	92.7	65.8	63.9	98.8	123.5	56.4	29.7	52.2	63.4	43.2	41	96.5	40.9	55.1	72.9	233.5	120	227.7	133.6	250.2	203.9	254.9	100	100	100	100	20865.2	37520.2
P08319	All-trans-retinol dehydrogenase [NAD(+)] ADH4 OS=Homo sapiens OX=9606 GN=ADH4 PE=1 SV=5	0.38	0.00798359	90.3	100.3	98.1	107.3	83.8	63.4	112	62.6	105.8	70.4	110.4	85.5	85.9	71.3	86.5	70.2	56.2	65.2	100.3	56.6	41.6	101.8	85.2	62.2	39.9	45.6	80.9	30.1	38.5	106	38.4	57.1	115.1	265.4	154.6	241.7	191.1	185.9	280.6	212.7	100	100	100	100	25450.4	25193.9
P07327	Alcohol dehydrogenase 1A OS=Homo sapiens OX=9606 GN=ADH1A PE=1 SV=2	0.516	0.0436382	88.6	110	114.7	108.6	78.7	64.6	125.1	45	95.9	70.4	116	78.9	148.5	85.8	111.2	65.4	64.7	51.2	100.6	80.1	48.7	108.4	111	86	50.3	44.2	91.3	31.1	34.2	124	39.4	64.2	134.6	185.9	146.1	178.1	189	139	166.5	163.5	100	100	100	100	3824.3	4229.9
P00738	Haptoglobin OS=Homo sapiens OX=9606 GN=HP PE=1 SV=1	0.361	0.00393144	60.9	80.9	72.4	70.8	85.1	66.1	80.8	67.5	50.9	93.2	64.6	54	67.3	84.8	72.3	69.7	73.9	75.2	62.5	90	80.9	69.3	105.6	60.3	144	88.8	68.5	72.4	86.3	66.5	52.6	74.2	59.3	200.2	291.4	130.5	232.6	87.2	111.7	267.7	100	100	100	100	12881.1	15252.5
P00326	Alcohol dehydrogenase 1C OS=Homo sapiens OX=9606 GN=ADH1C PE=1 SV=2	0.332	0.00123536	83.1	84.1	101.6	94.7	73.4	55.2	118	43	94.6	62.4	103.9	59.2	76	110.3	76.9	54.7	39.4	36.4	74.5	76.1	65.7	81.6	65.1	45	45.3	57.9	55.2	35.7	34.1	158.9	37.1	65.2	136	238.3	161.8	255.6	223.5	185.3	186	198.2	100	100	100	100	7386.7	6662.7
P43490	Nicotinamide phosphoribosyltransferase OS=Homo sapiens OX=9606 GN=NAMPT PE=1 SV=1	0.437	0.0403705	88	65.3	118.5	72.1	73.1	58.8	91.3	56.1	78.7	79.8	76	66.9	78.5	81.4	70.5	58.6	75.2	73.7	82.9	79.6	110.2	96.4	86	90.9	67.5	129.6	82.9	123.8	81.9	77.9	69.3	68.2	67.9	142.7	179.4	188.3	198.5	162.6	179.4	137.4	100	100	100	100	15020.5	9931.6
P07355	Annexin A2 OS=Homo sapiens OX=9606 GN=ANXA2 PE=1 SV=2	2.534	0.00387837	105	84.8	85.4	120	141	128.1	110	111.8	95.5	135.1	83.6	187.6	69	112	115.9	137.2	168.1	130.7	76.6	111.9	109.9	82	99.6	119	164.9	115.5	97.1	152.5	113.8	98.6	168.8	114.5	98.5	40.3	44.2	43.9	57.2	48.1	43.5	54.7	100	100	100	100	23839.2	17172.5
P17516	Aldo-keto reductase family 1 member C4 OS=Homo sapiens OX=9606 GN=AKR1C4 PE=1 SV=3	0.36	0.000326343	76.7	128.6	105.5	97.9	56.4	69.4	161.4	72.1	68.6	66.3	79	82.1	87.6	113.8	72.7	59	74.9	60.4	162.9	73.1	100.7	153.7	81.1	57.7	41.3	59.4	60.1	80	85.3	103.1	44.9	64.8	73	243.5	132.2	257.5	104.8	198.9	208.3	235.8	100	100	100	100	3894.2	5818.9
P05181	Cytochrome P450 2E1 OS=Homo sapiens OX=9606 GN=CYP2E1 PE=1 SV=1	0.329	0.00110699	118	119.6	60.3	83.8	116	60.9	67.2	53.4	108	153	93.6	96.1	54.4	56.7	54.3	76.3	36.8	42.7	90.2	37.5	30.3	55.8	140.4	39.1	44.2	80.7	36.7	96.8	69.6	61	56.5	48.8	107.1	252.3	183.2	167.7	186.7	203.7	185.8	176.9	100	100	100	100	17569.4	15870.7
O60218	Aldo-keto reductase family 1 member B10 OS=Homo sapiens OX=9606 GN=AKR1B10 PE=1 SV=2	3.62	1.39478e-05	141.8	100.3	113.3	127.8	103.8	136.2	183	36.4	104.9	114.9	96.6	36	33.9	230.7	202.3	65.4	100.2	186.2	109.1	111.8	196.9	114.6	35.2	46.1	47.8	195.8	43.5	164.5	242.2	123.1	69.5	220.6	95.3	31.5	30.9	30.9	30.3	26.6	27.8	38.8	100	100	100	100	27454.2	17293
P00734	Prothrombin OS=Homo sapiens OX=9606 GN=F2 PE=1 SV=2	2.126	0.0132023	146.3	83.5	70	84.9	246.4	200.3	68.7	181.3	65.7	91.9	70.1	109.9	56.8	101.3	159.2	143.1	105.7	148.9	68.7	111.1	74.4	153	89.3	105.4	177.7	129.7	156.9	107.9	95.4	103	80.3	111.4	82.3	51.5	55.7	40.9	55.7	44.8	43.8	49.6	100	100	100	100	12173.6	6190.1
P49753	Acyl-coenzyme A thioesterase 2, mitochondrial OS=Homo sapiens OX=9606 GN=ACOT2 PE=1 SV=6	0.67	0.0109461	89.1	140.5	141.9	97.7	76	79.8	111.2	41	56.1	103.5	56.8	87.2	100	86	69.6	32.4	79.2	81.3	147.9	97.5	66.9	125	107.6	94.1	70.9	77.3	120.4	89.4	70.9	81.6	66.1	97.8	82.2	142.7	104.7	134.2	107.7	121.7	128.4	162	100	100	100	100	261.6	367.6
Q7Z5P4	17-beta-hydroxysteroid dehydrogenase 13 OS=Homo sapiens OX=9606 GN=HSD17B13 PE=1 SV=1	0.405	0.0173141	44.3	141.4	152.6	44.6	51.7	101.3	224.6	66.5	151.1	75.6	106.2	49.1	70	140.6	126	47.5	60.7	53.9	81.6	81.2	47.7	104.1	61.1	98.2	36.7	50.1	118.7	30.5	31.8	275.8	32.2	56.3	51.1	133.2	67.2	104.1	174.7	164.1	231.4	180.4	100	100	100	100	5859	16652.5
P00751	Complement factor B OS=Homo sapiens OX=9606 GN=CFB PE=1 SV=2	2.054	0.0478683	89.5	73.2	74.4	120.8	153	122.6	77.3	186.9	95.5	118.9	110.6	95.1	65.6	96.7	121.2	175.5	89	215	89.4	108.4	95.7	103.5	137.6	95.9	232.4	96.1	111.5	106.8	108.5	85.5	145.6	92.3	87.4	47.8	58.9	38.2	69.5	51.7	50.4	47.3	100	100	100	100	12331.4	8986.6
P69905	Hemoglobin subunit alpha OS=Homo sapiens OX=9606 GN=HBA1 PE=1 SV=2	2.245	0.0180803	76.7	98.4	86.9	80.8	163.6	389.4	59	252.3	93.1	54.7	105.2	137.9	133.6	93.2	180.6	190.7	186.9	127.4	89	70.1	113.8	180.2	169.5	62.9	151.7	83.8	131.5	118.2	98.9	83.6	70.3	198	88.6	39	52.4	41.5	49.5	46.9	44.8	53.2	100	100	100	100	20549.2	23474.7
P28332	Alcohol dehydrogenase 6 OS=Homo sapiens OX=9606 GN=ADH6 PE=1 SV=3	0.408	0.0185375	81.4	113.7	99.4	85.7	86.2	61.7	84.3	77.6	97.9	68.9	99.6	86.5	129.4	65.3	85.4	79.1	50	57.6	102	66.1	45.8	85.2	80.3	61.1	49.1	56.4	78.7	41.4	46.5	100.8	49.1	69.2	119.6	194.1	124.5	178.8	148.7	208.7	249.7	215.6	100	100	100	100	8494.7	10580.4
P09327	Villin-1 OS=Homo sapiens OX=9606 GN=VIL1 PE=1 SV=4	0.45	0.0542563	57.9	138.7	63.9	70.1	72.6	97.7	92.6	76.1	57.3	122.8	56.4	64.9	65.6	85.7	90.4	77.9	109.8	58.9	54.2	61.7	73.3	73.7	60	73.7	65.7	66.7	81.8	91.7	77.4	60.4	92.8	110.5	85.7	65.9	253.9	210.8	156.3	175.8	127.1	163.8	100	100	100	100	3953.8	8437.3
P08263	Glutathione S-transferase A1 OS=Homo sapiens OX=9606 GN=GSTA1 PE=1 SV=3	0.606	0.0318394	88.5	108	127.8	109.7	78.3	94.9	109.9	59.5	110.8	94.4	116.4	83.2	92.4	87.4	111.7	72.3	72.8	77.7	118.2	78	70.5	112.2	110.5	75.6	51.2	57	94.5	47.7	60.5	144.5	50.1	76	154.2	142.3	157.5	151.9	151.5	146	101.7	130.4	100	100	100	100	1335.3	1451
O43175	D-3-phosphoglycerate dehydrogenase OS=Homo sapiens OX=9606 GN=PHGDH PE=1 SV=4	0.335	0.00144501	60.6	80.4	113.4	73.4	59.8	68.3	74.3	53.6	107.1	65	86.6	103.5	70.8	65.8	70.4	69.2	66.1	56.1	106.7	48.6	40.1	92.7	138.3	52.5	41.7	42.5	73.4	53.6	39.2	77	57.8	38.1	97.7	203.8	152	215.7	180.8	205.1	196.9	228.6	100	100	100	100	5155.2	6098.3
P02042	Hemoglobin subunit delta OS=Homo sapiens OX=9606 GN=HBD PE=1 SV=2	2.058	0.00885188	78.5	93.7	89.2	77.8	150.6	355.5	56.1	314.6	68.9	50.6	88.9	136.2	146.8	89.1	173.4	147.5	172	149.4	73.8	80.7	112.8	164.9	147.1	66.6	135.8	83.6	123.3	132.7	96.5	76.4	70.7	213.6	78.8	29.5	42.3	30.2	46.9	53.6	51.5	50.8	100	100	100	100	2474.3	2630
P0DOX5	Immunoglobulin gamma-1 heavy chain OS=Homo sapiens OX=9606 PE=1 SV=2	2.276	0.0154581	106.4	66.5	56.9	114.4	255.9	105.6	60.3	432.6	83.3	150.4	68.8	132	60.7	87.2	76.5	354	117.6	170.2	101.2	80.7	135.9	118.4	127.8	70.8	426.1	97.5	69.4	139	112.3	73.9	132.9	88.9	87.8	46.4	46.8	42.6	54.3	41.5	39.3	55	100	100	100	100	21237.1	11826.5
O15523	ATP-dependent RNA helicase DDX3Y OS=Homo sapiens OX=9606 GN=DDX3Y PE=1 SV=2	0.376	6.69469e-11	42	163.6	39.2	42.3	51.1	43.6	136.7	152.8	21.7	27.9	206	147.2	20.8	148.2	26	186.7	50.4	122.5	130.3	115.4	57.9	49	53.5	132.7	153.6	48.5	136.3	44.1	41.1	40.9	179.7	39.6	158.8	46.2	181.4	19	182	52.5	177.7	142.3	100	100	100	100	76.6	265.6
Q9Y617	Phosphoserine aminotransferase OS=Homo sapiens OX=9606 GN=PSAT1 PE=1 SV=2	0.291	0.000166484	84.9	109.9	85.7	81.9	61.4	64.2	80.1	51.8	70.3	60.4	72	92.4	53.7	66.9	50	70.4	61.2	59.8	165.4	47.8	47.5	59.6	98.9	57.8	42.2	66.4	54.7	53.7	56.3	70.9	61.1	53.2	88.5	221.2	211.4	242.7	187.2	219.3	167.7	202.4	100	100	100	100	8080.2	9324.6
O75452	Retinol dehydrogenase 16 OS=Homo sapiens OX=9606 GN=RDH16 PE=1 SV=2	0.308	0.000422538	68.5	126.1	111.1	81.4	57.4	48.6	64.2	42.3	82.9	81.1	115.8	76	139.4	73	54.9	56.5	43.9	51.8	97.1	48.2	53.3	106.9	119.7	64.8	39.6	35.3	75.7	30.9	42.9	127.4	31.4	36.9	99.7	268.2	137.2	210.4	144.6	193.3	251.7	279.6	100	100	100	100	12840.2	21072.7
P09488	Glutathione S-transferase Mu 1 OS=Homo sapiens OX=9606 GN=GSTM1 PE=1 SV=3	0.177	5.65269e-09	33	164.2	145	29.7	67.1	60.4	33.7	84.1	100.1	31.4	111.9	77.8	405.9	24.3	24	37.9	62.7	36	98.4	28.9	24.7	211	100.4	31.9	24.4	21	19.8	50.2	21.6	108.1	84.9	18.9	213.2	301.7	173.9	306.5	28.6	422.1	283.3	15.4	100	100	100	100	4673.3	20727.7
O14756	17-beta-hydroxysteroid dehydrogenase type 6 OS=Homo sapiens OX=9606 GN=HSD17B6 PE=1 SV=1	0.377	0.00197666	91.9	97.6	166.9	88.8	69.5	60.7	99.6	71.2	136.6	57.1	139.4	70.2	149.8	62.3	58.8	74.8	51	56.7	81.3	67.4	54.3	143.9	147.9	86.5	56	54.1	111.9	45.7	47.3	128.4	45.7	61.9	70	249.7	128.9	186.5	90.7	207.1	149.2	270.6	100	100	100	100	5227.8	4946.3
P01871	Immunoglobulin heavy constant mu OS=Homo sapiens OX=9606 GN=IGHM PE=1 SV=4	1.981	0.0421481	96.3	71.2	59.4	92	303	178.9	62.7	221.9	62.8	169.7	54	120	62.8	68.1	87.4	221.4	143.4	121.7	64.1	74.7	89.5	138.9	113.4	61.9	238.9	99.4	110.1	132.1	118.8	75.2	116.2	86	79.4	40.4	72.3	48.6	56.9	52.2	45.8	47.1	100	100	100	100	5928.6	3906.6
P01042	Kininogen-1 OS=Homo sapiens OX=9606 GN=KNG1 PE=1 SV=2	2.293	0.00402927	82.2	79.7	82.1	107.9	133.4	127.8	73.6	205.9	75.8	102.6	84.5	89.8	109.5	99.6	169.7	163.4	108.8	185.8	72.9	133.2	106.6	160.5	97.8	108.9	304.1	83.7	168.7	110	114	105.1	91.7	111.1	92.7	44.7	47	48.9	56.6	44.4	41.1	47.6	100	100	100	100	7007.1	6049.6
P02647	Apolipoprotein A-I OS=Homo sapiens OX=9606 GN=APOA1 PE=1 SV=1	2.215	0.0211692	66.6	102.4	93.3	69.2	192.8	104.8	40.6	330.1	100.7	108.8	85.5	166.1	79.3	95.8	139.2	442.8	178.1	148.4	107.6	80	77	191.9	166.4	49.7	211.7	86.6	105.4	129.9	115.9	66.8	86.7	130.9	122	44.2	35.8	68.8	80.7	47.6	41.9	52	100	100	100	100	6856.6	9393.1
P69892	Hemoglobin subunit gamma-2 OS=Homo sapiens OX=9606 GN=HBG2 PE=1 SV=2	2.746	2.98434e-07	61.2	160.5	58.8	45.7	97.4	1221.4	32.6	341.2	78.4	64.2	31	140	43.3	45.6	69	83.4	125.6	133.7	44.2	38.9	193.7	117.6	100.8	29.1	59.5	48.7	34.9	36.7	75	36.6	90.3	150.4	101.5	28.6	25.9	25.1	23.8	19.9	29	19.5	100	100	100	100	169.1	395.3
P69891	Hemoglobin subunit gamma-1 OS=Homo sapiens OX=9606 GN=HBG1 PE=1 SV=2	1.968	0.0205494	60.9	152.2	69.6	65.5	106.4	930.4	45.6	186.2	64.9	51	37	119.9	65.8	53.4	133.9	63.5	121.6	105.4	96.2	65.5	209.4	121.9	114.2	48.8	98	62.6	69.8	76.6	65.6	52.2	87.1	223.6	99.6	42.4	45.8	28.5	19.3	38.9	39.4	32.9	100	100	100	100	2743	6112.9
P07951	Tropomyosin beta chain OS=Homo sapiens OX=9606 GN=TPM2 PE=1 SV=1	2.312	6.38754e-06	96	53.6	53.6	115.7	118.4	105.7	60	155.4	73.7	145.7	67.5	183	86.9	89.2	73.4	301.3	162.1	190.6	114.4	76.7	115.9	56.6	139.6	109.2	169.6	133.4	54.7	234.8	135.6	52	212	86.9	78.1	42.4	46.9	55.5	61.7	47.2	45.9	54.4	100	100	100	100	1800	894.7
P16403	Histone H1.2 OS=Homo sapiens OX=9606 GN=H1-2 PE=1 SV=2	1.879	0.0514922	101.4	60.2	48.5	100.9	75.6	72.7	40.1	173.8	145.6	105.2	120.4	257.6	73.9	74.3	86.7	290.2	187.6	167.9	88.9	77.3	72.6	50.6	139.1	129.9	242	119.3	66.5	207.2	95.9	84.8	177	90.3	77.7	51	85.7	54.1	73.4	33.6	25.4	42.4	100	100	100	100	6415.6	3393.3
P01876	Immunoglobulin heavy constant alpha 1 OS=Homo sapiens OX=9606 GN=IGHA1 PE=1 SV=2	2.404	0.000604538	130.3	47.8	41.6	77.2	253.9	118.2	62.4	335.1	72.4	122.6	46.8	159.9	45.4	73	71	276.2	153	136.6	158.8	85.9	104.9	144.6	109.3	77.7	375	91.8	79.1	165.2	197.4	66.3	115.5	94.1	77.2	30.8	29.8	28.2	54.6	51	43.6	53.5	100	100	100	100	5607.5	1832.6
P51857	Aldo-keto reductase family 1 member D1 OS=Homo sapiens OX=9606 GN=AKR1D1 PE=1 SV=1	0.376	0.00674298	93.1	119.8	162.1	96	59.9	67.9	67.6	56.4	91.8	81.6	103.6	60.6	87.5	61.6	64.9	58.7	84.9	79	140.1	50.6	46.3	122.8	67.6	46.8	44.5	43	107.8	52.4	56.2	175.9	45.7	51.2	100	179.6	89.3	217.5	105.1	248.5	180	241.6	100	100	100	100	6927.3	7940
P05177	Cytochrome P450 1A2 OS=Homo sapiens OX=9606 GN=CYP1A2 PE=1 SV=4	0.264	3.27642e-05	48.9	110	79.9	52.1	76.9	80	80.5	60.8	68.9	60.2	43.7	91.9	32.6	79	33	72.8	28.9	39	298	27.6	25.4	99.3	84.2	34.2	26.4	35	44	24.2	27.6	108.3	28.3	27.6	64.7	400.7	105.2	197.4	186.1	352.4	289.3	177.6	100	100	100	100	2979.4	5977.6
P0DOX6	Immunoglobulin mu heavy chain OS=Homo sapiens OX=9606 PE=1 SV=2	2.287	0.000536682	159	54.6	35.6	138.6	236.5	196.3	35	110.9	153.4	29.6	82.3	99.3	29.4	81.6	84.2	889.7	99.8	156.6	103.1	72.8	86.9	115.9	98.1	34.2	399.4	69.6	41.9	89.4	84.3	61.9	94.1	55.4	89.7	46.5	36.4	33.3	53.1	39.1	31.1	54.4	100	100	100	100	207.4	63.5
P16402	Histone H1.3 OS=Homo sapiens OX=9606 GN=H1-3 PE=1 SV=2	2.27	0.00228336	130	55.2	39.1	119	72.7	74.2	37.3	178	151.6	101.5	91	193.7	80.6	69.2	94.8	275.5	159.8	167.3	74.1	58	61.6	55	117	116.8	307.9	95.1	59.4	158.2	84.5	94.5	208	92.7	73.6	38.6	56.4	55.4	57.4	28.5	33.8	41.6	100	100	100	100	7558.3	2860.6
Q13510	Acid ceramidase OS=Homo sapiens OX=9606 GN=ASAH1 PE=1 SV=5	1.984	0.0371013	124.8	96.6	67.9	120.5	109.3	101.5	197.7	95.4	144	115.1	120.4	69.2	81.7	143.2	139.7	87.3	103.2	105.2	82.9	134.3	126.9	101.7	63.2	76.8	93.4	237.6	95.5	135.1	111.5	120.2	110.2	140.3	100.6	53.3	56.1	51.9	56.4	52.9	55.1	58.8	100	100	100	100	6884	4745.8
P00915	Carbonic anhydrase 1 OS=Homo sapiens OX=9606 GN=CA1 PE=1 SV=2	2.153	0.0121687	76.8	67.4	74	64.3	199.5	401.4	52.3	472.8	88.7	51.8	95	144.7	110.7	93.2	196.4	283	195.9	125.1	86.7	56	118.8	188	181.2	66.3	203.4	80.9	99.4	157.8	84.9	72	67.8	167.9	70.7	33.8	48.5	38.5	44.1	58.5	42.6	47.7	100	100	100	100	5540.6	4330
P16401	Histone H1.5 OS=Homo sapiens OX=9606 GN=H1-5 PE=1 SV=3	2.034	0.0256362	92.5	76.7	47.4	97.7	73.6	90.3	50.6	215.4	136	136.5	112.4	160.3	74.2	89.9	96.9	206.7	142.2	159.8	95.6	74.6	81	55.3	130.8	115	204.9	122	61.1	177.7	111.5	115.5	222.8	87.2	95.1	38.7	104.6	48.6	50	48.1	41.1	35.5	100	100	100	100	8598.5	6351.5
P01860	Immunoglobulin heavy constant gamma 3 OS=Homo sapiens OX=9606 GN=IGHG3 PE=1 SV=2	1.991	0.0177272	104.4	65.8	60	117.4	202.3	113.4	90.7	251.1	58.8	112.1	53.5	103.3	52.6	93.7	107.2	235	137.3	182.5	66.7	97.5	93.3	127.9	106.2	89.3	282.8	87	60.1	125.4	114	102.4	157.3	69.3	71	49.3	46.2	48	80.4	55.1	55	51.9	100	100	100	100	2645	1486.9
Q14749	Glycine N-methyltransferase OS=Homo sapiens OX=9606 GN=GNMT PE=1 SV=3	0.326	2.15354e-05	72.6	96.5	89.2	85.7	67.2	65.9	84.5	64.6	62.9	58.7	73.1	66.4	85.7	73	61.7	65.9	60.7	59.9	187.8	55.9	54	68.5	97.4	74.3	45.8	58.7	66.7	53.1	46.7	96.2	47.5	41.6	59.7	155.4	207.1	309.8	182.8	335.3	190.6	202.2	100	100	100	100	3201.2	3787.6
P01859	Immunoglobulin heavy constant gamma 2 OS=Homo sapiens OX=9606 GN=IGHG2 PE=1 SV=2	2.642	0.000150925	96.7	69.4	49.8	117.1	324.1	127.3	77.3	539	81.3	133.6	72.5	119.6	57.1	100.7	94	335.3	199.1	188.6	68.2	78.3	105.5	176.5	130.4	52.1	358.7	91.2	83.2	169.7	168.5	65.7	150.4	94.5	91.6	37	35.2	35.8	56.4	41.8	38.1	52.9	100	100	100	100	3861.9	2470.1
P50053	Ketohexokinase OS=Homo sapiens OX=9606 GN=KHK PE=1 SV=2	0.434	0.0371972	77.2	100.3	89.9	74.1	75.4	66.2	78	69.8	106.7	76.5	88.8	73.8	82.3	67.6	83.3	63.3	79.4	68.1	74.2	81.2	78.3	91.9	82	80	49.8	48.2	103.4	53.9	55.2	107.7	45.1	73.2	97.6	168.6	159.4	182.7	177.9	157.5	219.8	216.8	100	100	100	100	5747.6	6653.8
P40121	Macrophage-capping protein OS=Homo sapiens OX=9606 GN=CAPG PE=1 SV=2	2.473	0.000574749	112.9	97.8	55.5	148.3	148	126.2	144.8	126.6	85.1	148.6	78.7	99.7	61.7	131.6	115.5	146.6	111.2	148.6	71.2	141.3	104.3	58.3	77.3	92.7	141	157.3	69.9	114.8	175.3	118.2	154.5	111.5	152.7	42.9	45.6	46.7	51.6	47.4	40.9	48.1	100	100	100	100	5145.6	3973.6
P51884	Lumican OS=Homo sapiens OX=9606 GN=LUM PE=1 SV=2	2.02	0.0398864	81.3	53.9	57.6	123.5	141.6	153.5	59.3	79.2	93.6	174.5	84.5	214.8	82.8	114.3	117.9	144.5	149	198.4	72.7	102.2	109.7	111.2	120.2	92.3	198.2	75.8	80	165.4	130.6	88.3	140.9	97.6	97.3	42.9	43.7	61.4	105.4	54.3	53.8	79.7	100	100	100	100	5302.6	3131.3
O75795	UDP-glucuronosyltransferase 2B17 OS=Homo sapiens OX=9606 GN=UGT2B17 PE=1 SV=1	0.546	0.000431136	51.5	26.3	55.7	52.2	57.7	56.4	47.9	122.8	42	51.7	52.7	62.8	37.5	36.4	39.7	68	46.3	52.7	68.6	53.5	58.6	66.1	65.9	53.2										1251	51.5	32.3	154.3	61	553.1		100	100	100		1073.1	488.8
P02769	Serum albumin (Laboratory-Cont) OS=Bos taurus GN=ALB PE=1 SV=4	1.92	0.00360067	130.7	63.4	45.2	115.1	328	112.4	63.2	249.8	80.5	109.7	78.7	85.6	80.7	338.6	98.7	116.6	88.2	125.8	71.8	72.9	94.8	440.2	69.1	70.5	524.8	48.7	166.8	170.8	151.6	82.2	48.7	92.9	69.4	42.5	41.6	66	72.1	61.7	43.2	48.4	100	100	100	100	1467.4	634.4
P02792	Ferritin light chain OS=Homo sapiens OX=9606 GN=FTL PE=1 SV=2	0.439	0.0180542	165.1	53.5	83.9	117	74.3	48.2	105.2	100.1	103	48.7	42.6	45.4	68.3	69.1	112.8	42.5	34.6	213.3	41.4	60.4	72	61.4	49	80.2	62.4	66.7	50.8	92.9	67.7	139.7	79.2	128.7	80.6	150.2	122.8	184.2	197	218.3	157.6	97.6	100	100	100	100	10876	3142.2
P33778	Histone H2B type 1-B OS=Homo sapiens OX=9606 GN=H2BC3 PE=1 SV=2	1.633	0.0324608	86.2	78.9	60.8	85.1	72.2	97.9	68.1	4.6									138.6	112.5	86.5	109.2	93.4	93.6	103.5	113.6	183.7	114.1	120.4	143.4	112.8	106.5	218.1	123.9	111.8	45.5	74.6			65.2	44.5	70.1	100		100	100	372	303.4
Q14767	Latent-transforming growth factor beta-binding protein 2 OS=Homo sapiens OX=9606 GN=LTBP2 PE=1 SV=3	2.02	0.00282781	83.2	69.9	52.8	134.9	122.4	148.7	49.8	72.7	65.9	237.4	66	156.5	66.2	133.5	78.9	104.1	142.2	136.7	105.6	90	129.7	71.6	102.9	134.3	151.1	90	78.4	123.4	148.3	82.1	170.3	75.8	104.3	45.2	48.2	45	51.5	58.9	53.8	70.5	100	100	100	100	1170.2	875.5
P04196	Histidine-rich glycoprotein OS=Homo sapiens OX=9606 GN=HRG PE=1 SV=1	1.972	0.0196915	115.8	90.4	78.9	104.3	159.9	129.8	77.4	351.4	102.2	88.4	104	140.2	96.9	114.8	149.1	196	106.5	177.4	109.5	98.8	114	113.3	125.2	98.8	193.5	102.8	140.2	100.3	95.7	135.1	102.4	82	92.6	60.3	59.6	51.8	59.9	54	45.4	49.3	100	100	100	100	3587	2495.8
Q96LJ7	Dehydrogenase/reductase SDR family member 1 OS=Homo sapiens OX=9606 GN=DHRS1 PE=1 SV=1	0.52	0.0170045	68.5	93.3	191.2	103.2	67.5	61.4	133.2	68.5	75.8	57.6	94.4	80.7	193.5	90.7	118.6	51.6	63.8	88.7	86.3	97.3	61.6	179.4	115.2	73.5	65.3	69.4	198.6	49.4	61.4	173.5	56.3	62.5	68.4	186.7	78.8	107.9	145.9	133.6	233.9	168	100	100	100	100	2897.1	3514.5
Q99880	Histone H2B type 1-L OS=Homo sapiens OX=9606 GN=H2BC13 PE=1 SV=3	2.109	0.00155157	123	77.7	95.4	130.4	116.3	114.9	79.9	318.2	124.5	110.3	102.7	138.6	89.9	102.7	99.7	215.9	105.7	119	76.9	102.4	87.1	78.5	77.3	118.1	208.3	137.8	90.7	128.6	143.6	117.6	227.8	131	134.4	63.8	95.8	44.6	52.9	62.7	55.1	49.8	100	100	100	100	442.2	248.9
Q3ZCM7	Tubulin beta-8 chain OS=Homo sapiens OX=9606 GN=TUBB8 PE=1 SV=2	0.505	0.00116338																	103.6	123.7	153.1	129.6	126.3	143.6	141.1	158.3	88.6	62.6	92.3	87	91.1	114	85.3	93.8	80.4					205.2	214.7	72.8			100	100
Q99879	Histone H2B type 1-M OS=Homo sapiens OX=9606 GN=H2BC14 PE=1 SV=3	1.672	0.0355306	143.5	97.4	62.7	90.4	102.3	96.9	57.6	129.4	109.4	137.3	103.3	95.5	79	112	97.3	96.2	116.8	109.9	82	106.3	87.6	64	91.9	143.1	138.3	121.5	72.1	101	92.1	110.1	151.2	96.3	105.9	44.1	111.6	60.4	70.6	60.2	34.4	69.1	100	100	100	100	782.7	473.5
P02765	Alpha-2-HS-glycoprotein OS=Homo sapiens OX=9606 GN=AHSG PE=1 SV=2	2.96	1.89345e-05	75.5	73	69	94.6	197.7	125.5	54	329.1	67.5	101.5	57.4	100.1	72.4	85.5	270.1	209.6	115.3	264.7	59	99.4	79.5	166.1	115.5	78	296.6	81.8	114.7	105.2	104.5	92.2	123	107	85.7	30.1	27	38.1	50.7	33	33.8	43.7	100	100	100	100	4028.1	3470.4
P01861	Immunoglobulin heavy constant gamma 4 OS=Homo sapiens OX=9606 GN=IGHG4 PE=1 SV=1	2.139	0.000251269	76.5	47.8	64.4	209.1	289.9	76.3	171.9	260.5	56.9	58.6	114.3	91.4	39.3	59.5	138.3	273.7	121.1	133.4	38	62.7	111.2	119.1	79.6	91	521.7	71.6	51.9	113.8	92.3	48.9	108.5	59.8	68.3	51.9	42.5	31	71	37	36.9	67	100	100	100	100	1007.1	560.9
Q96DG6	Carboxymethylenebutenolidase homolog OS=Homo sapiens OX=9606 GN=CMBL PE=1 SV=1	0.357	0.00337538	73.9	103.4	112.3	82	67.3	66.1	79.9	66.9	98.6	58.3	98.2	68.8	121.8	61.7	86.3	64.1	64.9	63.3	100.2	56.6	53	113.1	80.6	62.7	47.4	47	145.5	42.8	38.4	122.4	41.7	62.2	106.3	239.9	155.5	188.7	121.7	183.5	237.4	222.4	100	100	100	100	5968.2	7445.7
Q8IV08	5'-3' exonuclease PLD3 OS=Homo sapiens OX=9606 GN=PLD3 PE=1 SV=1	2.286	0.00514554	90.6	137.3	63.6	138.5	111.7	138.8	212.4	67.8	89.4	141.3	61.6	44.8	63.1	176.8	144.8	48.9	62.3	88.8	60.2	111.6	139.6	105.5	46.5	79.6	108.5	186.6	100.4	136.9	138	130.4	75.6	124	169	56.7	55.4	43.2	47.5	43.7	40	57.2	100	100	100	100	5250.9	7096.6
P10619	Lysosomal protective protein OS=Homo sapiens OX=9606 GN=CTSA PE=1 SV=2	2.39	0.00418255	100.8	180.6	53.9	136.1	88.5	161.1	158	36.3	95.6	129.1	64.4	31	66.8	202.5	144.1	37.1	84.7	100.8	49.3	156.5	163.8	101.4	37.8	76.7	111.9	151	100.7	174.8	143.6	107.6	67.5	211.3	136	42.9	42.4	31.3	33.8	43.4	40.1	45.9	100	100	100	100	9589	15318.4
P80723	Brain acid soluble protein 1 OS=Homo sapiens OX=9606 GN=BASP1 PE=1 SV=2	0.636	0.0162284	84	78.3	69.3	115.9	53.1	71.6	42.8	138.4	108.1	83.6	72.1	99.3	74.2	54.2	70.7	118.3	133.3	104.9	80.3	73.8	146.1	49.9	81.8	108.6	107.6	93.2	47.6	95.8	88.7	107	79.2	88.5	60.4	135.4	158.3	139.5	131.4	68.4	28	72.7	100	100	100	100	540	448.6
Q9UBX5	Fibulin-5 OS=Homo sapiens OX=9606 GN=FBLN5 PE=1 SV=1	2.126	0.0084253	99.1	66.4	46.9	111.7	111.2	141.8	68.7	123.4	83.3	141.2	63.4	108.6	79.1	82.3	114.2	140.1	205.1	139.3	100.6	111.2	108.4	96.8	84.8	174.9	249.6	108.3	65.2	232.4	146.5	92.5	149.5	110.4	106.3	46.1	44.4	51.1	48	58	58.9	66.1	100	100	100	100	4105.4	2451.7
P38571	Lysosomal acid lipase/cholesteryl ester hydrolase OS=Homo sapiens OX=9606 GN=LIPA PE=1 SV=2	2.091	0.013007	95.4	142.1	54	141.3	101.5	135	162.9	46.8	77.3	119.8	56.5	46	51.8	158.8	124.4	69	71.2	78.9	59.3	130.4	172.1	82.4	41.2	78.8	114.7	222.4	89.5	201.2	186.8	129.7	60.7	159.7	154.7	48.5	50.4	47	43.6	52.3	41.7	59	100	100	100	100	3950.9	5244.2
P26232	Catenin alpha-2 OS=Homo sapiens OX=9606 GN=CTNNA2 PE=1 SV=5	2.111	0.0128594	262.4	45.1	82.5	239.8	78.9	72.6	73.1	86.5																	113.1	121.9	109	108.3	112.8	130.9	113.6	114.1	142	53.4	48.1					80.4	100			100	89.1	13.7
P43652	Afamin OS=Homo sapiens OX=9606 GN=AFM PE=1 SV=1	2.011	0.0138873	69.9	51.4	52.2	72	156.2	66.6	47.9	140.3	88.3	82.3	77.2	84.1	80.5	78.4	153	217.9	198.2	221.9	52.3	106.2	66	136.2	89.5	75.9	294.5	77.7	92.6	138.8	116.2	75.7	97.4	105.1	90	42.9	38.1	64.7	66.6	43.9	41.6	57.8	100	100	100	100	5082.4	3330.6
Q9UBR2	Cathepsin Z OS=Homo sapiens OX=9606 GN=CTSZ PE=1 SV=1	2.17	0.00931952	136.2	127.2	91.8	123	122.7	102.9	159.7	40.1	108.3	82.5	83.4	27.6	101.3	134.8	152.4	47.2	82.9	128.1	56.8	168.3	113.4	187.6	41.4	103	108.2	96.2	180.2	115.4	109.6	104.7	59.6	140.7	112.2	58.8	53	39.4	43.4	61.2	49.5	49.9	100	100	100	100	8397.7	6989.6
Q9P0M6	Core histone macro-H2A.2 OS=Homo sapiens OX=9606 GN=MACROH2A2 PE=1 SV=3	1.781	0.0549921	98.5	98.2	85.8	96	99.4	111.5	84.8	74.2	128.1	156.8	103.6	132.7	96.1	105.4	90.6	101	176.5	97.7	73.7	109.2	124.5	70.5	91.5	107.4	104.7	105	103.3	160.5	113.9	84.9	194.6	128.4	90.2	54.4	76.6	62.2	56.1	58	47.7	66.4	100	100	100	100	2547.6	2261.6
P22090	40S ribosomal protein S4, Y isoform 1 OS=Homo sapiens OX=9606 GN=RPS4Y1 PE=1 SV=2	0.511	0.000162274	68	164.4	72.1	72.8	71.3	70.8	176.4	120.1	66.7	68.6	160	143.6	56.7	132.4	61.1	133.6	75.7	116.5	127.9	81.9	79.1	80.4	75.6	137	123.7	61.8	121.2	69.8	65.3	64.2	148.7	72.3	146.2	66.8	175.6	52.5	160.6	103.9	155.9	154.6	100	100	100	100	161.1	347.4
P01834	Immunoglobulin kappa constant OS=Homo sapiens OX=9606 GN=IGKC PE=1 SV=2	2.096	0.000319899	103.1	73.9	59.3	114.1	251.5	117.5	78.2	520.5	97.4	126.7	76.3	144.7	59	92.6	79.2	393.9	119.8	149.2	112.1	76.3	117.2	127.2	135.7	66.3	315.7	95.7	76.5	136.6	122.4	73	149.9	81.5	93.4	53.5	50.1	53	59.9	55.2	46.7	55.3	100	100	100	100	905.8	578.1
P62987	Ubiquitin-60S ribosomal protein L40 OS=Homo sapiens OX=9606 GN=UBA52 PE=1 SV=2	0.675	0.0413875	93.7	96.6	106.8	75.4	71.3	76.4	75.4	66.6	51	86.2	55	99.2	120.3	78.6	108.6	64	111.5	131.5	67.6	110.7	85.1	73.8	89.5	115.7	127.7	68.6	118.9	117.3	114	138.9	66.3	133.3	80.4	136.6	132.7	174.1	175.2	85.4	98.9	93.2	100	100	100	100	1588.3	1459.5
P40123	Adenylyl cyclase-associated protein 2 OS=Homo sapiens OX=9606 GN=CAP2 PE=1 SV=1	1.826	0.0389352	121.1	88.3	138.6	116.8	101.7	90.6	124.3	89.2	110.1	87.8	112.1	92.7	117.3	90.1	114.5	109.6	91.5	120.6	85.6	113.3	100.9	117.6	89.6	120.2	95.2	117.7	161.4	108.9	112	90.3	112.1	127.8	115.5	61.3	65.2	57.4	58.1	69.8	53.8	69.8	100	100	100	100	3782.8	2459.7
Q14397	Glucokinase regulatory protein OS=Homo sapiens OX=9606 GN=GCKR PE=1 SV=6	0.628	0.0489949	101.7	87	95.5	81.1	101.8	118.3	94.7	125.1	91.1	75.6	95.8	100.3	85.4	84.3	84.4	93.9	80.4	67.5	101.9	137.9	93.3	75.8	69.4	75.8	68.3	112.9	80.1	78.5	101	121.3	70.2	80.2	100	164.8	102.6	146.5	101.6	163.4	145.1	113.1	100	100	100	100	1519.6	1158.8
P0DOX2	Immunoglobulin alpha-2 heavy chain OS=Homo sapiens OX=9606 PE=1 SV=2	2.437	0.000654357	131.4	55.1	50.4	84.3	234.7	111.5	63.4	298.3	69.6	138.7	46.4	151.3	38.4	66.7	64.6	255.8	144.9	140.6	141.1	79.6	111.4	145.4	110.3	67	357.4	86.1	69.1	147.2	160.8	67.9	107.1	90.2	76.7	38.1	44	25.4	48.8	53.9	36.8	52.2	100	100	100	100	3851.4	1438.8
P05546	Heparin cofactor 2 OS=Homo sapiens OX=9606 GN=SERPIND1 PE=1 SV=3	1.988	0.0199681	107.4	91.9	73.6	101.3	211.1	131.3	79.5	259.2	104.3	90.7	99.8	147.2	78.5	86.7	148.7	198.1	121.5	180.3	95.9	113.2	79.6	144.9	129.7	70.5	195	132	121.9	120.9	114.3	103.5	118.1	122.8	104.2	57.5	76	49.9	58.4	47.5	38.6	61	100	100	100	100	4077.7	3108.8
Q6UWM9	UDP-glucuronosyltransferase 2A3 OS=Homo sapiens OX=9606 GN=UGT2A3 PE=2 SV=2	0.549	0.0152802	113.7	152.5	96.2	83.1	75	71.3	77.6	47.9	152.4	130.4	112.7	88.5	71	103.8	113.8	67.4	78.5	87.5	75	90.7	80.2	65.6	119.4	58.8	63.6	71	77	79.2	109.4	112	78.1	78.6	79.8	196.2	162.1	157.2	82	94.6	112.2	145.3	100	100	100	100	2358	2817.6
P04181	Ornithine aminotransferase, mitochondrial OS=Homo sapiens OX=9606 GN=OAT PE=1 SV=1	0.457	0.00277925	103.8	149.2	64.1	74.5	102.3	86.2	70.6	78.4	73.5	81	79.9	144.8	55.4	79.3	65.1	74.5	72.7	67.8	227.1	51.2	66	63.4	152.7	53.8	57.1	110.7	42.6	81.3	89	72.1	105.7	44.4	106.8	298.2	82.1	191.1	94.9	142.6	163	171.2	100	100	100	100	3326.9	4262.3
Q16527	Cysteine and glycine-rich protein 2 OS=Homo sapiens OX=9606 GN=CSRP2 PE=1 SV=3	1.917	0.0243899	106.1	51.9	61.8	115	87.3	85.1	80.3	125.8	100.6	130	91.7	213.5	93.2	88.9	78.9	185.6	179.5	128.1	91.3	106.6	96.2	74.9	100.6	136.9	186.1	107.2	72.5	224.7	120.5	73.9	162.9	104.5	83.6	50.2	49.8	49.9	54.7	52.5	59.6	56.7	100	100	100	100	2074	903.5
Q58FF6	Putative heat shock protein HSP 90-beta 4 OS=Homo sapiens OX=9606 GN=HSP90AB4P PE=5 SV=1	1.805	0.0231915	164.7	134.2	165.7	140.2	184.7	194.8	83.5	124.2	144.8	162.5	150.1	125.6	126.8	125.4	85.7	72.3	146.7	73	119.8	132.7	141.7	155.3	114.5	143.6	100.1	88.4	98.9	143.4	191.1	67.4	104.6	184.5	162.4	85.6	72.1	45	74.4	93.3	100.1	69.9	100	100	100	100	549.5	399.1
P02763	Alpha-1-acid glycoprotein 1 OS=Homo sapiens OX=9606 GN=ORM1 PE=1 SV=1	0.543	0.0256362	75.3	83	99	97.1	160.1	78.9	64.6	79.7	65.4	133.5	59	75.3	56.5	90.6	70.9	85.1	107.4	111.4	120.1	95.7	100.5	91.1	136.3	56.2	172.3	135.1	77.7	110.2	125.2	81.9	70.9	64.7	83.3	153.2	186	110.4	243	112.1	156.8	167.5	100	100	100	100	1722.1	1691.5
P61916	NPC intracellular cholesterol transporter 2 OS=Homo sapiens OX=9606 GN=NPC2 PE=1 SV=1	2.376	0.000874747	119.7	95.7	44	109.8	103.4	101.3	150.8	41.4	69.8	128.4	51.2	38.7	75.7	167.6	146.1	47.8	138.1	158.4	34.1	130.4	148	98.1	30	72.2	128.2	161.7	74.8	320.1	156.1	107	64.1	258.4	119.5	39.5	45	38.2	46.6	48.8	45	55.1	100	100	100	100	6796.9	4843.5
Q71DI3	Histone H3.2 OS=Homo sapiens OX=9606 GN=H3C15 PE=1 SV=3	2.222	0.0001052	145.3	101.3	60.2	87.8	176.9	118.4	69.1	152.9	100.6	170.8	75.6	104.2	84.9	110.2	92.4	135.6	127.8	119.3	70.8	133.4	101.4	55.8	66.3	192.2	183.7	100.2	79	106.6	114.8	124.3	201.9	105	133.7	35	85.2	32	32.9	65.2	63.5	48	100	100	100	100	1988.7	1235.9
Q01469	Fatty acid-binding protein 5 OS=Homo sapiens OX=9606 GN=FABP5 PE=1 SV=3	2.569	0.000108571	116.5	83.6	47.2	137.9	177.1	105.1	119.9	189.5	84.6	113.2	64.1	135.3	50.2	118.1	111.1	165.2	101	104.5	72.9	136.2	110.9	59.4	112.3	79	204.6	144.6	61.8	154.5	129.7	109	228.8	95.2	110.6	43.2	48.2	33.2	39.9	41	44	53	100	100	100	100	4961.4	3172
P07108	Acyl-CoA-binding protein OS=Homo sapiens OX=9606 GN=DBI PE=1 SV=2	0.516	0.0474499	68.4	90.6	62.1	82.6	90.5	99.7	95.6	37.9	97.2	78.1	92	55.9	105	86.8	101.5	56.3	68.4	77.8	62.1	89.1	70.9	103.7	96.8	82.7	58.8	60.9	80.9	75.7	68.5	92.1	62.9	109.9	97.6	126.2	183.9	157.7	163.9	224.1	156.8	159.9	100	100	100	100	2535.1	2995.3
P0DOX8	Immunoglobulin lambda-1 light chain OS=Homo sapiens OX=9606 PE=1 SV=1	2.66	0.0002154	119.4	61.5	49.4	101.3	241.6	136.4	55.2	380.1	70.7	125.2	65.4	149.7	49.3	80.9	81	354.6	143.1	142.7	99.4	77.1	137	127.6	124.9	59.5	414.9	100.9	68.4	144.3	130.8	64.8	131.2	79.3	81.1	35.3	38.1	35.2	48.5	41.4	35	47.4	100	100	100	100	7293.5	3348.9
P33260	Cytochrome P450 2C18 OS=Homo sapiens OX=9606 GN=CYP2C18 PE=1 SV=3	0.349	4.93553e-10																									81.1	105.6	94.6	96.9	88.1	126.2	80	83.6	112.8							271				100
P25774	Cathepsin S OS=Homo sapiens OX=9606 GN=CTSS PE=1 SV=3	2.009	0.0355306	125.8	103.3	62.5	127.6	125.2	98.7	168.6	75.5	85.8	81.1	63.6	49.8	65.5	112.6	126.8	75.9	76.2	131.5	66.5	144.8	119.9	83.6	55.9	117.2	145.9	103	104.7	213.9	113.4	168	71.4	139.9	119.7	52.1	56.5	47.2	38.1	70.6	53.4	49.4	100	100	100	100	6922.4	5062.3
Q9NR12	PDZ and LIM domain protein 7 OS=Homo sapiens OX=9606 GN=PDLIM7 PE=1 SV=1	1.817	0.0502062	75.9	65.2	56.6	122.4	106.6	132.6	74.1	77.4	94	151.5	85.9	162.7	76.5	107.6	82	152.3	128.3	115.7	111.7	80.7	116.6	71	117.8	115.6	155.4	103.1	74.1	157.3	141.6	80.1	188.6	88.3	88.4	50.8	51.5	61.7	59.6	53.3	58.7	70.3	100	100	100	100	1492.4	1143.7
P20702	Integrin alpha-X OS=Homo sapiens OX=9606 GN=ITGAX PE=1 SV=3	1.965	0.00197366	130.2	94.7	76.3	136.1	143	127.4	170.7	105.7	256.2	127	150.5	89.1	68.8	108.3	119	117.5	78.7	120	80.7	117.4	91.3	84.8	71.1	93.5	119.4	126.8	79	93.3	122.8	125.1	96.6	100.3	119.4	56.2	59.8	56.5	61.4	67.4	69.3	57.8	100	100	100	100	1297.9	841.3
P01903	HLA class II histocompatibility antigen, DR alpha chain OS=Homo sapiens OX=9606 GN=HLA-DRA PE=1 SV=2	1.932	0.0265048	147.5	66.8	66.1	112.1	130.8	89.3	123	111.9	137.4	95.7	89.7	123.9	94.8	114.7	141.1	154.5	100.9	130.6	93.7	101	92.5	95.4	81.1	114.3	156.8	111.2	97.2	120.2	109.4	134.8	102.1	182.8	131.7	57.1	57.9	41.5	43.1	75.2	61.2	60.5	100	100	100	100	6309.8	2548.5
P15428	15-hydroxyprostaglandin dehydrogenase [NAD(+)] OS=Homo sapiens OX=9606 GN=HPGD PE=1 SV=1	0.619	0.0346217	144.3	83.3	76.2	75.2	84.7	73	126.5	102.4	56.2	61.2	201.9	96.4	52	57.6	75.7	76.9	81.2	70.8	126.9	68.3	86.6	83.4	123.6	68.3	53	124.6	86.1	54.6	146.5	125.6	62.4	66.4	99.6	135.2	220.7	205.2	105.7	131.3	78	75.8	100	100	100	100	2144.8	1102.5
P51688	N-sulphoglucosamine sulphohydrolase OS=Homo sapiens OX=9606 GN=SGSH PE=1 SV=1	1.797	0.0090348	119.4	81.9	69.7	114.4	132.3	108	101.1	132	112.5	102.4	99	90.4	82.6	118.2	119.4	122.9	112.9	114.3	73.4	125.3	131.2	97.9	63.4	91.3	112.9	149.4	99.9	154	113.5	88.9	111.9	140.9	98	59.3	66.7	71.3	76.8	54	60.5	62.6	100	100	100	100	1857.4	1135.1
P0DOY2	Immunoglobulin lambda constant 2 OS=Homo sapiens OX=9606 GN=IGLC2 PE=1 SV=1	3.329	6.54956e-08	116.1	59.2	49.9	112.3	246.9	117.2	49.9	467.3	80.1	155.8	64.8	124.3	46.1	76.2	64.5	341.2	107.3	141.4	86.5	62.6	114	108.7	119	58.8	387.5	98.1	61.1	136	119.6	64.1	149.8	82.3	73.8	29.9	33.2	28.6	43.8	32.2	27	38.5	100	100	100	100	3488.5	1584
P0DJI8	Serum amyloid A-1 protein OS=Homo sapiens OX=9606 GN=SAA1 PE=1 SV=1	0.232	3.54166e-11	65.2	56.3	53.5	51	84.6	46.2	50.8	71.6	60.2	64.8	56.5	55.1	51.7	53.1	43.9	79	53.3	62.1	48.4	55.7	49.3	42.6	61.1	51	43.1	60.7	33.1	59.6	32.4	32.8	41.3	43	31.7	228.5	244.6	191.2	486.2	163.1	307.7	183.4	100	100	100	100	1480.2	1138.4
Q8TDX5	2-amino-3-carboxymuconate-6-semialdehyde decarboxylase OS=Homo sapiens OX=9606 GN=ACMSD PE=1 SV=1	0.667	0.00945438	97.5	154.1	109.1	96.8	94.7	90.9	98.6	78.5	102.2	82.2	115.4	90	101.3	90	87.9	94.5	87.4	79.4	124.1	87.4	113.8	105.5	109.8	82.4	61.1	121.9	90.4	69.7	94.3	122.4	69	75.4	104.9	113.5	144.2	153.6	132.7	199.5	116.8	141.6	100	100	100	100	494.5	696.3
P17931	Galectin-3 OS=Homo sapiens OX=9606 GN=LGALS3 PE=1 SV=5	2.116	0.00415745	93.9	86.5	55.3	132.3	121	118.1	169	85.1	82.1	112.6	77.7	120.5	71	109.1	132.4	94.3	166.9	111.8	76.5	102.5	117.4	73.2	74.6	111.6	168.9	131.5	62.8	172.8	152.4	112.1	133.2	97.5	97.3	47.7	54.2	50.4	55.7	52.7	52.1	54.7	100	100	100	100	4752.9	3901.9
P22352	Glutathione peroxidase 3 OS=Homo sapiens OX=9606 GN=GPX3 PE=1 SV=2	2.466	0.000330374	107.4	51	52.2	116.5	154.7	131.9	86.3	103.7	103.7	139.4	85.1	163.7	60.8	106.8	96.5	138.8	170.4	226.5	106.2	114.3	96	82.6	133.1	132.6	195.5	124.1	75.9	148.5	106.5	91.3	200.8	110.8	81.7	35.4	30.8	37.1	53.1	43.6	48.5	66.4	100	100	100	100	5954.9	2517.7
Q86U10	60 kDa lysophospholipase OS=Homo sapiens OX=9606 GN=ASPG PE=1 SV=3	0.673	0.0425367	148.6	88.6	105	114.4	102	102.9	93.2	84	78	82.7	124	81.6	96.1	93.9	78.7	84.2	80.4	94	148.8	96.6	105.5	96	110.6	97.4	70.8	89.7	87.3	64.2	91.5	116.7	78.5	71.2	97.8	115.2	148.1	186.5	91.3	155.5	97.7	139.5	100	100	100	100	1227.2	651.8
Q14192	Four and a half LIM domains protein 2 OS=Homo sapiens OX=9606 GN=FHL2 PE=1 SV=3	1.752	0.0492437	85.1	51.9	45.7	109.7	75.7	110.6	80.3	90.7	85	173.2	81	165.5	70	105.4	78.9	125.3	183.3	127.8	101.4	98.3	119.3	71.1	83.6	166.1	146.6	130.7	66.7	208.8	139.3	73.9	153	88.5	75.3	32.6	35.8	65	56.1	58.1	58.3	56	100	100	100	100	1081.3	587.1
P01911	HLA class II histocompatibility antigen, DRB1 beta chain OS=Homo sapiens OX=9606 GN=HLA-DRB1 PE=1 SV=2	2.303	0.0028187	177.8	54.7	58.6	60.1	169.1	62.9	95.6	180.1	92.8	82.7	92	133.6	122.1	124.7	153.8	91.1	179.1	132.5	85	102.7	87.9	132.4	45.4	145	196.5	102.5	100.9	112.3	110.4	113.5	87.2	166.1	157.4	32	56.3	45.1	47.9	54.5	47.3	50.9	100	100	100	100	4816.1	1320.7
P55083	Microfibril-associated glycoprotein 4 OS=Homo sapiens OX=9606 GN=MFAP4 PE=1 SV=2	2.114	0.0150327	169.4	32.1	46.1	99.6	164.1	110	51.9	289.6	107.1	84.1	79.1	276.2	97.8	60.6	106.8	610	168.9	266.8	95.8	84.3	68.4	85.6	103.8	188	409.2	76.7	56.6	149.8	76.4	74.4	175	112.8	61.1	25.9	25.3	52.9	67.3	47.1	46.7	51.4	100	100	100	100	12211.1	2059
P02795	Metallothionein-2 OS=Homo sapiens OX=9606 GN=MT2A PE=1 SV=1	0.113	3.98481e-15	24	16.1	42.4	19.1	81.2	15.8	22.7	12	19.8	19.2	17.4	13.3	310.7	16.3	99.9	14.5	81.7	120.6	4.4	20.6	86.9	51.1	3.5	70.1	206.8	15.7	29.1	131.7	65.1	43.2	20.1	26.7	27.9	575	147.9	617.2	411.4	36.6	92.4	211.7	100	100	100	100	710.7	426
P79483	HLA class II histocompatibility antigen, DR beta 3 chain OS=Homo sapiens OX=9606 GN=HLA-DRB3 PE=1 SV=1	1.959	0.00768691	126.3	75.9	70.9	159.1	107.2	106.4	159.3	107.8	123.6	102.1	102.2	107.7	61.6	83	142.8	234.5	75.1	117	62.5	80.5	88	100.1	108.9	81.7	86.5	89.7	91.7	105.7	113.8	186.9	48	165	156.6	86	53.9	28.5	33.2	54	80.7	48.5	100	100	100	100	2393.6	1281.6
Q30154	HLA class II histocompatibility antigen, DR beta 5 chain OS=Homo sapiens OX=9606 GN=HLA-DRB5 PE=1 SV=1	1.996	0.000261488	60.5	44.2	31.1	55.8	76.1	43.9	257.3	90.7	86.4	115.3	55.4	79.2	54.5	388.2	75	91.1	195.7	96.3	62.8	105.3	67.9	339.4	56.9	110.6	283.1	109.4	69.7	81.5	63.5	88	168	132.1	77.6	18.3	15.8	52.3	40.8	58.8	44	36.9	100	100	100	100	291	189.3
P31947	14-3-3 protein sigma OS=Homo sapiens OX=9606 GN=SFN PE=1 SV=1	3.089	3.6558e-08	22.5	18.2	18.9	24	698	28.1	7.4	52.9																	69.2	70.2	83.5	87.9	78.6	71.1	555.4	68	76.5	17.7	22.4					79.3	100			100	34.9	25.1
Q15043	Metal cation symporter ZIP14 OS=Homo sapiens OX=9606 GN=SLC39A14 PE=1 SV=3	0.604	0.0244959	87.6	90.1	102.5	83.4	78	80.9	89.7	82.3	80.8	96.3	94	66.4	87.7	88.6	88.6	68.3	65.6	75.7	85.1	91.7	94	82.1	80.6	79.1	53.4	86.4	78.5	77.9	82.5	85.7	54.6	87.3	82.7	129.4	184.4	137	180.2	86.9	187.1	97.3	100	100	100	100	1684.6	1544.1
A0A0C4DH38	Immunoglobulin heavy variable 5-51 OS=Homo sapiens OX=9606 GN=IGHV5-51 PE=3 SV=1	1.701	0.0425746	127	88	56.8	96.5	192	110.9	76.7	398.6	76.8	145.4	68.7	115.1	61.7	82.6	82.6	271.7	97.5	133.8	92.3	78.7	226.1	98.9	108.5	89	340.4	84.4	60.5	148.5	113.3	87.6	113	72.2	72.2	50.1	54.9	53.4	56.8	59.7	61.8	62.9	100	100	100	100	1259.4	778.1
Q69YQ0	Cytospin-A OS=Homo sapiens OX=9606 GN=SPECC1L PE=1 SV=2	1.615	0.0397838	72.6	56.3	66.4	64.8	157.6	115.9	72.6	277.6	111.9	114.3	115.5	236.1	87.7	74.4	111.3	140	110.6	105.2	69.2	100.3	65.5	63.4	98.1	129.1	152.2	64.9	79	107.1	70.5	96.7	242.6	70.4	77.1	52.6	51	65.1	68.8	60.7	51.3	62.2	100	100	100	100	383.1	264.9
P05452	Tetranectin OS=Homo sapiens OX=9606 GN=CLEC3B PE=1 SV=3	1.747	0.0341725	88.3	80.8	77.6	142.7	137.9	130.6	73.9	155.7	97.9	153	91.2	152.1	77.8	116.3	91.6	197.9	101.5	123	130.1	92.9	117.4	101.8	139.4	90.2	112.9	105.3	88.2	142	166.8	84.6	142.9	90	99.7	52.6	57.7	64.5	74.2	69	60.3	58.8	100	100	100	100	999.6	815.9
P01619	Immunoglobulin kappa variable 3-20 OS=Homo sapiens OX=9606 GN=IGKV3-20 PE=1 SV=2	2.224	0.000701443	115.6	61.1	50.1	106.7	301	95.7	62.7	396.2	64.5	146.6	49.4	128.3	49.2	82.4	70	273.7	130.7	166.8	88	78.1	132.3	115.8	114.9	74.8	400.6	88.7	60.1	160.4	119.6	74.5	131	82.8	82.4	44.4	43	33.8	49.5	41.5	42.2	49.9	100	100	100	100	2031.3	957.5
O43866	CD5 antigen-like OS=Homo sapiens OX=9606 GN=CD5L PE=1 SV=1	1.705	0.0400519	94.1	64.5	52.7	80	283	151.6	65.1	318.4	81.8	142.8	64.9	146.8	71.4	80.7	87	292.8	134	124.6	68.4	80.5	104.8	125.7	109.2	87.7	213.4	93.3	75.4	141.2	114	93.4	111.3	106	81.9	43.7	58.1	50.6	54.9	61.1	55.2	57.7	100	100	100	100	1117.6	682.3
P56937	3-keto-steroid reductase/17-beta-hydroxysteroid dehydrogenase 7 OS=Homo sapiens OX=9606 GN=HSD17B7 PE=1 SV=1	0.612	0.00387837	67.9	130.6	102.3	81.3	59.9	83.2	129.8	71.2	76.7	68.4	82.9	75	93.9	79.3	80.9	70.4	62.1	68.1	86.7	72.3	65.3	105	103.1	80.3	72.1	65.8	75.7	55.3	71.4	103.8	58.6	75	95.1	115.2	190.4	226.2	123.8	122.9	130.2	119.4	100	100	100	100	643.3	1102.9
P80297	Metallothionein-1X OS=Homo sapiens OX=9606 GN=MT1X PE=1 SV=1	0.276	7.70638e-14	72.2	52	59.9	83.6	68.9	59.9	73.1	85.7	49.8	37.7	52.3	56	72.6	30.6	47.4	69.8									74.3	38.3	65.5	85.4	64	71.7	35.4	92.2	50	231.7	130.4	525.5	383.2			137.1	100	100		100	198.8	127.7
P04216	Thy-1 membrane glycoprotein OS=Homo sapiens OX=9606 GN=THY1 PE=1 SV=2	1.867	0.00669215	139.8	80.8	73.4	122.3	141.7	141.8	115.9	223.9	102.1	136.1	99.8	148.6	124.7	90.2	135.7	134.6	173.1	161.9	96.2	152.3	120.8	80.7	109.9	121.8	308.4	99.3	109	159.4	131.5	163.9	165.7	166.8	131.3	69.5	70.4	80.3	111.1	58.7	67.8	104.7	100	100	100	100	911.8	469.9
P31949	Protein S100-A11 OS=Homo sapiens OX=9606 GN=S100A11 PE=1 SV=2	2.104	0.00453217	98.2	73.6	48.8	123.3	119.9	88.3	75.2	66.9	103.8	214.2	83	128.2	69.4	128.3	84.3	112.5	127	115.1	74.8	90.2	129.9	60.2	105.5	106.6	114.5	137.1	70.7	223.7	135.1	73.2	238.1	86.4	111.7	43.1	50.2	44.4	64	52.2	41.3	56.4	100	100	100	100	2755.7	1840.9
Q8NHP8	Putative phospholipase B-like 2 OS=Homo sapiens OX=9606 GN=PLBD2 PE=1 SV=2	1.931	0.00388362	149.5	93.6	60.3	145.7	156.3	110.5	170.9	74.4	97.6	118.1	85	67.7	66.1	118.8	134.9	81.9	85.4	110.8	66.6	110.3	116.6	79.4	64.7	85.4	126.2	154.6	92.3	168.7	131.6	120.7	105.8	122	120	61	67.8	53	57	57.2	54.5	68.8	100	100	100	100	1733	966.8
P13640	Metallothionein-1G OS=Homo sapiens OX=9606 GN=MT1G PE=1 SV=2	0.286	8.75778e-11	59.5	75.5	65.8	57.9	58.1	73.9	104.4	73.7	77	67.2	66.5	64.7	74.3	55.7	79.2	98.6																		297.8	203.4	324.3	98.9				100	100			26	29.4
O15245	Solute carrier family 22 member 1 OS=Homo sapiens OX=9606 GN=SLC22A1 PE=1 SV=2	0.498	0.0084317	101.1	103.9	176.7	81.4	87.2	82.5	80.8	162.5	101.3	86.3	93.5	79.4	112.3	77.3	83.9	96.3	41.9	67.4	135	62.7	42.2	105.1	57.1	45.3	41.5	56.6	93.2	47.9	56.4	86	52.7	57	83.2	165.5	110.8	228.8	74.1	264.7	139.8	220.9	100	100	100	100	3033	2777.7
O43704	Sulfotransferase family cytosolic 1B member 1 OS=Homo sapiens OX=9606 GN=SULT1B1 PE=1 SV=2	0.614	0.0124073	75.1	101.6	80.2	73.1	78.5	77.9	63.1	205	86.5	127.5	75.2	131.1	84.7	104.1	120.1	292.3	82.2	107.2	89.5	88.4	92.2	101.7	95	113.2	143.5	111.5	71.2	119.2	108.1	62.6	103.9	71	79.8	232.3	150.2	160.3	140.7	99.3	137.9	161.4	100	100	100	100	690.9	832.8
Q9NYQ3	Hydroxyacid oxidase 2 OS=Homo sapiens OX=9606 GN=HAO2 PE=1 SV=1	0.392	4.10908e-09	47.2	134	66.8	63.1	54.8	50.2	47.3	65.9	74.7	86.1	95.1	66.3	125.8	63.6	73.6	81.6	52.6	54	83.4	44.5	49.1	88.2	80.3	55.1	60.8	47.5	90.8	65.9	56.4	91.9	64.3	60.6	81.4	243.3	158.7	168.2	162.5	198.8	251.3	167.6	100	100	100	100	294.5	745.6
O00115	Deoxyribonuclease-2-alpha OS=Homo sapiens OX=9606 GN=DNASE2 PE=1 SV=2	2.138	0.00290113	94.8	109.1	52.1	124.1	117	137.7	136.4	60.1	73.1	127.5	50.9	33.5	94.4	181	108.7	35.2	131.3	138.8	43.4	208.5	131.3	87.2	34.8	143.1	146.3	115.6	85	251.1	146.3	93.2	62.3	207.9	103	57.1	53.2	50.1	48.7	45.1	51	54	100	100	100	100	1879.8	1927.8
Q14956	Transmembrane glycoprotein NMB OS=Homo sapiens OX=9606 GN=GPNMB PE=1 SV=2	4.13	3.98481e-15	126	125.8	46.1	162.6	196.5	200.7	394.4	74	60.4	160.1	60.8	41.4	59.1	257.4	219	52.5	53.9	95.2	47.4	143.2	149	98.8	26.1	64.6	189.4	252	68.7	166	197.1	159.8	75.1	129.7	193.1	30.2	33.7	30.5	33.1	20.4	21.8	33.3	100	100	100	100	2232.3	1985.9
A0M8Q6	Immunoglobulin lambda constant 7 OS=Homo sapiens OX=9606 GN=IGLC7 PE=1 SV=3	1.902	0.000572775	107.3	88.2	93.9	107.6	161.7	69.8	94.4	303.9	94.8	152.3	75.4	148.4	57.3	66.5	64.4	468.3	115.5	77.9	113.1	67.4	75.7	103.1	356	52.9	221.3	66	83.1	98.7	91.3	77.5	139.8	97.1	67.2	54.4	49.7	43.3	50	21.8	24.5	51.6	100	100	100	100	322.6	236.2
Q9H2X3	C-type lectin domain family 4 member M OS=Homo sapiens OX=9606 GN=CLEC4M PE=1 SV=1	0.639	0.0231808	93.5	75.8	137.7	103.6	78.6	90.5	123	65.6	132.4	62.6	114.4	71.2	94.6	88.1	98.1	74.8	62	65.3	102.5	67.3	124.7	103	117.5	106.8	66.7	91.9	99.5	62.1	69.3	155.4	60.4	70.1	76.2	145	150.6	93.9	118.7	80.7	141.7	180.2	100	100	100	100	783.5	566.2
P47929	Galectin-7 OS=Homo sapiens OX=9606 GN=LGALS7 PE=1 SV=2	2.076	4.17121e-05	63.7	70	59	57.6	431.3	69.2	50	97.3	27	28.7	24.8	30.6	32.7	25.9	31.1	26.9	21.8	48.6	26.4	32.1	27.7	21.1	20.7	21.2	77	78.7	62.7	78.1	61	64.2	765.6	61.9	66.3	55.5	59.1	24.1	22.3	17.5	17.3	60.6	100	100	100	100	874.2	855.4
P07919	Cytochrome b-c1 complex subunit 6, mitochondrial OS=Homo sapiens OX=9606 GN=UQCRH PE=1 SV=2	0.572	0.00559145	76.1	80.2	126.3	84	77.3	58.2	80	54.5	70.5	56.9	85.3	56.1	122.1	66.5	76	47.1	135.7	105.6	54.1	119.8	76.3	98.3	60.7	167.5	82.5	50.1	126	94.2	73.7	93.1	50.5	110.4	64.8	144.6	135.1	152.1	133.8	117.7	142.7	133.5	100	100	100	100	1350.5	1267.9
Q969Q0	60S ribosomal protein L36a-like OS=Homo sapiens OX=9606 GN=RPL36AL PE=1 SV=3	0.66	0.0201266	98.1	91.9	89	95.3	73.4	81.1	107.8	65.7	85.9	85.4	101.2	83.4	87.1	81.6	97.7	87	73.4	91.4	103.4	74.5	84.5	81.7	109	78.2	68.4	101	76.7	66.2	77.2	102.4	101.2	80.8	81.3	115.8	129.5	162.3	142.5	135.8	124	102.9	100	100	100	100	1216.2	1015.5
P60903	Protein S100-A10 OS=Homo sapiens OX=9606 GN=S100A10 PE=1 SV=2	2.48	7.71102e-05	102.5	89.5	91.5	121.6	146.4	117.4	95.3	81.8	117.1	142.5	77.4	175.2	60.8	107.3	110	126.9	170.5	123.7	68.2	115.2	105.2	70.4	91.6	130.1	153.8	102	106.4	135.8	97.4	86.4	125	121.6	76.5	43.3	36.7	30	43.4	43	45.7	46	100	100	100	100	2009.4	1563.1
O00757	Fructose-1,6-bisphosphatase isozyme 2 OS=Homo sapiens OX=9606 GN=FBP2 PE=1 SV=2	0.585	0.0461564	83.5	142.1	102.8	85.5	67.7	38.9	78.2	56.1	150.8	82.7	114.2	64	81.6	96.1	82.6	82.4	138.2	74.1	75.2	102.9	98.3	48.9	60.7	61.6	38.6	87.1	88	95.9	90.3	93.5	58.3	108	91.6	147.5	153.3	142.2	119.2	197.8	142.7	90.8	100	100	100	100	1635.6	2480.5
P26447	Protein S100-A4 OS=Homo sapiens OX=9606 GN=S100A4 PE=1 SV=1	2.011	0.014456	131.4	60.2	63.5	132.5	149.8	103.7	71.1	298.3	143.6	120.3	109.9	197.7	78.7	86.8	103.2	291.4	127.7	149.1	84.9	88	77.1	67.3	133.1	110.3	172.5	90.9	62.7	115.7	78	88.1	164.8	99.1	82.5	51	69.2	51.6	63.3	48.5	41.3	55.2	100	100	100	100	3120	1274.2
P08962	CD63 antigen OS=Homo sapiens OX=9606 GN=CD63 PE=1 SV=2	2.061	0.0116909	130.6	82.8	47.3	126.1	116.6	127.1	135.3	71.5	50	136	39.7	52.9	64.4	105.6	121	52.2	170.9	131.2	39.2	157.8	123.1	64.7	32	109.8	145.3	123.8	72.1	235.2	150.7	104.4	67.9	224.8	87.4	56.4	50.4	39.4	53.2	42.8	74.9	56.4	100	100	100	100	8528.7	4819
P07093	Glia-derived nexin OS=Homo sapiens OX=9606 GN=SERPINE2 PE=1 SV=1	1.8	0.00573016	148.8	85.2	56.5	140.9	145.2	141.9	130.2	98.5	52.1	99.7	42.4	55.7	65.2	117.7	81.8	56.2	102.8	120.4	78.2	118.9	117.6	77.7	77.3	120.5	117.9	154.8	87.4	157	187.1	84.9	126.2	144.5	106.7	59.3	59.3	35.3	47.6	82.1	86.4	59.6	100	100	100	100	815.8	416.2
P49961	Ectonucleoside triphosphate diphosphohydrolase 1 OS=Homo sapiens OX=9606 GN=ENTPD1 PE=1 SV=1	1.665	0.0354132	95.1	71	56.3	115.9	129.1	116	110.4	113.1	104.6	141.2	95.3	156.3	79.4	126.6	113.7	157.1	123.6	112.6	88.8	111.6	109.8	79.9	95.7	112.1	132.3	108.1	81	117.2	117.7	83.4	149.5	106.1	90.8	51.6	57.3	65.5	68.3	78.6	67	71.7	100	100	100	100	877.9	584.1
P13473	Lysosome-associated membrane glycoprotein 2 OS=Homo sapiens OX=9606 GN=LAMP2 PE=1 SV=2	1.902	0.0131504	205.3	121.9	137	158.1	170.6	145.7	177.9	87.3	185	160	187.8	87.4	135	148.2	196.1	136.2	154.4	190	106.9	183.8	146.7	160.9	87.2	136.1	110.6	195.3	162.2	197.4	137.3	151.9	104.6	188.3	134	88	78	64.8	79.9	83.5	83	71.1	100	100	100	100	3176.1	1681.5
Q8WUP2	Filamin-binding LIM protein 1 OS=Homo sapiens OX=9606 GN=FBLIM1 PE=1 SV=2	1.773	0.0199681	103.6	70.3	54	98.1	121.1	92.6	57	57.2	77.6	187.1	74.6	156.2	79.3	112.3	70.2	94.3	159.2	109	85.1	114.4	115.5	73.1	79.6	136.2	180.6	106.2	75.9	242.3	144.4	72.3	173.5	89.4	74	44.7	53.2	42.8	48.3	78.9	72.1	58.3	100	100	100	100	193.4	117
P02741	C-reactive protein OS=Homo sapiens OX=9606 GN=CRP PE=1 SV=1	0.203	4.03796e-11	133	37.2	32.2	49.7	122.5	53.2	39.4	83	46.7	134.4	50.1	36.6	28.6	58.1	37.2	45.5	60.7	51.1	56.5	45.5	87.7	33.4	46.8	34.3	30	214.5	17.1	126.1	31.3	23.7	43.9	26	18.4	329.4	311.3	106.9	203.7	224.1	511	88.2	100	100	100	100	3844.3	958.7
O95741	Copine-6 OS=Homo sapiens OX=9606 GN=CPNE6 PE=1 SV=3	0.639	0.037811	92.7	69.1	85.5	82.8	91.1	85.2	80.5	105.7																	69.8	70	91.7	128.7	174.1	128.7	105.2	182	90	655.9	80.7					142.4	100			100	294.2	195.4
P35754	Glutaredoxin-1 OS=Homo sapiens OX=9606 GN=GLRX PE=1 SV=2	0.607	0.0268688	80.6	85.6	91.7	88.8	69.6	62.4	107.1	56.6	87.5	84.1	77.2	64.6	82.5	88.8	81.6	63.8	77.4	86	90.1	82.5	109.2	84.4	86.7	93.7	64.4	127.5	98.2	99.5	90.4	99.3	72.1	79.7	81.4	139.1	132.7	148.9	163.5	110.6	134.3	142.9	100	100	100	100	1236.7	1170.2
A0A0C4DH69	Immunoglobulin kappa variable 1-9 OS=Homo sapiens OX=9606 GN=IGKV1-9 PE=3 SV=1	2.21	0.00536412	111.8	73.1	46.3	93.1	176.7	104.9	73.1	370.4	46.2	411.2	45.6	183.7	21.7	105.1	77.1	390.4	78.7	152.2	109.1	46.9	129.6	118.7	147.4	61.5	431.1	138.4	71.8	110.9	137.2	101.9	221.6	101.1	93.9	49.3	60.4	22.3	37.7	47.5	25.9	61.6	100	100	100	100	189.5	110.4
Q9H425	Uncharacterized protein C1orf198 OS=Homo sapiens OX=9606 GN=C1orf198 PE=1 SV=1	1.739	0.0127391	107.6	48.6	66.3	101.1	99.9	94	79.2	127.7	101.8	130.5	92.9	172.6	86.1	86.4	91.4	227.1	129.4	153.7	98.5	93.2	93.9	97.1	109.2	123.2	171.5	108.3	76.2	162.8	119.1	77.8	129	93.6	91.5	41.9	46.4	55.8	57.5	73.1	71	68.2	100	100	100	100	167.2	67.3
P0DJI9	Serum amyloid A-2 protein OS=Homo sapiens OX=9606 GN=SAA2 PE=1 SV=1	0.474	6.0974e-05	82.7	73.9	89.8	95.9	115.5	94.1	64.7	128.3	75	71.8	76	57.8	68.5	66.6	59.1	77.3	109.6	94.9	95.7	123.6	111.8	108.1	91.6	107.1	38.3	57.5	48	70.9	38	46.4	42.2	35.1	46.3	62.3	251	158.1	454.4	131.7	94.2	181.2	100	100	100	100	146	116.3
P06331	Immunoglobulin heavy variable 4-34 OS=Homo sapiens OX=9606 GN=IGHV4-34 PE=1 SV=2	2.154	0.000701443	121.3	81.9	61.3	96.2	225.4	123.2	62.8	416.7	76.9	213.1	52.8	158.1	55.4	82.6	77.4	349.2	97.7	124.6	93	71.5	151.6	106.6	117.7	81.2	458.5	100.1	55	181.2	124.5	80.6	239.7	92.1	92.8	58	58.9	45.3	48.5	40.2	34.5	41.9	100	100	100	100	1775.5	1068
P49888	Sulfotransferase 1E1 OS=Homo sapiens OX=9606 GN=SULT1E1 PE=1 SV=1	0.462	4.35029e-06	68.8	93.7	79.6	72	66.3	74.8	78.9	66	88.2	74.6	70.8	116.3	72.9	71.8	99.4	56.4	67.9	59.6	66.4	66.8	52.8	73.6	70	69	40.2	52	86.4	64	51.8	91.1	43.5	98.8	95.9	187.2	113.1	288.3	143	143.4	180.9	153	100	100	100	100	1482.4	1799
P20962	Parathymosin OS=Homo sapiens OX=9606 GN=PTMS PE=1 SV=2	0.557	0.0223491	34.6	65.2	86.4	95.3	31.5	65.4	39.6	89.5	112.8	60.3	249.4	186.4	81.8	32.1	45.8	132.9	127.5	95.9	176.4	29.8	57.2	24.8	155.7	135.7	123.8	27.4	36.3	154.6	112.3	159.6	38.1	44.1	61.5	146.9	154.6	242.3	155.1	26.8	20.5	19.4	100	100	100	100	964.8	1622
Q15800	Methylsterol monooxygenase 1 OS=Homo sapiens OX=9606 GN=MSMO1 PE=1 SV=1	0.598	0.000468801	63.2	117.9	126.1	75.2	60.9	67.8	97.4	66.9	86.3	81.5	88	87.4	116.5	89.5	93.8	89.9	60.9	71.5	99.1	72.9	79.7	128.9	130.4	82	77.5	85.3	125.2	78.2	104.1	112.4	75.8	102.2	107	146.1	153.9	220.3	122.1	88.9	149.9	142.4	100	100	100	100	268.1	445.5
P04440	HLA class II histocompatibility antigen, DP beta 1 chain OS=Homo sapiens OX=9606 GN=HLA-DPB1 PE=1 SV=1	2.091	0.000654357	153.7	76.2	75.2	110.1	146.8	76.5	108.7	113	205.4	127.8	58.9	115.3	44.4	63.7	154.5	169	142.7	135.3	87.8	147.3	113.2	63.9	81.7	128.8	160.1	107.8	82.7	102.3	78.2	107.5	92.3	92.2	110.1	52	51	49.6	46.7	103.9	71.2	60.8	100	100	100	100	3023.9	1335.5
P14854	Cytochrome c oxidase subunit 6B1 OS=Homo sapiens OX=9606 GN=COX6B1 PE=1 SV=2	0.541	0.0154581	78.3	54.7	106.8	85.3	74.9	50.6	104.6	65.6	56.4	62.5	58.2	63.7	117.3	65.5	98.3	81.8	143.2	108	52.3	182.4	66.1	93.1	50.9	169.5	93.6	63.4	133.6	118.5	74.7	100	55.8	121.1	63.8	149.4	142.8	172.5	148.1	119.1	144.7	102.9	100	100	100	100	1559.2	970.4
P08185	Corticosteroid-binding globulin OS=Homo sapiens OX=9606 GN=SERPINA6 PE=1 SV=1	2.196	0.000108149	87.8	82.8	83	110.2	160	125	80.3	151.5	91.4	104.4	106.1	111.2	75.2	73.7	162	220	73.4	237.7	139.3	89.9	74.4	142.1	146.5	58.8	231.1	111	112.5	90.6	83.9	86.3	126.3	91.9	94.1	52.8	60.3	37.1	53.5	34.9	29.8	47.6	100	100	100	100	988.6	830.6
P04432	Immunoglobulin kappa variable 1D-39 OS=Homo sapiens OX=9606 GN=IGKV1D-39 PE=3 SV=2	2.319	0.0043135									36.8	580.4	24.7	132.7	31	122	54.9	213.2	64.1	131.2	82	53.5	206.8	62.7	101.7	68.9	351.8	131.4	37.7	140.8	132.5	90	378.9	61.3	88			10.9	20.5	57.3	38.8	41.4		100	100	100
P06312	Immunoglobulin kappa variable 4-1 OS=Homo sapiens OX=9606 GN=IGKV4-1 PE=1 SV=1	2.575	8.45072e-06	99.8	46.6	36.3	93.4	251.7	89.4	64.1	284.3	42.3	117.7	37.8	86.9	56.2	63.1	74.9	115.4	188.4	267	64	90.5	118.9	151.6	101	76.5	722.8	69.3	45	217.8	137.9	65.1	95.9	95.3	63.3	35.1	32.8	48.5	61.3	29.6	20.9	39.3	100	100	100	100	3358.8	1399.5
Q15700	Disks large homolog 2 OS=Homo sapiens OX=9606 GN=DLG2 PE=1 SV=3	0.653	0.0426743																	179.8	194.8	251.7	248.9	228.4	243.3	214.7	263.6	111.4	122.5	95.6	113.4	96.3	123.4	141.2	102.1	92.6					216.2	245	112.1			100	100
O75936	Gamma-butyrobetaine dioxygenase OS=Homo sapiens OX=9606 GN=BBOX1 PE=1 SV=1	0.193	3.98481e-15	64.2	69.8	74.3	62.3	62.1	54.3	57.1	74.1	83	53.2	66.6	67.7	71	44.4	57.8	77.2	40.6	44.2	57.2	42.8	33.9	46	53.4	45.2	46.4	54	60.8	43.6	45.8	84.9	57	45.1	47.6	279.4	125.7	344.1	101.1	324.8	306.1	295.6	100	100	100	100	1389.6	1345.6
Q9H1H9	Kinesin-like protein KIF13A OS=Homo sapiens OX=9606 GN=KIF13A PE=1 SV=2	1.754	0.0115769	128.4	97.5	78.5	126.5	127.3	120.1	118.5	142	138.9	155	97.1	206.3	100.9	98.6	134.1	159									115.9	98.3	96	117.5	96.4	92.9	136.3	105	105	62.3	67	75.3	63.2			81.8	100	100		100	567.2	383.7
P04732	Metallothionein-1E OS=Homo sapiens OX=9606 GN=MT1E PE=1 SV=1	0.229	3.98481e-15	29.2	4.5	89.8	29.7	142.6	22.3	34.4	12.7	9	12.9	5.9	10.5	334.7	0	135.6	6	59.3	130.2	7.1	32.5	155.4	90.4	4.1	122.8	266.2	7.7	39.5	103.1	45.2	68.8	5.4	37	38.3	460.4	146.9	502.9	274.2	25.5	93.1	156.1	100	100	100	100	330.3	45.8
Q9BXJ8	Ion channel TACAN OS=Homo sapiens OX=9606 GN=TMEM120A PE=1 SV=1	0.581	0.013193	85.6	113.9	119.8	104.2	76.3	92.2	95.1	52.3	96.5	101.4	87.1	100.5	112.1	88.2	88.5	74.4	64.8	76.3	115.6	81.2	82.7	107.1	97.2	101	56.8	76.6	72.3	62.2	87.7	113.4	67.5	82.9	92.7	137.5	147.2	159.5	154.7	124.1	151.8	179.7	100	100	100	100	1402.7	1662.9
P15090	Fatty acid-binding protein, adipocyte OS=Homo sapiens OX=9606 GN=FABP4 PE=1 SV=3	1.858	0.00435812	112	62.4	44.8	99.5	132	107.1	76.7	237.9	94.2	86.9	73.9	263	63.9	72.4	106.3	286.5	186.9	142.3	61	80.4	99.9	55.4	107.9	84.4	283.1	159.7	55.6	258.4	80.9	62.9	143.3	65.3	66	48.1	50.7	64.1	81.6	47.6	49.4	57.1	100	100	100	100	1159.7	575.8
Q5T6J7	Probable gluconokinase OS=Homo sapiens OX=9606 GN=IDNK PE=1 SV=1	0.687	0.0228243	94.3	115.8	129.9	105.1	83.5	94.2	113.8	69.5	110	85.1	122.6	90.3	189.1	82.7	90.9	108.4	96.4	102.6	117.4	87.2	92.1	107.2	123	106.4	77.5	76.2	100	85.8	70.1	88.9	74.7	87	90.1	169	122.8	188.1	142.4	109.9	137	112.3	100	100	100	100	325.8	356.4
Q9NU22	Midasin OS=Homo sapiens OX=9606 GN=MDN1 PE=1 SV=2	0.671	0.0246963	95.5	96.3	87.5	105.8	85.9	91.1	93.4	69.9	55.2	84.4	54.2	56.8	80.1	85.1	71.6	60.7	75.5	59.1	56.3	100.2	77.3	78.2	56.8	86.3	132.1	30.3	71.9	81.2	97.2	72.3	30	72.3	49	114.6	115.2	97.2	175.6	80.3	120.6	285	100	100	100	100	150.9	135.6
P0DP04	Immunoglobulin heavy variable 3-43D OS=Homo sapiens OX=9606 GN=IGHV3-43D PE=3 SV=1	2.017	0.00675271	145.8	114.9	132.9	133.4	157.9	96.4	136.3	63.2	84	147.7	93.1	134.9	66.5	82.8	77.4	94.9	134.3	140.9	96.4	75.9	91.6	101.8	124.6	117.5	580.2	81.9	56.7	211.5	145.6	115.9	88.3	73.4	85.2	123.8	136.4	50.5	58.2	41.2	44.8	39.1	100	100	100	100	505.9	355.3
Q66PJ3	ADP-ribosylation factor-like protein 6-interacting protein 4 OS=Homo sapiens OX=9606 GN=ARL6IP4 PE=1 SV=2	2.063	0.002894	102.8	87.3	59.1	106.5	178.3	115.3	71.3	291.8	74.2	89.1	85.3	132.5	40.3	78.6	97.2	293.6	97.3	129.8	91	104.2	110.4	95.2	120.5	103.3	73.9	83.5	56.8	52.8	74.4	58	157.8	56.1	91.4	44.3	52.6	35	43.8	79.4	76.3	41.3	100	100	100	100	253.9	192.3
P17900	Ganglioside GM2 activator OS=Homo sapiens OX=9606 GN=GM2A PE=1 SV=4	2.145	0.00290113	125.6	99.5	54.7	142.4	134.7	121.2	150.7	92.1	98.5	119.6	65.4	57.1	66.1	134	135.4	66.3	75.6	99.6	59	123	114.9	75.7	57.6	74.6	129.6	188.7	88.1	218	131.9	85	127.9	158.8	160.3	51.7	59.1	53.6	57.8	51.4	44.2	67.3	100	100	100	100	1992	1406.2
P05204	Non-histone chromosomal protein HMG-17 OS=Homo sapiens OX=9606 GN=HMGN2 PE=1 SV=3	0.649	0.0436382	31	29.5	35.6	97.6	23.6	32.9	21.9	366.1	116.4	53.6	248.3	500.5	36.2	32.4	39.6	438.9	204.1	155.3	160.2	35.9	37.6	31.5	149.4	92.5	276.7	41.1	18	274.4	96.2	106.9	39.6	34.1	28.8	63.4	109.7	127.1	120.8	28.6	25	19.4	100	100	100	100	848.5	719.7
A0A087WSY6	Immunoglobulin kappa variable 3D-15 OS=Homo sapiens OX=9606 GN=IGKV3D-15 PE=3 SV=6	2.596	3.11594e-09	132.5	65.1	41.7	106.4	278.3	100.9	71.7	411.1	76.6	172	63.6	123.1	46.3	89.6	66.4	370.8	112.1	150.6	86.6	58.7	187.2	92.3	116.4	71.7	395.4	101	49.3	151	115	64.8	162.7	80.1	79.7	42.3	42.1	29.7	38.9	35.7	33.2	42.9	100	100	100	100	370.8	162.5
O14558	Heat shock protein beta-6 OS=Homo sapiens OX=9606 GN=HSPB6 PE=1 SV=2	2.036	0.000365303	65.7	83.7	67.5	129.1	94.1	286.6	75.4	27.5	83.4	90.2	97.1	120.7	99.7	83.6	134.9	92.9	135.9	114.6	109.3	94.1	109.4	100.6	126.5	111.4	145.5	111.1	90.1	165.4	113.1	85.4	135.2	112.8	89.2	32.5	38.7	43.1	49.4	61.1	73.4	75.9	100	100	100	100	309.2	351
P01780	Immunoglobulin heavy variable 3-7 OS=Homo sapiens OX=9606 GN=IGHV3-7 PE=1 SV=2	2.096	0.000662725	117.2	74.2	52.2	101.9	248.2	147.2	63.1	402.1	91.9	156.7	64.3	118.4	65.5	99	83.4	239.4	121.8	121.9	77.4	86.7	110.2	108.3	119.3	62.1	320.5	98.9	68.7	141.6	142.2	70.1	154.2	87.8	90.6	48.6	44.2	55.4	62.6	39.3	33.4	56	100	100	100	100	1256.2	708.7
Q8TDZ2	[F-actin]-monooxygenase MICAL1 OS=Homo sapiens OX=9606 GN=MICAL1 PE=1 SV=2	1.793	0.0480732	125.6	109.7	85	125.5	139.4	155.6	129.6	270.5	152.2	131.5	85.6	90.1	101.6	100.6	95.6	121.5	126.5	93.1	92.2	127.4	140.1	80.2	85.9	141.4	132.1	125.4	85.3	103.2	110.5	132.6	140.6	114.4	108	65.1	80.6	67.7	59.1	79	61.3	89	100	100	100	100	107.2	83.4
A0A075B6K5	Immunoglobulin lambda variable 3-9 OS=Homo sapiens OX=9606 GN=IGLV3-9 PE=3 SV=1	1.747	0.0141758	120.1	58.7	59.5	93.4	174.8	86.9	77	315.8	68.7	259.1	66.7	92.1	73.7	73.7	75.1	153.7	100.7	186.1	83.4	88.4	143.3	117.4	86.9	115.6	810.6	80.6	40.7	156.1	94	81.6	153.9	100.9	67.1	56	61.7	52.7	61.8	31.4	42	41.5	100	100	100	100	385.4	167.9
Q13643	Four and a half LIM domains protein 3 OS=Homo sapiens OX=9606 GN=FHL3 PE=1 SV=4	1.707	0.0341725	84.1	71.2	54.3	97.6	110.6	101.3	81.7	80.8	88.9	236.3	81	169.8	81.6	161.8	97.8	119.3	159.2	106.7	81.9	104.1	133.3	72.1	85.7	142.5	128.8	103.1	80.5	171	165.7	77.7	173.7	103.2	89.7	46.1	41.5	57.3	59.3	67.8	66.9	76.2	100	100	100	100	617.5	465.7
P11166	Solute carrier family 2, facilitated glucose transporter member 1 OS=Homo sapiens OX=9606 GN=SLC2A1 PE=1 SV=2	1.682	0.0148132	101.2	94.8	90	84.5	192.4	311.2	71.8	395.4	84.2	88.2	101.3	144	118.3	98.7	166.7	185	194.2	102.6	96.5	74.9	126	164.1	122.4	70.6	156.8	126.1	110.2	116.2	93.5	99.3	95.4	176.9	93.5	62.3	84.8	47.2	61	60.6	57.8	71.7	100	100	100	100	782.9	653.5
P31213	3-oxo-5-alpha-steroid 4-dehydrogenase 2 OS=Homo sapiens OX=9606 GN=SRD5A2 PE=1 SV=1	0.506	3.35314e-05	46.4	70.9	63.1	57.3	48.5	38.3	134.2	78.7	89	87.8	94.6	181.4	164.3	69.6	99.7	140.7	60.2	64.1	93.9	71	64.2	75.3	245.8	61.4	36.4	34.9	126.4	34.8	34.2	149.3	53.1	36.5	95	72.2	140	99.7	172.1	91.4	258.8	167.1	100	100	100	100	440.4	599.5
Q9BS40	Latexin OS=Homo sapiens OX=9606 GN=LXN PE=1 SV=2	2.007	0.00091615	105.5	59.3	53.2	131.6	188	137.3	55.5	102	89.7	226.3	80.9	225.8	62.1	150.9	59.5	103.3	130.4	97.5	95.5	82.9	152.5	49.4	127.1	94.4	145.2	87.2	60.8	138.1	153.5	59.8	266.1	67.8	98.9	42.6	51.2	43.7	46.4	57.2	49.3	60.1	100	100	100	100	1274.2	638.8
Q8N339	Metallothionein-1M OS=Homo sapiens OX=9606 GN=MT1M PE=1 SV=2	0.47	8.77228e-05	55.6	46	60.9	79.3	71.3	45.9	144.4	106.3																										189	104						100				58.4	43
O60240	Perilipin-1 OS=Homo sapiens OX=9606 GN=PLIN1 PE=1 SV=2	0.525	5.54154e-06									100.4	83.1	89.3	113	76.6	75.3	80.1	174.9																				276	97.5					100
A0A075B6R2	Immunoglobulin heavy variable 4-4 OS=Homo sapiens OX=9606 GN=IGHV4-4 PE=3 SV=2	2.398	0.000117864	107.4	47.6	44.5	96.3	275.5	80	39.6	263.6	84.5	308	48.1	97.9	49	55.5	55.2	468.6									138.9	70.6	99.4	111.5	75	84.1	119.7	73	62.1	31.4	35.1	31.4	42.1			173	100	100		100	553.3	218.5
P01701	Immunoglobulin lambda variable 1-51 OS=Homo sapiens OX=9606 GN=IGLV1-51 PE=1 SV=2	1.931	0.000342631	115.8	94.1	81	102	170.6	108.9	72.4	268	81.1	270.2	67.8	119.8	57.7	87.1	69.5	303.5	98.5	115.3	80.3	77.1	96.6	94	113	85.7	317.4	98.8	62.3	113.1	150.8	86.8	142.3	71.9	74.9	50.9	54.9	43	40.8	59.4	50	49.8	100	100	100	100	151.3	109.5
P01768	Immunoglobulin heavy variable 3-30 OS=Homo sapiens OX=9606 GN=IGHV3-30 PE=1 SV=2	2.167	0.000466233	111.9	70.6	43.8	85.2	203.9	129.5	52.8	273.5	68.4	206.3	58.4	112.9	66.9	81.5	74.5	164.4	100.6	137	103	79.3	120.3	94.4	140.4	79.2	567	96.2	64.8	163	139.6	77.9	148.8	80.2	67.8	38	45.2	44.9	58	44.4	38.6	31.3	100	100	100	100	1914.7	1075.9
P01602	Immunoglobulin kappa variable 1-5 OS=Homo sapiens OX=9606 GN=IGKV1-5 PE=1 SV=2	3.743	2.5332e-07	138.1	96.9	42.7	107.5	195.7	117.3	111.2	472.5	71.5	264.5	70	156.9	42.3	94.2	98.6	264.1	90.4	203.4	126.5	46	134.2	90.1	160.4	64.1										24.4	49.3	27.2	44.1	31.4	13.9		100	100	100		100.4	62.8
A0A0A0MRZ8	Immunoglobulin kappa variable 3D-11 OS=Homo sapiens OX=9606 GN=IGKV3D-11 PE=3 SV=6	2.139	0.00015079	127.7	69.7	49.3	97.3	296	107.2	60.4	389.8	84.8	155.7	61.6	143.5	48.5	74.3	64.8	313.2	97.6	126.2	82.2	64.7	119.9	94.6	114.1	60.6	402.1	94.3	48	119.7	104.6	64.1	150.3	69.2	80.4	40	44.3	34.3	39.2	50.3	52.6	48.8	100	100	100	100	1028.4	500.4
P14555	Phospholipase A2, membrane associated OS=Homo sapiens OX=9606 GN=PLA2G2A PE=1 SV=2	0.261	3.98481e-15	225.2	25.8	21.4	60.6	194.3	67	23.3	48	33.3	26.8	20.8	27.1	24.9	29.6	25.8	34.8	143.6	95.3	53.8	85.8	83.1	35.4	45.6	43.5	47.3	199.1	35.4	469.3	228.4	21.9	39.9	37.2	45.6	96.1	200.1	181.2	70.6	334.6	166.9	41.4	100	100	100	100	2665.2	272.4
Q9H930	Nuclear body protein SP140-like protein OS=Homo sapiens OX=9606 GN=SP140L PE=1 SV=3	2.485	0.000189691	115.1	99.6	98.5	97.3	88.8	97.3	99.7	34.9	121.3	144.7	86.5	144.3	84.5	87.9	81.4	201.9	159.7	143.7	79.6	90.7	84.6	52.1	123.9	154.1	179.9	96.5	57.8	162.7	115.1	90.3	189.8	83.5	104.6	174.3	94.8	35.9	41.1	34	39.6	28.8	100	100	100	100	68	52.4
P02652	Apolipoprotein A-II OS=Homo sapiens OX=9606 GN=APOA2 PE=1 SV=1	2.11	0.000261488	89.9	86.5	74.9	74.8	181.3	116.9	47.2	326	156.2	85.5	135.7	150.4	75.3	82.8	87.4	451.9	100.5	124.6	114.4	82.4	84.7	124.9	167.7	58	105.5	134.1	74.8	80.9	105.3	43.7	185.8	84.7	143.5	54.9	52.8	44.2	52.5	45.1	47.6	34.5	100	100	100	100	828.9	710.6
P20036	HLA class II histocompatibility antigen, DP alpha 1 chain OS=Homo sapiens OX=9606 GN=HLA-DPA1 PE=1 SV=1	1.904	0.000914447	125.6	68.9	64.8	132.4	115.4	123.2	155.9	194.2	128.6	90.8	78.3	102.6	99.7	84.6	117.7	114.3	117.8	154.4	114.1	119.5	93.3	80.6	97	112.8	138.4	113.8	74.8	94.7	87	109.7	91.8	146.7	95	59.2	54.6	41.3	38.9	96.9	86.1	64.6	100	100	100	100	361.8	176.9
Q9NSY2	StAR-related lipid transfer protein 5 OS=Homo sapiens OX=9606 GN=STARD5 PE=1 SV=2	0.579	0.00129655	97	90.1	107	104.9	86.8	66.9	79.1	67.4	95.2	96.3	114.4	82.7	130.5	98.8	98.1	88.8	74	78.7	113.2	79.3	79.5	84.8	84.9	75.9	113.9	79.2	91.7	85.4	97.2	107.2	114.6	83.4	115.7	176.5	239.4	172.5	150.2	143.8	155.5	126	100	100	100	100	556.4	460.5
P23083	Immunoglobulin heavy variable 1-2 OS=Homo sapiens OX=9606 GN=IGHV1-2 PE=1 SV=2	2.93	5.89743e-10	121.5	56.1	40.3	95.2	288.5	110.2	49.7	527.5	84	178.4	66.2	145.4	52.8	72.5	73	346.9	96.3	136.9	75.1	63.9	153.5	108.1	111.9	70.6	601.6	73.1	60.7	174	133.5	77.1	131.3	83.3	84.1	28.4	30.3	32.5	42.3	33.9	31.8	44.8	100	100	100	100	676.6	278.5
Q9Y5Y7	Lymphatic vessel endothelial hyaluronic acid receptor 1 OS=Homo sapiens OX=9606 GN=LYVE1 PE=1 SV=2	0.498	0.000106874	76.6	73.9	116.2	81.3	76.8	72.7	60.7	111.8	105.3	70.2	83.7	84	85.5	83.3	84.3	105.5	77	104	99.4	67.9	122.3	110	99.6	76.4	85.5	105.2	85	105.2	80.6	97.5	59.2	61.2	66.9	168.6	175.5	133	177	64.5	144.1	287.9	100	100	100	100	573.9	493.4
P80294	Metallothionein-1H OS=Homo sapiens OX=9606 GN=MT1H PE=1 SV=1	0.202	3.98481e-15	16.9	0	14.9	8	31	4.9	13.6	14.8	41.3	49.5	43.4	41.2	205.8	34.1	85.6	49.3	22.8	82.6	9.4	19.2	52.6	24.4	9.5	32.6										460.3	83.5	387	256.6	7.8	91.9		100	100	100		8.4	0
P01591	Immunoglobulin J chain OS=Homo sapiens OX=9606 GN=JCHAIN PE=1 SV=4	1.977	0.00126364	82.4	62.1	50.6	80.4	226.9	137	57.4	215.4	79	129.7	69.8	113.9	66.8	76.4	95.1	235	156.9	145.3	103.5	116.9	118.7	126.5	107.8	120.1	265.8	102.1	88.5	188.5	155.7	70.8	105.8	110	86.9	39.1	54.5	42.2	63.4	65.1	64.3	51.7	100	100	100	100	692.2	465
P01599	Immunoglobulin kappa variable 1-17 OS=Homo sapiens OX=9606 GN=IGKV1-17 PE=1 SV=2	2.279	0.00199675	86.8	46.6	53.5	92.3	184.5	154.6	65.8	448.5	80.2	114.7	105.1	88.7	88	69.5	91.4	149.2	108.5	127	75.3	67.3	203.9	95.5	105	82.2	529.7	116.4	61.7	105.4	102.7	65.2	249.5	68.3	73.1	37.8	40.5	81.9	89.7	27.1	26.4	56.6	100	100	100	100	184.3	88.1
Q86UW1	Organic solute transporter subunit alpha OS=Homo sapiens OX=9606 GN=SLC51A PE=1 SV=1	2.298	3.19256e-06	144.7	112	177.2	179.8	87.9	143.2	149.6	98.1	96.1	84.3	133	83.8	144.7	134.7	122.3	120.9	87.2	130.1	101.3	168.7	167.3	122.5	68.4	165.3	98.6	79	149	84.7	157.1	110.7	87.9	159.6	94.9	46.5	47.7	73.6	62.1	53.2	43	73.3	100	100	100	100	579.8	399.9
P01742	Immunoglobulin heavy variable 1-69 OS=Homo sapiens OX=9606 GN=IGHV1-69 PE=1 SV=2	2.314	4.27667e-05	138.7	67.3	63.1	117.7	226.3	111.6	72.6	294.5	92	132.9	73.2	157.7	47.1	60.6	67.6	329	97.5	142	111.8	74.8	94.5	98.5	96.5	53	583.1	91.4	47	143.3	102	72.6	113.7	78.5	84.9	44.9	46.6	30.4	41.7	29.1	30.1	49.3	100	100	100	100	1183.1	511.8
Q13268	Dehydrogenase/reductase SDR family member 2, mitochondrial OS=Homo sapiens OX=9606 GN=DHRS2 PE=1 SV=4	0.384	4.12462e-10									86	81.8	92.3	89.5	76.8	71.2	86.5	92.8																				410.2	122.9					100
Q96K21	Abscission/NoCut checkpoint regulator OS=Homo sapiens OX=9606 GN=ZFYVE19 PE=1 SV=3	0.671	0.0259794	97.9	105.3	97.5	75	60.1	62.4	91.4	67.8	104.4	93.4	91.3	89.7	104.6	77.3	105	98.5	85.4	83.5	90.5	90.2	87	78.9	73.9	100.8	93.5	67.4	91.8	90.8	85.7	86.9	65.6	100.8	85.2	183.4	171.5	104.2	104.8	93.9	134.3	134.9	100	100	100	100	448.8	429.9
Q93091	Ribonuclease K6 OS=Homo sapiens OX=9606 GN=RNASE6 PE=1 SV=2	1.965	0.00176781	87.2	137.4	47.1	115.5	125.1	136.3	107.8	43.4	65.1	242.6	44.6	30.8	98.6	203.6	118.1	47.5	108.6	79.8	47.6	133.1	226.4	75.6	38	77.4	174.5	194.4	79.2	236.4	154.9	103.6	82.3	139.2	110.5	70.6	44.1	38.4	35.8	67.5	54.9	56.2	100	100	100	100	1107.6	1554.7
P59665	Neutrophil defensin 1 OS=Homo sapiens OX=9606 GN=DEFA1 PE=1 SV=1	0.449	0.000298485	140.8	26.4	38.5	34.2	215.4	40.8	25.2	67.7	26.6	49.9	24.3	45.1	128.6	51.9	83.9	39.1	184.7	230.8	27.4	189.1	64.6	66.4	27.7	130.6	297.1	30.8	55.5	473.5	49	145.7	30.1	237.6	27.3	111.5	68.7	154.9	115.6	155.7	109.2	137.7	100	100	100	100	3630.1	607.2
Q9ULX6	A-kinase anchor protein 8-like OS=Homo sapiens OX=9606 GN=AKAP8L PE=1 SV=4	0.656	0.0226461	111.6	148.8	115.1	77.9	74.4	86.3	88	79.6	101.1	85.6	112.7	111.3	113.9	93	98.3	95.8	82.9	76.2	103.6	76.7	89	99.1	117.8	75.5	64.8	101.6	89.8	80.4	87.9	109.4	87.8	88	87.6	162.4	116.8	135.8	107.2	148.7	131.3	164.2	100	100	100	100	1047.9	1245
A2NJV5	Immunoglobulin kappa variable 2-29 OS=Homo sapiens OX=9606 GN=IGKV2-29 PE=3 SV=2	1.723	0.0125356	90.8	61.8	45	80.1	247	121	67.7	353.9	63.4	150	58.1	137.8	43.9	70.7	68.2	445.5	107.9	142.1	79.5	55.2	112.5	103.5	131.5	39.3	470.4	93.7	53.8	139.5	130.7	60.8	142	68.4	84.5	55.7	59.3	52.7	41.7	82.1	34.4	49	100	100	100	100	405.1	245.8
P01909	HLA class II histocompatibility antigen, DQ alpha 1 chain OS=Homo sapiens OX=9606 GN=HLA-DQA1 PE=1 SV=1	1.805	0.00434915	114.3	69.3	63.6	108.8	124.3	78.7	125.1	132.6	164	98.7	83.9	98.1	69.5	93.2	101.1	174.3	96.2	153.7	88.4	149.4	119.9	73.3	82.5	125.7	193.9	112.7	95.4	90.1	89	142.5	161.1	158.3	89	54	56	41.1	44.1	93.4	85.5	58.6	100	100	100	100	751.7	406.2
P04733	Metallothionein-1F OS=Homo sapiens OX=9606 GN=MT1F PE=1 SV=1	0.264	7.70638e-14	95.2	35.1	55.7	39.6	45.6	52	41.9	117.2	19.7	26.3	21.2	24.3	236.7	20.9	80.2	25.3	85.1	95.7	33.1	48.2	81.6	58.2	34.4	83.2	189.9	0	14	103.1	49.1	26.1	0	17.2	7.5	319.6	83.5	641.3	380.2	59.2	89	173.1	100	100	100	100	259.9	85.3
O75192	Peroxisomal membrane protein 11A OS=Homo sapiens OX=9606 GN=PEX11A PE=1 SV=1	0.57	0.000666959	98	109.2	109.4	80.1	89.2	86.5	88.4	76.2	108.5	85.8	101.4	123.5	82.2	95.1	92.2	89.7	59.5	68.4	135.9	60.3	57.6	126.2	122	44.8	44.5	144.2	66.9	47.3	66.9	74.4	91.6	57.5	71.8	115.7	104.3	128.3	151.9	211.8	167	161.9	100	100	100	100	391.2	388.1
Q9C002	Normal mucosa of esophagus-specific gene 1 protein OS=Homo sapiens OX=9606 GN=NMES1 PE=1 SV=1	2.375	0.00716094	46	81.5	51.8	61.4	46.3	43.2	55.5	25	117.7	134.2	75.9	53.9	59.6	211.8	73.5	62.1	54.5	68.7	115	110.2	288.6	59.9	65.9	169.7	82.1	110.6	137	180.7	314.6	79	141.6	85.7	124	28.9	20.1	19.5	49.4	33.2	60.1	68.2	100	100	100	100	15.4	24.3
P02100	Hemoglobin subunit epsilon OS=Homo sapiens OX=9606 GN=HBE1 PE=1 SV=2	0.381	4.41904e-06																									57.2	64.9	77.3	44.8	39.6	139.6	67.8	78.2	138.7							178				100
Q02985	Complement factor H-related protein 3 OS=Homo sapiens OX=9606 GN=CFHR3 PE=1 SV=2	0.543	0.000205894	168.7	62.5	67.4	128.2	92.5	68.9	65.5	143.2	35.7	73.7	53.3	79.8	79	48.6	68.6	72.9	61.8	66.5	85.8	95	77.7	80.8	120.4	77.2	63.4	105.3	103.9	49.8	45.6	70.6	86.4	70.8	77	190.8	109	449.7	79.2	169.5	123.2	135.6	100	100	100	100	694.4	229.3
P04731	Metallothionein-1A OS=Homo sapiens OX=9606 GN=MT1A PE=1 SV=2	0.095	3.98481e-15																									20.2	6.7	10.4	180.3	20.5	13.8	8.8	13.7	14.5							145.1				100
A0A0B4J1X5	Immunoglobulin heavy variable 3-74 OS=Homo sapiens OX=9606 GN=IGHV3-74 PE=3 SV=1	4.055	3.14855e-11	110.8	62.2	31.7	84.4	232.9	161.3	68.2	445.6	73.6	160.4	43.7	128.3	44.4	78.7	55	336.1	129.5	150.6	56	59.4	126.4	113.1	118.6	67.5										28	25	19.9	25	22.7	21.4		100	100	100		235.8	117.9
O00585	C-C motif chemokine 21 OS=Homo sapiens OX=9606 GN=CCL21 PE=1 SV=1	2.643	4.17121e-05	141	30.3	26	111.3	221.7	92.4	26.3	156.4	55.5	139.2	51	188.4	96.1	74.7	105.6	104.1	236.5	154.4	55.5	133.2	110.5	59.3	140	210.8	278.5	39.9	101	279.3	157.2	50.9	113.3	84.1	69.8	12.8	36.5	40	43	43.1	45	22.1	100	100	100	100	130.5	25
P28068	HLA class II histocompatibility antigen, DM beta chain OS=Homo sapiens OX=9606 GN=HLA-DMB PE=1 SV=1	1.718	0.0174458	126.5	93.6	68.4	124.5	148.3	122.8	133.8	150.4	110	116.1	69.3	103.8	91.2	140.8	135.1	147.4	86.3	100.9	100.9	109	99.9	104.8	78.9	100.5	147.3	139.7	86.1	121.2	114	101.3	123	126.8	119.5	55.9	67.1	43.9	47.9	70.9	76.5	66.3	100	100	100	100	644.5	424.9
P53779	Mitogen-activated protein kinase 10 OS=Homo sapiens OX=9606 GN=MAPK10 PE=1 SV=2	1.85	0.0224012									56.9	160.9	47.9	194.5	138.3	108.2	83	70.1	307.5	112.4	49.3	164.6	101.9	86.1	60.1	203.2	239.4	81.1	133.9	349.7	158.7	81.3	59.2	191.8	80.4			58.1	58.5	36.9	71.9	99.9		100	100	100
P06310	Immunoglobulin kappa variable 2-30 OS=Homo sapiens OX=9606 GN=IGKV2-30 PE=3 SV=2	1.767	0.0502803	80.9	105.2	66.4	82.9	184.6	94.5	73.9	179.8	108.8	131.6	76.4	124.4	51.5	90.9	79.5	278.8									378.7	117.4	54.3	126.9	129.9	54.3	140.9	75.2	85.5	93.3	62.2	53.5	45.1			42.8	100	100		100	194.4	225.5
Q96A00	Protein phosphatase 1 regulatory subunit 14A OS=Homo sapiens OX=9606 GN=PPP1R14A PE=1 SV=1	2.169	8.45072e-06	87.8	36.4	42.1	102.5	98.9	96.2	34.8	82.2	78.6	134.1	76.9	191.1	70.5	91.2	71.3	173.3	159.3	144.5	99.6	73.4	99.2	70.1	100.9	132.7	177.8	132.6	54.5	233	138.9	58	234.6	83	83.4	34.7	32.8	57.6	71.7	44.3	37.9	54.4	100	100	100	100	193	71.2
A0A087WW87	Immunoglobulin kappa variable 2-40 OS=Homo sapiens OX=9606 GN=IGKV2-40 PE=3 SV=2	1.779	0.0105459	107.4	67.5	62	99.5	267.7	114.9	57.5	380	92.8	107.6	78.7	122.9	66.1	75.9	70.7	355.1	130.2	133.5	97.9	89.8	118.2	106.2	124.4	81	273.4	91.7	63.9	125.7	113.7	65.7	121.3	83.2	79.7	46.6	49.6	55.9	59.3	66.8	58.7	55.5	100	100	100	100	688.3	385.7
Q9Y6M1	Insulin-like growth factor 2 mRNA-binding protein 2 OS=Homo sapiens OX=9606 GN=IGF2BP2 PE=1 SV=2	0.382	5.47985e-08																									44.9	46.1	61.4	58.4	75	77.7	66.5	43.3	98.5							160.6				100
P06703	Protein S100-A6 OS=Homo sapiens OX=9606 GN=S100A6 PE=1 SV=1	2.039	0.00109998	99.8	48.1	35.9	101.4	154.4	124.7	42.2	199.2	177.3	139.4	167.1	171.3	67.2	97.4	79.5	260.7	82.7	77.3	75.1	40.3	75	50.6	121.5	55.1	76.9	125.9	50.1	87.5	60.4	51.6	418.4	42	72.7	33.1	33.8	48.8	58.5	39	30.7	51.1	100	100	100	100	1131.3	485.5
Q9NZR1	Tropomodulin-2 OS=Homo sapiens OX=9606 GN=TMOD2 PE=1 SV=1	1.756	0.0220077	185.6	69.8	84.7	81.7	213.7	95.9	62.6	263.3	120.3	135	86.5	248.5	90.3	72.3	105.8	303.5	152.9	172.5	60.5	125.6	96	52.7	48.4	88.4	111.2	124.3	68.7	126.1	59.4	88.8	129.3	123	60	48	57.6	54.7	41.4	45.8	56	73.4	100	100	100	100	2359.4	790.4
Q9P0V3	SH3 domain-binding protein 4 OS=Homo sapiens OX=9606 GN=SH3BP4 PE=1 SV=1	1.725	0.0544394	110.8	93.2	81.5	134.5	141	129.2	113.2	75.3	92.1	115.7	104.9	167	121.7	100.1	114.5	134.9	161.1	123.3	108.6	121	102.9	88.3	112	131.4	109.7	105.2	112.4	112.8	115.7	103.8	144.1	85.9	105.9	62.7	60.8	57.3	101.9	74	65.2	74.5	100	100	100	100	267.2	200.3
P08473	Neprilysin OS=Homo sapiens OX=9606 GN=MME PE=1 SV=2	0.607	0.00292776									97.5	87.9	89.2	75.9	94.3	77.6	87.1	91.7	77.5	76.8	92.2	80.2	90.6	96	96.6	81.1	83.7	62.4	69.4	75	69.6	84.5	70.9	71.7	76.6			233.3	92.3	133.5	115	142.1		100	100	100
O60927	E3 ubiquitin-protein ligase PPP1R11 OS=Homo sapiens OX=9606 GN=PPP1R11 PE=1 SV=1	1.792	0.0542085									149.4	126.5	126.6	120.7	90.8	98.3	98.7	158.8																				70.1	67.8					100
O95445	Apolipoprotein M OS=Homo sapiens OX=9606 GN=APOM PE=1 SV=2	1.686	0.0138873	90.6	120.3	109.4	101.8	153.4	180.6	104.4	170.3	84.5	88.6	70.8	119	121.3	93	110.4	117.1	112.7	144.4	105.9	96.5	85.9	195.2	136.4	103.8	115.9	90.8	97.3	73.7	62.5	103.8	51.5	98.9	58.5	46.8	51.1	92.3	98.4	65.3	61.5	56.1	100	100	100	100	315.6	373.3
Q9ULL8	Protein Shroom4 OS=Homo sapiens OX=9606 GN=SHROOM4 PE=1 SV=3	2.263	0.0219266									116.6	112.6	92.7	176.5	84.3	116.3	112.7	278.8																				47.1	54.4					100
A0A0B4J1U7	Immunoglobulin heavy variable 6-1 OS=Homo sapiens OX=9606 GN=IGHV6-1 PE=3 SV=1	1.925	0.00357728	88.7	96.8	65.2	98.6	241.9	101.8	78.7	321.4	86.2	221.1	65.1	144.9	46	85.8	67.3	226.4	124.3	123.3	54.1	58.2	84.6	130.9	68.7	66.4	227.6	107	70	141.5	133.9	41.6	173.9	104.4	81	64.2	71.4	38	54.8	39.7	40.9	50.3	100	100	100	100	464.4	451.8
P27918	Properdin OS=Homo sapiens OX=9606 GN=CFP PE=1 SV=2	2.133	0.00329731	141.6	65.3	60.4	92.9	190.8	153.7	68.4	131.9									161.6	155.6	53.4	110.3	90.9	124.1	40.1	102.9	248.2	64.5	122.3	194.6	123.4	141.6	87	130.9	86	60.3	57.3			50	50.3	92.2	100		100	100	249.8	102.7
Q14146	Unhealthy ribosome biogenesis protein 2 homolog OS=Homo sapiens OX=9606 GN=URB2 PE=1 SV=2	2.293	0.00125829	125.9	90.9	74.6	86.7	171.5	177.9	73.6	98.6	68.8	87.9	84.6	104.9	33.8	65.2	125.5	314.1	91	256	75.9	81.7	97.2	160.8	81	60.8										57	75.8	18.9	33.5	45.4	29.9		100	100	100		111.2	71.6
P50238	Cysteine-rich protein 1 OS=Homo sapiens OX=9606 GN=CRIP1 PE=1 SV=3	1.905	0.00379028	106.2	39.8	47.2	116.2	97.5	70.1	42.9	161.1	99.9	101.7	87.8	227	99.4	75.4	113.7	239	121.5	165.1	90	105.1	69.7	69	122.4	166.8	219.8	87.8	66.7	122.9	85	81.2	190.1	94.5	72.2	41.3	42.1	59.1	82.6	51.5	52.2	58.3	100	100	100	100	1278.3	427.2
P10646	Tissue factor pathway inhibitor OS=Homo sapiens OX=9606 GN=TFPI PE=1 SV=1	1.842	0.0152802																	132.5	114.8	105.4	162.7	116.3	103.3	110.7	151	108.8	124.5	116.3	124	104.7	111.3	99.7	125.6	108.4					61.3	62.3	64.5			100	100
P01700	Immunoglobulin lambda variable 1-47 OS=Homo sapiens OX=9606 GN=IGLV1-47 PE=1 SV=2	2.567	7.969e-08	114.6	83.2	63.9	96.5	196.2	123.9	63.9	350.9	81.3	237.2	55.7	115.1	57.3	110.1	82	433.6	115.8	119.2	94.6	85.5	134.7	113.2	127.2	79.9	376.1	144.6	74	129.3	134.6	88.3	153.4	92.5	84.8	49.9	44.1	32.7	43.7	44	54.1	47.2	100	100	100	100	753.7	487.5
O75503	Ceroid-lipofuscinosis neuronal protein 5 OS=Homo sapiens OX=9606 GN=CLN5 PE=1 SV=2	1.682	0.0132023	137.6	99.2	88.8	129.4	111.9	199.8	98.7	141.2	103	115.1	108.1	71.8	79.5	117.7	111.5	90.5	92	114.3	90	113.8	119.8	93.2	90.5	123.3	103	153.4	87.8	147.1	132	114.5	116.4	123.9	170.3	74.2	62.8	62.8	62.1	75.7	67.6	110.4	100	100	100	100	938.5	602.4
P30793	GTP cyclohydrolase 1 OS=Homo sapiens OX=9606 GN=GCH1 PE=1 SV=1	0.542	0.00271678	111.5	105.4	125.4	109.1	86.1	112.6	108.7	77.1	77.6	58.2	80.6	68.5	61.9	88.1	84.3	52.5	55.9	74.8	91.8	66.8	67	78.3	85	69.5	63.3	114	80.1	79.7	102.8	92.8	60	81.7	81.4	134.8	148.7	172	254.3	143.7	148.7	121.8	100	100	100	100	235	198.1
A0A0C4DH34	Immunoglobulin heavy variable 4-28 OS=Homo sapiens OX=9606 GN=IGHV4-28 PE=3 SV=1	2.605	2.13311e-07	126.4	54.8	51.7	111.4	246.4	138.4	67	499.8	74.9	93.6	65.8	149.7	45.1	76.7	79.6	303.1	99.6	123	99.1	79.9	106	120.2	81.5	78.8	396.2	100.1	52.1	156.9	101.4	52.8	111.3	100.7	91	34.5	49.2	25.2	38.2	49.5	47.8	33	100	100	100	100	768.6	296.7
O14647	Chromodomain-helicase-DNA-binding protein 2 OS=Homo sapiens OX=9606 GN=CHD2 PE=1 SV=2	1.714	0.0159651	138.5	103.2	100.4	126.7	129.4	118.3	100.6	102.6	109.2	119.2	100.1	122.6	118.8	106.8	102.4	128.4	129.1	117.2	94.1	118.1	97	91	95.6	113.6	148.2	100.5	92.5	143.6	97.6	123.4	137	125.1	97.2	71.8	93.8	55.3	59	66.3	58.1	80.9	100	100	100	100	286.2	190.1
Q8NI22	Multiple coagulation factor deficiency protein 2 OS=Homo sapiens OX=9606 GN=MCFD2 PE=1 SV=1	0.559	0.00290113									223.4	255.2	227.7	150.2	290.2	191.9	135.8	208.2	67.5	72.5	160.3	85.9	55.3	77.6	211.4	91.6	38.1	144.3	128.8	77.8	57.4	86.8	66.6	98.3	79.5			178.7	181.1	176	138.6	119.4		100	100	100
P55001	Microfibrillar-associated protein 2 OS=Homo sapiens OX=9606 GN=MFAP2 PE=1 SV=1	1.969	0.00147743	103.8	61.9	65.8	110.3	174.8	124.6	94.5	63.9	58.6	113.1	42.7	47	96.3	65.5	133.8	71.7	288	216.2	45.3	142	73.5	86	36.4	204.6	255.9	69.6	86.6	141.2	107.8	93.9	89.5	149.6	80.7	45.1	56	39.8	47.7	52.2	43.7	58.1	100	100	100	100	1291.3	685.8
Q9ULM6	CCR4-NOT transcription complex subunit 6 OS=Homo sapiens OX=9606 GN=CNOT6 PE=1 SV=2	0.486	0.00145231	174.8	151.1	90.9	94.3	153.4	186	94.2	83.1																										178.6	337.6						100				52.9	40.7
P56211	cAMP-regulated phosphoprotein 19 OS=Homo sapiens OX=9606 GN=ARPP19 PE=1 SV=2	1.66	0.0387667									114.5	135.9	150.9	90.5	122	83.7	94.1	71.9	120.7	112.5	93.7	90.4	91.9	94.6	83	166.7	150.1	87.8	130.4	127.4	146.3	117	128.3	89.8	132.7			78.9	78.4	54.6	40.2	69		100	100	100
Q14CZ8	Hepatocyte cell adhesion molecule OS=Homo sapiens OX=9606 GN=HEPACAM PE=1 SV=1	0.246	3.98481e-15									53.7	47.7	60.3	94.4	52.5	41.3	48.3	100.1																				594.7	78.5					100
Q8NGA1	Olfactory receptor 1M1 OS=Homo sapiens OX=9606 GN=OR1M1 PE=2 SV=1	1.657	0.0199681	91.3	102.6	56.2	132.8	114.3	141.1	89	55.2	100	158.1	108.6	169.3	86.2	109.4	145.4	108.5	193.7	138	92	111.8	160.8	89.4	130.3	153	154.7	103.8	77.7	232.2	157	89.1	176.7	67.9	119.5	68.5	60.2	55.6	90.6	67.5	81.7	61.4	100	100	100	100	355.3	355.9
P78563	Double-stranded RNA-specific editase 1 OS=Homo sapiens OX=9606 GN=ADARB1 PE=1 SV=1	1.943	0.0153379									102.2	74.4	100.2	151.7	40	108.6	58.2	460.8	118	131.8	82.5	90.7	86.8	136.8	116.1	63.5	313.3	81	80	155	146.6	51.6	126.5	80.6	82.9			41.7	63.3	49.4	51.6	56.1		100	100	100
Q93083	Metallothionein-1L OS=Homo sapiens OX=9606 GN=MT1L PE=2 SV=1	0.524	0.000920548									79.7	73.4	72.7	91.1	116	70	114.4	110.3																				188.1	140.4					100
O75081	Protein CBFA2T3 OS=Homo sapiens OX=9606 GN=CBFA2T3 PE=1 SV=2	0.148	3.98481e-15	17.8	34.7	51	14	15	18.1	24.9	0																	66.8	0	180.7	32.6	31.8	79.4	17.8	66.6	45.1	221	123.5					292.9	100			100	6.1	10.5
O75845	Lathosterol oxidase OS=Homo sapiens OX=9606 GN=SC5D PE=1 SV=2	0.585	0.00373433	89.2	113.1	98.5	82.8	75.4	83.9	103.2	79.5	80.2	75.9	124.2	70.8	97.9	69.7	79.7	85	61.7	73	79.5	71.2	78.1	79.2	78.1	76.6	65	75.9	80.1	64	71	84.2	68.9	86.6	83	125.2	151.2	224.2	135.9	112.9	112.4	143.8	100	100	100	100	1112.5	1257
P41439	Folate receptor gamma OS=Homo sapiens OX=9606 GN=FOLR3 PE=1 SV=2	2.639	0.00013391	134.9	82.7	62.7	116.2	127.2	98	182.8	41.3																										35.6	45.9						100				120.6	65.9
Q8TCZ2	CD99 antigen-like protein 2 OS=Homo sapiens OX=9606 GN=CD99L2 PE=1 SV=1	0.645	0.0132023	76.6	78.7	144.1	99.4	60.3	82	85.5	38.3	98.6	97.2	98.4	79.9	182.5	94.2	77.1	57.4	54.2	58.6	155.4	68	71.7	92.8	101.1	90.1	69.5	77.1	113.6	66.7	75.9	109.3	75.3	83.8	103	165	104.4	112.2	127.2	146.7	157.8	105.9	100	100	100	100	439.4	402.1
Q6NYC1	Bifunctional arginine demethylase and lysyl-hydroxylase JMJD6 OS=Homo sapiens OX=9606 GN=JMJD6 PE=1 SV=1	1.946	0.0231002	114.1	123.5	132.4	119	96.5	85.5	132.6	124.1	113.8	167.6	115.6	157.7	70.6	153.2	171.6	396.6	158.2	254.7	81.6	114.3	127.9	138	178.7	66.8	100.9	104.4	107.6	108.9	111.4	104.5	128.5	117.5	120.3	170.6	158.3	53.4	61.1	53.6	54.3	98.7	100	100	100	100	133.9	129.1
Q15848	Adiponectin OS=Homo sapiens OX=9606 GN=ADIPOQ PE=1 SV=1	2.817	2.43399e-06	75.9	54.1	49.9	87.9	147.3	219.7	73.2	248.6	54.8	118.7	39.2	360.9	52.6	70.2	98.5	443.4	112.5	192.8	92.4	118.7	130.1	190.5	108.5	88	174	109.2	77.2	158.4	130.1	65.6	121.5	86.2	87.3	38.5	32.3	29.7	58.8	40.3	36.1	48.3	100	100	100	100	216.5	137.3
P08493	Matrix Gla protein OS=Homo sapiens OX=9606 GN=MGP PE=1 SV=2	2.69	7.8139e-05	114.1	60.9	111.3	114.6	122.7	85.6	82.1	380.9	68.1	179.5	45.5	121.4	68.9	86.9	168.3	289.8	156.2	125.7	60.8	86.8	101.6	114.1	107.1	123.9	223.9	130.6	104.3	168.9	160.7	137.2	272	107.6	100.7	42.4	48.6	59.7	40	26.1	20.6	56	100	100	100	100	36.2	17.2
A0A075B6R9	Probable non-functional immunoglobulin kappa variable 2D-24 OS=Homo sapiens OX=9606 GN=IGKV2D-24 PE=1 SV=1	3.083	3.48421e-07	110.6	61.1	41	96.6	296.5	93.1	64	527.9	124	110.2	82.6	168.8	44.5	72.5	62.6	390.8	123.2	113.6	60.5	67.2	127.6	112.4	174.6	30.7	307.1	96.7	66.9	145.2	144.8	56.7	170.8	70.6	74.3	31.3	43.9	30.6	42.5	31.7	17.5	22.9	100	100	100	100	284.3	140
P01709	Immunoglobulin lambda variable 2-8 OS=Homo sapiens OX=9606 GN=IGLV2-8 PE=1 SV=2	1.853	0.00116338	122.8	120.4	81.3	112.8	156.9	142.8	105.6	176.4	94.6	184.5	80	135.6	61.2	79.4	88	201.9	90.9	88.7	102.4	72.8	124.1	146.7	85.1	67.6	342.4	104.6	88.8	112.8	119.2	91.1	149.8	91.5	90.4	54.7	48.5	56.5	61.5	70.5	45.4	59.7	100	100	100	100	678.3	592.6
A0A075B6I0	Immunoglobulin lambda variable 8-61 OS=Homo sapiens OX=9606 GN=IGLV8-61 PE=3 SV=7	1.927	0.00716094	58.3	74.3	52.8	86.4	154.4	111.2	51.8	2319.6	78.5	126.1	69.9	160.4	81.6	107.2	109.2	247.3	108.3	131.7	80.8	60.3	128.1	106.6	93.6	71.3	203.1	130	69.1	139.3	122.1	70.7	133.1	101.2	65.1	49.2	52.1	55.6	55.3	58.9	52.2	56.9	100	100	100	100	79.3	90
Q75N90	Fibrillin-3 OS=Homo sapiens OX=9606 GN=FBN3 PE=2 SV=3	1.765	0.0498343																	274.3	230.2	38.8	185.3	89.5	89	60.9	230.8														54	98.5				100
P04211	Immunoglobulin lambda variable 7-43 OS=Homo sapiens OX=9606 GN=IGLV7-43 PE=3 SV=2	2.041	0.0172523	82.4	65.5	73.3	84.9	176.3	108.4	67.8	343.1																	193.6	94	63.6	117.4	132	87.6	181.9	89.4	58.4	57.5	43.8					38.2	100			100	90.6	64.2
Q9NYC9	Dynein heavy chain 9, axonemal OS=Homo sapiens OX=9606 GN=DNAH9 PE=1 SV=3	0.415	7.88082e-05									79.1	81.6	122	90.2	87	80.2	90.5	86.2																				83.3	522.6					100
Q5T619	Zinc finger protein 648 OS=Homo sapiens OX=9606 GN=ZNF648 PE=1 SV=1	1.947	0.00362612	86.1	91.9	84.3	78.6	154.3	275	59.3	402.9	75.7	56.2	74.9	122.4	121.2	91.6	143.3	200.3	176.4	119.1	72.8	69.1	105.2	142.4	130.8	59.6	120.8	78	121.4	116.5	85	73.3	54.6	209.5	72	45.2	54.2	52.5	54.1	45.7	43.8	47.2	100	100	100	100	1441.2	1371.5
Q7Z333	Probable helicase senataxin OS=Homo sapiens OX=9606 GN=SETX PE=1 SV=4	2.833	5.13593e-06	98.3	51	32.1	121.3	211.8	146.2	36.6	74.9	91.6	95.5	113.1	102.4	79.8	77.2	82.8	173.1	130.6	85.4	75	75.4	155.2	33.1	97.8	90	92.2	83.4	90.9	90.9	77.9	94	109.3	104.3	86.8	28.4	31.5	79	83.5	29.2	32.1	80.7	100	100	100	100	420.6	194.5
Q8NEY4	V-type proton ATPase subunit C 2 OS=Homo sapiens OX=9606 GN=ATP6V1C2 PE=1 SV=2	0.608	0.0498116																	73.8	87.3	142.5	69.8	92.5	139.4	110.3	79.9														158.6	137.6				100
Q99594	Transcriptional enhancer factor TEF-5 OS=Homo sapiens OX=9606 GN=TEAD3 PE=1 SV=2	0.408	0.000251269																	54	159.6	162.1	87.8	75.7	75.7	155.7	63.7														236.6	169.1				100
Q8TF20	Zinc finger protein 721 OS=Homo sapiens OX=9606 GN=ZNF721 PE=1 SV=2	0.655	0.0545055																									47.3	75.4	85.5	64.9	69.1	87.5	63.4	87.3	92.3							115.1				100
Q15390	Mitochondrial fission regulator 1 OS=Homo sapiens OX=9606 GN=MTFR1 PE=1 SV=2	0.671	0.0397838	104.5	132.2	113.7	79.5	74.7	100.8	87.9	77.7	100.6	81.3	115.8	90.7	95.4	76.6	85	94.8									66.3	92.7	89.6	79.1	76.8	101.7	72.5	97.5	88.9	142.4	159	133.1	96.3			133.5	100	100		100	118.8	133.9
Q9BYX2	TBC1 domain family member 2A OS=Homo sapiens OX=9606 GN=TBC1D2 PE=1 SV=3	1.864	0.0201564	135.5	83.6	83.9	86.2	227.7	190.2	58.1	243.9	103.4	117.7	75.3	84.4	78.9	87.7	102.8	127.8	127.1	121	123.1	137.6	143.1	134.1	122.5	128.3	101.4	102.5	114.4	105.5	120	79.1	108.4	110.9	114.9	45.9	61.4	43.5	59.3	116.3	107.3	75.4	100	100	100	100	295.3	162.3
A0A0G2JS06	Immunoglobulin lambda variable 5-39 OS=Homo sapiens OX=9606 GN=IGLV5-39 PE=3 SV=1	2.245	0.0035605	87.4	65.5	44.1	69.8	127.3	283.7	51	259.2									148.6	106.5	68.7	79.5	215.1	147.1	77.4	66.5	228.5	107.8	77.4	147.9	108.5	81.9	158.1	92.9	70	68.9	41.4			30.6	29.8	59.3	100		100	100	54	36.1
A0A0B4J1Y8	Immunoglobulin lambda variable 9-49 OS=Homo sapiens OX=9606 GN=IGLV9-49 PE=1 SV=1	1.855	0.0219249	108	80.3	81.6	94.3	179	126.7	56.3	225.4	93.8	162.3	62.1	136.3	46.4	86.5	61.1	404.3									265.9	134.1	96.8	122.2	101.2	142.8	131.3	107.1	101.7	57.7	81.6	30.1	43.6			72.7	100	100		100	178.4	118.2
Q8IYE0	Coiled-coil domain-containing protein 146 OS=Homo sapiens OX=9606 GN=CCDC146 PE=1 SV=2	1.972	0.00570288	134.7	100.9	89.7	103.8	284.5	167.9	96	250.1	101.7	96.9	102.5	92	86.4	88.3	96.1	144.4	95.9	166.5	78.1	116.8	87.2	97.4	101.2	89.8	248.2	94.4	97.6	93	87.9	71	61.6	95.8	79.4	47.9	70.6	48.7	64.6	52.6	43.9	39.7	100	100	100	100	201.4	134.4
[truncated: 42 more columns]
