# Supplementary material for: Discrimination of Etiologically Different Cholestasis by Modeling Proteomics Datasets
Source: Int J Mol Sci. 2024 Mar 26;25(7):3684. doi: 10.3390/ijms25073684 (PMC11011353; doi:10.3390/ijms25073684)
Supplement: Supplementary file 1 [file ijms-25-03684-s001.zip › Supplementary table S1_Clinical data.xlsx]

## Sheet: Hoja1
ID Proteome	SEX	Age at OLT (years)	Clinical Diagnosis	Genetic Mutation			Biochemistry at presentation		Explants' Pathology															control
				Gene	Alele 1	Alele 2	TBil mmol/L	GGT U/L
Proteoma_1	F	7.16667	PFIC3	ABCB4	p.G68R	p.G68R	10.8	384	Cirrhosis, ductal proliferation.															control
Proteoma_2	F	6.4	PFIC3	ABCB4	p.G68R	p.G68R	16.2	762	Marked cirrhosis, ductal proliferation.
Proteoma_3	F	5	PFIC3	ABCB4	p.R1187X	c.3633+2 Splicing defect	16.7	551	Cirrhosis, ductal proliferation.															control
Proteoma_4	F	9.5	PFIC3	ABCB4	p.D459H	p.P479L	5.2	238	Cirrhosis.															control
Proteoma_5	M	6.08333	PFIC3	ABCB4	p.S436N	p.S436N	2.2	1740	Macro-micronodular septal liver cirrhosis with signs of chronic cholestasis.															control
Proteoma_6	F	1.75	PFIC2	ABCB11	p.G1298V	p.G1298V	0.4	14	Cirrhosis, mild ductal proliferation, some multinucleated hepatocytes.															control
Proteoma_7	F	1.66667	PFIC2	ABCB11	p.E197fs	p.D482G	5.7	48	Cirrhosis, ductal proliferation.															control
Proteoma_8	F	2.25	PFIC2	ABCB11	C1083R	C1083R	7.7	54	Cirrhosis, mild ductal proliferation.
Proteoma_10	M	3.08333	PFIC1	ATP8B1	T456	R602X	17.1	35	Marked fibrosis. Intense cholestasis.
Proteoma_11	M	3.5	PFIC1	ATP8B1	T456M	T456M	15.5	28	Mild fibrosis, marked ductal proliferation, bi and multinucleated hepatocytes.
Proteoma_12	F	1.08333	PFIC4	TJP2	R338X	R338X	30.6	39	Cirrhosis, multinucleated hepatocytes.
Proteoma_13	F	1.91667	PFIC4	TJP2	E302X	E302X	15.1	98	Intense fibrosis.
Proteoma_14	M	0.458333	BA	-	-	-	13.1	1432	Cirrhosis, ductal proliferation.
Proteoma_15	F	1	BA	-	-	-	14.5	NA	Intense fibrosis, marked ductal proliferation.
Proteoma_16	F	0.625	BA	-	-	-	18	3128	Cirrhosis, ductal proliferation.
Proteoma_17	M	0.75	BA	-	-	-	18.6	477	Cirrhosis, marked ductal proliferation.
Proteoma_18	F	0.833333	BA	-	-	-	0.9	26	Cirrhosis.
Proteoma_19	F	0.625	BA	-	-	-	26.2	45	Cirrhosis, intense ductal proliferation.
Proteoma_20	M	0.583333	BA	-	-	-	11.9	756	Intense fibrosis, marked ductal proliferation.
Proteoma_21	F	7	ALGS-1	JAG1	c.2698C>T	-	NA	NA	Ductopenia, no fibrosis.
Proteoma_22	M	3.5	ALGS-1	JAG1	c.439;+5G>A Splicing defect	p.P871R	21.4	1593	Ductopenia.
Proteoma_23	F	3.16667	ALGS-1	JAG1	p.R900X	-	11.8	377	Intense fibrosis, ductopenia.
Proteoma_24	M	3.41667	ALGS-2	NOTCH2	p.P383S	-	4.9	162	Mild fibrosis, ductopenia.
Proteoma_25	F	1.91667	ALGS-1	JAG1	p.R184H	-	7.6	963	Bridging fibrosis, ductopenia.
Proteoma_26	M	2.5	ALGS-1	JAG1	del (20)(p12)	-	21.5	564	Marked fibrosis, ductopenia.
Proteoma_27	F	3.25	ALGS-1	JAG1	p.C855X	-	16.1	1530	Moderate fibrosis, ductopenia.
Proteoma_35	M	10.25	AATD	SERPINA1	p.E342K	p.E342K	0.6	107	Macro-micronodular cirrhosis, A1AT deposits.
Proteoma_36	M	4.33333	AATD	SERPINA1	p.E342K	p.E342K	0.9	155	Advanced liver cirrhosis with slight activity and A1ATdeposits.
Proteoma_37	M	12.25	AATD	SERPINA1	p.E342K	p.E342K	1.7	44	Advanced macro-micronodular liver cirrhosis with slight signs of activity and A1AT deposits.
Proteoma_38	M	6.25	AATD	SERPINA1	p.E342K	p.E342K	1.4	245	Intense fibrosis, cirrhotic status. A1AT deposits.
Proteoma_39	F	2.75	AATD	SERPINA1	p.E342K	p.E342K	0.73	115	Precirrhotic stage. A1AT deposits.
Proteoma_40	F	1.75	AATD	SERPINA1	p.E342K	p.E342K	21.7	52	Micronodular hepatic cirrhosis, little inflammatory activity, A1AT deposits.
Proteoma_41	M	0.916667	AATD	SERPINA1	p.E342K	p.E342K	7.9	496	Micronodular cirrhosis of biliary pattern (ductular proliferation and cholestasis), A1AT deposits.
Biliary Atresia does not have a genetic cause
All AATD patients were homozigous for p.E342K mutation that corresponds to the PiZZ genotipe of A1AT.
Proteoma_9	M	2.08333	ALGS-1	JAG1	p.Glu708fs	-	13	1832	Moderate portal fibrosis portal, cholestasis y extreme scarcity of bile ducts.
